# Supplementary material for: Transcriptome Landscape of Mycobacterium smegmatis
Source: Front Microbiol. 2017 Dec 18;8:2505. doi: 10.3389/fmicb.2017.02505 (PMC5741613; doi:10.3389/fmicb.2017.02505)
Supplement: Table S1 — Primers used in this study. [file Table1.XLSX]

## Sheet: Sheet1
Table S1. Primers used in this study
Primers	Sequence (5' to 3')	Characteristics
PMSMEG_0538-F	GCTCTAGACGAAAGCCTGCTCACGCTGATGGGCC	Forward primer for PMSMEG_0538 activity determination
PMSMEG_0538-R	CCCAAGCTTCCAGCACGGCCCGGTTGGTCACC	Reverse primer for PMSMEG_0538 activity determination
PMSMEG_0559-F	GCTCTAGAGTACTCGGCCACATCATGACCGCCA	Forward primer for PMSMEG_0559-F activity determination
PMSMEG_0559-R	CCCAAGCTTCATCAGGGGCGATGAAGCCGAAGCCC	Reverse primer for PMSMEG_0559-R activity determination
PMSMEG_0965-F	GCTCTAGAGCCTCACGGTGAATATGTGACCTGAATT	Forward primer for PMSMEG_0965-F activity determination
PMSMEG_0965-R	CCCAAGCTTCGTCCAGGCCTGCGTGAGAGGTG	Reverse primer for PMSMEG_0965-R activity determination
PMSMEG_1060-F	GCTCTAGACCGTCGGTGGCACAGTTGGC	Forward primer for PMSMEG_1060-F activity determination
PMSMEG_1060-R	CCCAAGCTTCGTACGAAAATTCGACCGTGTCAACATC	Reverse primer for PMSMEG_1060-R activity determination
PMSMEG_1076-F	GCTCTAGACCGGTCGAAGGCCACGCGCACGGTG	Forward primer for PMSMEG_1076-F activity determination
PMSMEG_1076-R	CCCAAGCTTCGCAACCGACGATCATGAAGCCGGCCACCA	Reverse primer for PMSMEG_1076-R activity determination
PMSMEG_1771-F	GCTCTAGAGTTCGGACTCCTGACGCTTCTCGGC	Forward primer for PMSMEG_1771-F activity determination
PMSMEG_1771-R	CCCAAGCTTCGGGTACCTCGCCACTGCGTTCCAGC	Reverse primer for PMSMEG_1771-R activity determination
PMSMEG_2389-F	GCTCTAGACGGTCGTGGTGCCGTTCAGGAT	Forward primer for PMSMEG_2389-F activity determination
PMSMEG_2389-R	CCCAAGCTTCGTCGACGACGTTCTCCACCGCG	Reverse primer for PMSMEG_2389-R activity determination
PMSMEG_2756-F	GCTCTAGACGATTCGGGCCGATGTTCGCCGGAC	Forward primer for PMSMEG_2756-F activity determination
PMSMEG_2756-R	CCCAAGCTTGGCTCCTCCGTCTCTCTTCTGCGCG	Reverse primer for PMSMEG_2756-R activity determination
PMSMEG_3022-F	GCTCTAGACGCCACGGTGGACGAGTGGGAGA	Forward primer for PMSMEG_3022-F activity determination
PMSMEG_3022-R	CCCAAGCTTCGATGGGCTGCTTCCCTGGCACGATG	Reverse primer for PMSMEG_3022-R activity determination
PMSMEG_3050-F	GCTCTAGACGTTCCCCAAGCGTCCGGCGAAGGC	Forward primer for PMSMEG_3050-F activity determination
PMSMEG_3050-R	CCCAAGCTTGGGTTCCTCCGTCTCCTGGCGATCT	Reverse primer for PMSMEG_3050-R activity determination
PMSMEG_3084-F	GCTCTAGAGAACCGGTCCGCAACTCCCAGTA	Forward primer for PMSMEG_3084-F activity determination
PMSMEG_3084-R	CCCAAGCTTCGTTCTTGCCCTCGGCCTTCTGC	Reverse primer for PMSMEG_3084-R activity determination
PMSMEG_3255-F	GCTCTAGACGGCCGTGATGGTGCGTTGCAGCGC	Forward primer for PMSMEG_3255-F activity determination
PMSMEG_3255-R	CCCAAGCTTCCATGCCCAACGTGGGTCGGGCCGCG	Reverse primer for PMSMEG_3255-R activity determination
PMSMEG_3896-F	GCTCTAGACTCGGTGATCTTCGACCTCGGGGGC	Forward primer for PMSMEG_3896-F activity determination
PMSMEG_3896-R	CCCAAGCTTCGCTGCCTCCTGCAATTGTCTTCGG	Reverse primer for PMSMEG_3896-R activity determination
PMSMEG_4326-F	GCTCTAGAGGCCGCCGATGCGATGGAGAAGCTC	Forward primer for PMSMEG_4326-F activity determination
PMSMEG_4326-R	CCCAAGCTTAGTGGCTCCTTCGTTGTTGTTGATG	Reverse primer for PMSMEG_4326-R activity determination
PMSMEG_4625-F	GCTCTAGATCGGACTCGGATGAGGACGAAGAGC	Forward primer for PMSMEG_4625-F activity determination
PMSMEG_4625-R	CCCAAGCTTCGTGTCCTCTGCTCTGCGGGCGCAC	Reverse primer for PMSMEG_4625-R activity determination
PMSMEG_4891-F	GCTCTAGACGGATGCGATTTGAATGTCCCG	Forward primer for PMSMEG_4891-F activity determination
PMSMEG_4891-R	CCCAAGCTTCCTGCTTGGCGTCAACCTTGGACAGA	Reverse primer for PMSMEG_4891-R activity determination
PMSMEG_4993-F	GCTCTAGAGCACCGCGTCGGCACACGGAGCGAA	Forward primer for PMSMEG_4993-F activity determination
PMSMEG_4993-R	CCCAAGCTTCACCGAAACTCGCTGCGGCGATCTTGAAACC	Reverse primer for PMSMEG_4993-R activity determination
PMSMEG_5081-F	GCTCTAGACCAAGGAACTCAAGCGTCGCGGGTT	Forward primer for PMSMEG_5081-F activity determination
PMSMEG_5081-R	CCCAAGCTTCGAGTGCTCCCTCCAACTGAGCCGG	Reverse primer for PMSMEG_5081-R activity determination
PMSMEG_5543-F	GCTCTAGAATGCTCATGGTCGACAACGAGACCG	Forward primer for PMSMEG_5543-F activity determination
PMSMEG_5543-R	CCAAGCTTGGGAGCAAAGGCCAGAGCCCCT	Reverse primer for PMSMEG_5543-R activity determination
PMSMEG_5789-F	GCTCTAGAGGTCACCACGGCGGTGCTGAT	Forward primer for PMSMEG_5789-F activity determination
PMSMEG_5789-R	CCCAAGCTTCGTCTTCGTCGACCTCCACGAAAACG	Reverse primer for PMSMEG_5789-R activity determination
PMSMEG_6427-F	GCTCTAGACCACAGCCTGAGTGGCACACCT	Forward primer for PMSMEG_6427-F activity determination
PMSMEG_6427-R	CCCAAGCTTCGGAGATATGGGGCTCGAGGGCTCCA	Reverse primer for PMSMEG_6427-R activity determination
PMSMEG_6467-F	GCTCTAGAGGCCAGGCGCTCACCGGTGAAC	Forward primer for PMSMEG_6467-F activity determination
PMSMEG_6467-R	CCCAAGCTTCGTTGCTCCTTTTGCGTTTCCGCGT	Reverse primer for PMSMEG_6467-R activity determination
Adaptor-F_outer	CATGGCTACATGCTGACAGCCTA	outer primer of 5'-RACE adapter
Adaptor-F_inner	CGCGGATCCACAGCCTACTGATGATCAGTCGATG	inner primer of 5'-RACE adapter
MSMEG_2196-R_outer	CTTGACGAAGCCCAGCACA	outer primer for MSMEG_2196 TSS identification
MSMEG_2196-R_inner	GGGTCGGCATCGGCGAAGTGGAC	inner primer for MSMEG_2196 TSS identification
MSMEG_3756-R_outer	TCGGGAACACCATCAAGACAGA	outer primer for MSMEG_3756 TSS identification
MSMEG_3756-R_inner	GCCATTTCCGCTAACCACAACAT	inner primer for MSMEG_3756 TSS identification
MSMEG_3757-R_outer	CCACCGCTACACCAGGAA	outer primer for MSMEG_3757 TSS identification
MSMEG_3757-R_inner	GCGACCAGCAGGGTGTATTCGG	inner primer for MSMEG_3757 TSS identification
MSMEG_4985-R_outer	AGGGATTCGTGCTTGGTGACGAAC	outer primer for MSMEG_4985 TSS identification
MSMEG_4985-R_inner	GAGGCCCAGGATGCGGTAGACGT	inner primer for MSMEG_4985 TSS identification
MSMEG_5223-R_outer	GTTTGCGGAACAGCAGGGAAGAGAG	outer primer for MSMEG_5223 TSS identification
MSMEG_5223-R_inner	GACGACGTAGCAGAAGCCGAAGACC	inner primer for MSMEG_5223 TSS identification
MSMEG_6235-R_outer	GACCGTGGTCCGCAGCTCTTCTT	outer primer for MSMEG_6235 TSS identification
MSMEG_6235-R_inner	GATGTCGCCCTGCACGAAGCTC	inner primer for MSMEG_6235 TSS identification
MSMEG_6917-R_outer	GCCTGCGGAAGTTGACGATG	outer primer for MSMEG_6917 TSS identification
MSMEG_6917-R_inner	CCTGGACGAACATCTTGTCGGCAGGAACATCC	inner primer for MSMEG_6917 TSS identification
MSMEG_6920-R_outer	CACTCGCCGCTTGACTGACG	outer primer for MSMEG_6920 TSS identification
MSMEG_6920-R_inner	CGCACACCACGACGACCATGAGCCCG	inner primer for MSMEG_6920 TSS identification
MSMEG_4921-F	TGCTCTAGAGATGCCCGACAGGCACATCTT	Forward primer for Edman sequencing of MSMEG_4921
MSMEG_4921-R	GGGATATCCTCGACCAGCTCGATCAGCAC	Reverse primer for Edman sequencing of MSMEG_4921
MSMEG_6422-F	TGCTCTAGAGCATGATCCATCAGCGGGAGT	Forward primer for Edman sequencing of MSMEG_6422
MSMEG_6422-R	GGGATATCCATCTCACGGGCGACGAAGT	Reverse primer for Edman sequencing of MSMEG_6422
