# Supplementary material for: Transcriptome Landscape of Mycobacterium smegmatis
Source: Front Microbiol. 2017 Dec 18;8:2505. doi: 10.3389/fmicb.2017.02505 (PMC5741613; doi:10.3389/fmicb.2017.02505)
Supplement: Table S2 — Gene expression profiles of M. smegmatis mc2155. [file Table2.XLSX]

## Sheet: Sheet1
Table S2. Gene expression profiles of M. smegmatis mc2155 strain
The table lists the reads and RPKM values of each gene at 16 h, 26 h, and 39 h.
Differential expressed genes were simply defined with at least 2-fold change and FDR (false discovery rate) less than 0.001.
				16h-1		16h-2		26h-1		26h-2		39h-1		39h-2		16h/26h			16h/39h			26h/39h
gene		function	length	reads	RPKM	reads	RPKM	reads	RPKM	reads	RPKM	reads	RPKM	reads	RPKM	log2(Fold_change) normalized	q-value(Benjamini et al. 1995)	result	log2(Fold_change) normalized	q-value(Benjamini et al. 1995)	result	log2(Fold_change) normalized	q-value(Benjamini et al. 1995)	result
MSMEG_0001	dnaN	DNA polymerase III subunit beta	1194	3382	462.24520988	2669	453.7168997	1981	310.7499276	1716	281.57590195	290	92.425422978	349	96.881894587	0.62875717784	8.80E-99		2.2736768311	0	up	1.6449196532	1.03E-228	up
MSMEG_0002		6-phosphogluconate dehydrogenase	894	2010	366.91180212	1496	339.652475	1182	247.63432634	883	193.5110244	278	118.33277598	426	157.94053445	0.68162285114	1.96E-66		1.3465697448	1.08E-158	up	0.66494689366	1.34E-30
MSMEG_0003	recF	recombination protein F	1155	822	116.14298301	556	97.708763243	732	118.70253238	422	71.583510715	174	57.32776885	201	57.681373893	0.17387130075	0.0042619736733		0.90800447	3.02E-34		0.73413316925	8.22E-21
MSMEG_0004		hypothetical protein	585	401	111.86433609	322	111.72251779	367	117.5008709	272	91.095214996	96	62.447224777	123	69.690048749	0.096118352696	0.27755049785		0.75345586003	6.30E-14		0.65733750733	3.32E-10
MSMEG_0005	gyrB	DNA gyrase subunit B	2028	14124	1136.5613967	10178	1018.6739603	13375	1235.2553042	6363	614.71880623	906	170.00356264	975	159.35224561	0.21803787329	1.23E-55		2.721894378	0	up	2.5038565047	0	up
MSMEG_0006	gyrA	DNA gyrase subunit A	2529	11634	750.72931189	8615	691.42831615	8996	666.24122928	5740	444.6779453	638	95.999644555	912	119.52741631	0.37644433219	4.21E-129		2.7379016241	0	up	2.3614572919	0	up
MSMEG_0007		hypothetical protein	783	3670	764.90490366	2476	641.84414985	3542	847.26190949	2177	544.72736638	354	172.04389872	557	235.78433931	0.021823498082	0.47843771396		1.7845158905	0	up	1.7626923924	0	up
MSMEG_0009		hypothetical protein	93	475	833.51573729	255	556.54199532	342	688.7697179	182	383.41664851	13	53.193452557	9	32.076064924	0.39626828892	3.06E-06		4.0827121178	4.49E-118	up	3.6864438289	3.26E-81	up
MSMEG_0011		hypothetical protein	801	118	24.04100585	89	22.552682163	102	23.850557943	95	23.236655345	16	7.6012539523	24	9.9311661687	-0.010626225265	0.95178685174		1.4019499453	2.61E-11	up	1.4125761706	4.63E-11	up
MSMEG_0012		ferric enterobactin transporter permease FepD	1032	85	13.441333952	45	8.8506165467	58	10.526383388	59	11.200949561	14	5.1623341703	25	8.029376717	0.069941730137	0.7526953094		0.76735667684	0.0014068984766		0.69741494671	0.0053544059478
MSMEG_0014		Formyl transferase	969	105	17.683517842	99	20.737295983	61	11.790628216	59	11.929184672	30	11.781355294	31	10.603749017	0.68347338306	5.72E-05		0.77207908709	5.39E-05		0.088605704032	0.70731554649
MSMEG_0015		ferric enterobactin transport ATP-binding protein FepC	831	148	29.064565477	111	27.112069171	68	15.326351313	64	15.0890354	11	5.0372028109	28	11.168080367	0.89035280502	7.71E-09		1.7617971515	1.05E-18	up	0.87144434648	0.00030827245107
MSMEG_0016		hypothetical protein	267	2	1.2224240263	4	3.0408110782	3	2.104460995	6	4.402734697	4	5.7009404642	1	1.2413957711	-0.66702386403	0.44398934306		-0.70657451149	0.43046152267		-0.039550647458	0.96346758093
MSMEG_0017		ABC transporter permease	1728	39	3.6831890584	36	4.2286279056	20	2.1677896823	19	2.1542315893	20	4.4043724072	24	4.6035093178	0.86135510833	0.003322271485		-0.20022184546	0.47025493074		-1.0615769538	0.00085867059426	down
MSMEG_0018		ABC transporter permease	1770	51	4.702188691	39	4.4723115477	36	3.8094310892	35	3.8741577913	32	6.8797790009	35	6.5541488592	0.26004461352	0.31697616366		-0.54384501145	0.018863105546		-0.80388962497	0.0011324050301
MSMEG_0019		amino acid adenylation protein	22572	786	5.6827120106	767	6.8970921927	327	2.7133673727	357	3.098708345	334	5.6308531446	335	4.9192204831	1.1009282362	2.25E-66	up	0.24537079642	0.00010574697138		-0.85555743977	1.62E-28
MSMEG_0020		periplasmic binding protein	948	268	46.134901701	264	56.524443903	157	31.01860072	195	40.300348453	25	10.035278903	47	16.432780096	0.51378945356	3.84E-07		1.9157485167	3.52E-41	up	1.4019590632	1.59E-18	up
MSMEG_0021	panD	aspartate alpha-decarboxylase	411	94	37.324085416	58	28.643552529	51	23.24123712	49	23.358060844	13	12.036474666	36	29.032350734	0.52200996036	0.0075135368358		0.66360875201	0.0023822611806		0.14159879165	0.58314975391
MSMEG_0022		L-ornithine 5-monooxygenase	1323	677	83.508747003	415	63.66913672	499	70.64339928	297	43.982421106	70	20.134273862	84	21.044614024	0.37407115707	5.41E-08		1.8563616829	1.58E-79	up	1.4822905258	1.62E-43	up
MSMEG_0023		hypothetical protein	411	924	366.88781834	537	265.19978807	656	298.94610883	525	250.26493761	98	90.73650133	124	100.00031919	0.2248858501	0.00012908447647		1.7487156791	1.23E-97	up	1.523829829	1.87E-66	up
MSMEG_0024		peptidyl-prolyl cis-trans isomerase B	528	5986	1850.1457094	4312	1657.622139	2695	955.9952499	1786	662.71997257	191	137.6566576	289	181.4201172	1.1184101803	0	up	3.4535770419	0	up	2.3351668615	0	up
MSMEG_0025		hypothetical protein	408	492	196.79229141	294	146.26077697	176	80.79479663	172	82.594439635	15	13.990359411	29	23.55913592	1.0933806431	7.70E-34	up	3.1893449663	6.60E-106	up	2.0959643232	3.61E-31	up
MSMEG_0026		septation inhibitor protein	285	349	199.84059306	417	296.98321459	230	151.15198795	194	133.36424084	27	36.050947199	23	26.748812036	0.77121876405	6.62E-19		2.9677354748	1.21E-96	up	2.1965167108	7.31E-40	up
MSMEG_0027		hypothetical protein	750	277	60.272839041	160	43.301149754	178	44.45182811	116	30.302555341	45	22.832266559	35	15.467791308	0.48975576136	1.19E-05		1.4799524573	4.14E-24	up	0.99019669594	1.39E-09
MSMEG_0028		serine-threonine protein kinase	1878	3242	281.72187196	2213	239.18092154	2568	256.11223073	2036	212.40498883	255	51.67046479	411	72.538364074	0.16262999977	4.17E-08		2.0643761968	0	up	1.901746197	0	up
MSMEG_0029		para-aminobenzoate synthase component II	675	582	140.70915492	505	151.85472657	530	147.06285205	492	142.80514586	96	54.12092814	122	59.907001255	0.0068953807818	0.92925482099		1.3483429829	2.19E-50	up	1.3414476021	6.77E-48	up
MSMEG_0030	pknA	serine/threonine protein kinase	1260	3237	419.25214882	2455	395.47739079	2199	326.87790935	2223	345.66184587	152	45.906144405	342	89.965724953	0.2821752734	4.48E-22		2.5567437976	0	up	2.2745685242	0	up
MSMEG_0031		penicillin binding protein transpeptidase domain-containing protein	1476	2064	228.20569506	1434	197.19845258	1695	215.08703482	1555	206.40801775	174	44.860144323	332	74.554394805	0.024029207811	0.56126143355		1.8197120819	1.66E-244	up	1.7956828741	2.07E-227	up
MSMEG_0032		cell cycle protein, FtsW/RodA/SpoVE family protein	1416	1284	147.9806441	775	111.0910721	997	131.87509708	781	108.06132982	155	41.654911919	260	60.859953692	0.12962714249	0.0090073460664		1.3411516711	2.72E-93	up	1.2115245286	2.19E-70	up
MSMEG_0033		protein phosphatase 2C	1539	2160	229.04365966	1630	214.97585922	1458	177.43929021	1261	160.53103064	292	72.200799602	375	80.763321364	0.39706033373	1.23E-27		1.5368302646	1.15E-208	up	1.1397699308	4.37E-97	up
MSMEG_0034		FHA domain-containing protein	468	780	271.98934585	548	237.67057357	484	193.70034577	370	154.89535638	87	70.740996818	91	64.449130449	0.55488580842	2.51E-18		1.9296970831	1.96E-101	up	1.3748112746	9.54E-42	up
MSMEG_0035		FHA domain-containing protein	1464	3483	388.2536441	3154	437.2817185	3291	421.03450885	3330	445.64155811	2668	693.49370651	2638	597.24873346	-0.078579219416	0.003002201591		-0.64670231866	1.52E-138		-0.56812309924	4.37E-106
MSMEG_0036		hypothetical protein	108	6	9.0663115284	3	5.6381705409	3	5.2026952375	12	21.769077113	1	3.5234979258	4	12.276024847	-0.81902695747	0.22198647421		-0.12161201077	0.88270877567		0.69741494671	0.33444821368
MSMEG_0039		small membrane hydrophobic protein	375	70	30.462806735	30	16.237931158	32	15.98267977	26	13.583904119	15	15.221511039	9	7.9548641011	0.70381383134	0.0044860894174		1.0892847717	0.00016238986725	up	0.38547094039	0.2661713968
MSMEG_0040		hypothetical protein	306	9	4.7998119856	11	7.296455994	4	2.4483271706	12	7.683203687	7	8.7051125225	2	2.166357326	0.23986673158	0.67551751705		0.18239417612	0.75328520444		-0.057472555456	0.92888810116
MSMEG_0041		hypothetical protein	477	12	4.10549956	13	5.5317899646	3	1.177968733	11	4.5181103442	5	3.9888655764	5	3.4743466549	0.75443990441	0.14860669066		0.35231917757	0.5062663006		-0.40212072684	0.52055830738
MSMEG_0042		TetR family transcriptional regulator	564	163	47.164109972	103	37.067972279	138	45.827996348	62	21.537491186	13	8.771260794	21	12.341322852	0.32936488242	0.02225383326		1.9982106769	1.85E-22	up	1.6688457945	5.92E-14	up
MSMEG_0043		extradiol ring-cleavage dioxygenase, class III enzyme, subunit B	825	315	62.310286504	170	41.824974194	276	62.659369552	102	24.223045806	52	23.985411335	61	24.507409604	0.27753714955	0.0081047030885		1.1320530573	4.84E-18	up	0.85451590779	1.30E-09
MSMEG_0044		hypothetical protein	2079	910	71.431545375	590	57.602088643	1089	98.107967336	488	45.988353382	296	54.179500573	275	43.842945883	-0.15428152272	0.0051590086658		0.4237909327	1.32E-10		0.57807245541	9.32E-19
MSMEG_0045		hypothetical protein	2469	1317	87.049810082	946	77.769759392	1170	88.755578536	685	54.356565574	278	42.847104789	365	48.999686055	0.20475603445	1.20E-05		0.84573702462	3.64E-49		0.64098099017	5.62E-26
MSMEG_0046		hypothetical protein	1158	399	56.229921759	266	46.624456908	344	55.639186375	236	39.928773565	82	26.946543723	107	30.626455772	0.11524007707	0.208158042		0.84535918885	1.88E-15		0.73011911178	5.01E-11
MSMEG_0047		hypothetical protein	936	409	71.310027213	361	78.283829433	206	41.221354574	266	55.678601078	254	103.26559306	278	98.44427618	0.62401022291	1.84E-13		-0.43617671724	4.05E-08		-1.0601869402	3.04E-32	down
MSMEG_0048		pyridoxamine 5'-phosphate oxidase	504	268	86.7775532	215	86.586190449	100	37.16210884	130	50.535357584	44	33.221551872	42	27.621055907	0.98832796458	3.33E-18		1.5200057068	1.66E-27	up	0.53167774223	0.0021398550329
MSMEG_0049		pirin	966	499	84.299803466	389	81.735962996	283	54.870661574	237	48.067744805	68	26.787338268	99	33.968751984	0.68998669001	4.26E-18		1.4411026566	1.12E-45	up	0.75111596654	1.84E-10
MSMEG_0050		hypothetical protein	267	76	46.452112999	49	37.249935708	53	37.178810911	62	45.494925203	26	37.056113017	25	31.034894277	0.03823287041	0.86877730711		0.32375002537	0.16120964734		0.28551715496	0.23682111638
MSMEG_0051		transcription factor WhiB family protein	294	53	29.419255776	34	23.473199803	69	43.957465885	142	94.62884541	60	77.660770609	116	130.77724429	-1.3602170562	2.70E-14	down	-1.9860970401	1.85E-28	down	-0.62587998394	2.02E-05
MSMEG_0052		hypothetical protein	780	302	63.185217267	285	74.163627884	363	87.165155595	267	67.065502952	53	25.857054009	68	28.895873871	-0.18405268859	0.039359663277		1.3087445385	1.04E-26	up	1.4927972271	4.33E-35	up
MSMEG_0053		hypothetical protein	1389	988	116.08011823	845	123.47958809	640	86.299566791	612	86.324029329	172	47.122028416	205	48.918500742	0.4679108603	1.59E-18		1.3119614399	1.66E-80	up	0.84405057965	3.32E-28
MSMEG_0054		ISMsm2, transposase	1086	279	41.925429554	194	36.258732097	303	52.256905756	195	35.179309699	79	27.681845583	69	21.059147597	-0.15636692204	0.12586965251		0.70663409039	1.07E-08		0.86300101243	1.93E-12
MSMEG_0055		hypothetical protein	1578	212	21.924616472	153	19.680002116	139	16.498280715	219	27.190653352	161	38.825463836	328	68.895105227	-0.054124486805	0.67145811918		-1.3915469185	1.09E-46	down	-1.3374224317	2.24E-42	down
MSMEG_0056		hypothetical protein	318	69	35.409933705	88	56.168944256	77	45.351796222	74	45.591840746	48	57.4396643	57	59.411327799	-0.025845353741	0.89813281553		-0.3892336861	0.031004693138		-0.36338833235	0.049745805559
MSMEG_0057		hypothetical protein	849	234	44.97915684	260	62.159335998	160	35.297437654	176	40.615097935	89	39.89147475	198	77.299916177	0.4739884455	6.03E-06		-0.18614861241	0.078702675488		-0.66013705791	9.43E-09
MSMEG_0058		hypothetical protein	528	95	29.3624862	90	34.597864683	58	20.574294803	58	21.521701237	33	23.783610999	65	40.803832589	0.59133910208	0.00083947856616		-0.05293730092	0.77304986296		-0.644276403	0.0011800896905
MSMEG_0059		ATPase AAA	1725	797	75.400176919	787	92.603274066	671	72.855829657	637	72.349054544	446	98.388317733	619	118.93866856	0.19414843127	0.00057513127111		-0.39689001235	9.59E-13		-0.59103844363	5.61E-24
MSMEG_0060		hypothetical protein	1440	834	94.516297683	827	116.56917593	741	96.379929275	878	119.45781066	421	111.25444701	683	157.2098432	-0.045112275648	0.43922746612		-0.38029701614	2.93E-12		-0.33518474049	1.42E-09
MSMEG_0061		ftsk/SpoIIIE family protein	2229	1807	132.29737495	1577	143.60261011	1328	111.58835977	1713	150.56700846	739	126.16304013	1185	176.20969717	0.072122388781	0.065703599709		-0.15498814797	0.00010662328019		-0.22711053675	3.64E-08
MSMEG_0062		ftsk/SpoIIIE family protein	1782	1768	161.91150285	1484	169.03121379	1245	130.8556681	1466	161.1791265	518	110.61648034	932	173.35235087	0.18044078093	3.22E-06		0.19566543985	6.08E-06		0.015224658922	0.75712081319
MSMEG_0063		PE family protein	294	1029	571.17762629	1198	827.08509893	472	300.69454924	807	537.78505807	232	300.28831302	969	1092.4409459	0.7180239306	1.30E-46		-0.078743510239	0.12203766575		-0.79676744084	1.76E-44
MSMEG_0064		PPE family protein	1296	1246	156.89755784	1151	180.26484146	712	102.89775025	1016	153.59293296	411	120.67980396	1387	354.72596799	0.39006532818	2.23E-17		-0.55477202919	8.33E-37		-0.94483735736	1.77E-87
MSMEG_0065		hypothetical protein	303	2854	1537.1437486	4186	2804.1245803	1194	738.06155805	3200	2069.1400028	755	948.20468934	2678	2929.4727809	0.59797919579	5.38E-105		0.066496654246	0.022364301422		-0.53148254155	1.85E-61
MSMEG_0066		early secretory antigenic target, 6 kDa	288	1948	1103.8234286	2050	1444.7812011	1007	654.88926303	1719	1169.4076112	473	624.98044459	1527	1757.3896821	0.47043154663	2.40E-39		0.029669554761	0.45242400083		-0.44076199187	3.00E-26
MSMEG_0067		hypothetical protein	1425	1701	194.80163254	1821	259.37958454	1131	148.65469424	1541	211.87040735	671	179.18655978	1527	355.17770416	0.31641353805	3.01E-17		-0.28940539444	2.50E-14		-0.60581893249	4.24E-50
MSMEG_0068		transmembrane protein	1533	509	54.184961659	398	52.696482394	319	38.974397983	357	45.625599977	161	39.965154556	302	65.295959951	0.34201794094	5.98E-06		0.00048143994705	0.9953691492		-0.34153650099	7.57E-05
MSMEG_0069		translation initiation factor IF-2	702	2736	636.03662414	1963	567.57583445	1379	367.923935	1454	405.79792465	570	308.98366426	841	397.08218833	0.64796180272	3.86E-81		0.76602686248	6.04E-85		0.11806505977	0.010477701676
MSMEG_0070		hypothetical protein	336	1039	504.63737561	852	514.68442509	691	385.18525812	484	282.22053543	228	258.22206228	376	370.91132217	0.60442724319	1.22E-29		0.6769199913	1.50E-28		0.072492748114	0.32227291686
MSMEG_0071		hypothetical protein	2268	10617	763.94467854	7829	700.65455816	6843	565.11180175	5884	508.29067354	1875	314.59802909	3310	483.73383625	0.45335425146	1.03E-165		0.86128319149	0		0.40792894003	2.01E-75
MSMEG_0074		IS1549, transposase	1467	1713	190.55940673	818	113.17849086	3200	408.55520884	3957	528.46771863	673	174.57527146	707	159.73894909	-1.5817088355	0	down	-0.094569676876	0.045923726955		1.4871391586	0	up
MSMEG_0075		hypothetical protein	357	469	214.39160202	324	184.21182406	325	170.50849938	255	139.94406716	52	55.428471572	115	106.77046821	0.36920660238	5.39E-06		1.2778638459	2.49E-34	up	0.90865724353	1.87E-15
MSMEG_0076		antigen MTB48	1563	1358	141.78945553	1179	153.10717238	977	117.07562181	1190	149.16622897	564	137.31497483	1052	223.08906575	0.14536300266	0.0010304447107		-0.31891259601	8.06E-13		-0.46427559867	1.72E-23
MSMEG_0077		hypothetical protein	318	571	293.0300311	505	322.33314602	251	147.83507599	413	254.45175984	151	180.69561061	455	474.2483184	0.6143615679	7.27E-18		-0.14132053824	0.050001640904		-0.75568210614	3.11E-21
MSMEG_0078		hypothetical protein	576	1205	341.40329349	991	349.21418787	410	133.31906546	736	250.3443868	211	139.39838669	688	395.90180133	0.85620964694	6.96E-62		0.31887611617	2.66E-09		-0.53733353077	1.94E-17
MSMEG_0079		hypothetical protein	747	230	50.247027748	161	43.746769016	125	31.341537576	123	32.260198613	23	11.716691898	28	12.423928761	0.57476712361	1.52E-06		1.968990538	9.61E-32	up	1.3942234144	2.41E-13	up
MSMEG_0080		hypothetical protein	531	184	56.549197329	155	59.248571785	128	45.148812909	138	50.9175024	30	21.499309378	55	34.331255929	0.26779766433	0.034945730417		1.0261416097	2.65E-11	up	0.75834394535	4.92E-06
MSMEG_0081		hypothetical protein	333	71	34.795033433	92	56.076939433	73	41.059108361	66	38.831326742	42	47.99575553	45	44.79090147	0.1477257182	0.44297575915		-0.063824258939	0.74323482542		-0.21154997714	0.29585902732
MSMEG_0082		hypothetical protein	1395	485	56.737562468	350	50.925411337	411	55.182135294	358	50.279545848	168	45.82820528	349	82.92256784	0.036731236092	0.66818082207		-0.27799700027	0.00043055871471		-0.31472823637	0.00010909490853
MSMEG_0083		membrane-anchored mycosin mycp1	1350	607	73.376681303	610	91.714240798	421	58.4089252	480	69.661046762	233	65.678001337	311	76.356874551	0.35166879359	6.06E-08		0.19204169414	0.0070803899707		-0.15962709945	0.041952227083
MSMEG_0084		phosphocarrier protein HPr	258	61	38.584535109	112	88.112804732	168	121.9608558	178	135.17078114	285	420.36149673	258	331.45267088	-1.0820613633	3.66E-16	down	-2.6197890775	1.36E-117	down	-1.5377277142	1.73E-57	down
MSMEG_0085		PTS system, Fru family protein, IIABC components	2016	201	16.270791225	257	25.875175518	532	49.425604757	455	44.218437886	909	171.58176506	668	109.82657944	-1.1897638497	7.33E-51	down	-2.753372074	0	down	-1.5636082243	3.86E-168	down
MSMEG_0086		1-phosphofructokinase	984	58	9.619135402	61	12.582746451	128	24.363841112	94	18.716096786	183	70.770744924	138	46.484216038	-0.98165946635	2.28E-09		-2.4012206411	9.74E-64	down	-1.4195611748	7.36E-31	down
MSMEG_0087		glucitol operon repressor	768	50	10.624583822	61	16.12164389	63	15.364209373	67	17.092126952	116	57.477059914	72	31.073687895	-0.31001330999	0.13155223814		-1.7297819026	2.28E-25	down	-1.4197685927	1.20E-18	down
MSMEG_0088	ptsI	phosphoenolpyruvate-protein phosphotransferase	1635	72	7.1865074867	53	6.5795898422	62	7.1023949665	101	12.10280801	116	26.998398785	130	26.354034993	-0.46500523288	0.010594201501		-1.946339138	3.37E-38	down	-1.4813339051	1.83E-25	down
MSMEG_0089		chromosome condensation protein	975	51	8.5362810082	42	8.7435013926	41	7.876080175	80	16.075626176	85	33.175088163	80	27.196116585	-0.46176578947	0.030405887457		-1.7967723205	1.41E-23	down	-1.335006531	3.59E-15	down
MSMEG_0090		hypothetical protein	2148	538	40.874376555	299	28.253849023	385	33.570463684	309	28.184266039	91	16.121479336	121	18.671216563	0.18823059666	0.017298108288		1.0115544407	2.66E-25	up	0.823323844	1.27E-15
MSMEG_0091		transcriptional regulator	594	801	220.0641071	720	246.02925996	447	140.94574371	429	141.49900123	90	57.657238786	70	39.06007906	0.71395601482	6.36E-32		2.2792674255	6.54E-143	up	1.5653114107	1.31E-51	up
MSMEG_0092		transcriptional regulatory protein	636	1035	265.57450279	872	278.29158745	501	147.54058381	887	273.2429915	467	279.42003362	759	395.55436666	0.37623591243	3.13E-13		-0.3322630527	9.46E-11		-0.70849896513	2.92E-37
MSMEG_0093		methyltransferase	963	653	110.65983978	620	130.67909291	773	150.34330537	334	67.952072484	55	21.733725524	69	23.748945265	0.11951583381	0.063430964651		2.3902114762	9.23E-127	up	2.2706956424	7.35E-106	up
MSMEG_0094		hypothetical protein	180	34	30.825459196	29	32.701389137	34	35.378327615	8	8.7076308452	4	8.4563950219	3	5.5242111813	0.50290113741	0.10775029335		2.2003160841	5.47E-07	up	1.6974149467	0.00060131659208	up
MSMEG_0095		methyltransferase	936	649	113.15454196	553	119.91955035	714	142.87401537	292	61.120870356	33	13.416395948	44	15.58110846	0.1747452276	0.0075253910642		2.9948257227	4.78E-152	up	2.8200804951	2.05E-122	up
MSMEG_0096		peroxisomal hydratase-dehydrogenase-epimerase	855	2454	468.39428401	1916	454.85198974	1002	219.49897381	676	154.90416977	70	31.155139554	227	87.999714958	1.2988292006	1.43E-239	up	2.9094895263	0	up	1.6106603256	1.49E-101	up
MSMEG_0097		oxidoreductase, zinc-binding dehydrogenase	966	751	126.8720489	669	140.5690469	555	107.60854125	343	69.5663986	33	12.999737689	103	35.341226812	0.57904221634	5.61E-21		2.4146034558	7.11E-143	up	1.8355612395	8.01E-66	up
MSMEG_0098		methyltransferase	714	255	58.283431254	198	56.28694624	288	75.548381264	154	42.257620278	86	45.835082262	69	32.031140463	-0.046596682653	0.68452949122		0.57763391745	3.07E-06		0.6242306001	6.73E-07
MSMEG_0099		hypothetical protein	486	88	29.549459796	56	23.387966688	124	47.787719219	77	31.041091439	57	44.630973727	27	18.414037271	-0.56318805304	0.00059709813786		-0.19200133866	0.33413790845		0.37118671439	0.041584225349
MSMEG_0100		phosphotyrosine protein phosphatase ptpb	807	520	105.15573222	377	94.821871847	412	95.621283474	286	69.434454137	57	26.878132876	94	38.607869966	0.2798195854	0.00022317574925		1.6009505183	1.33E-53	up	1.3211309329	1.98E-32	up
MSMEG_0101		hypothetical protein	555	270	79.391484735	201	73.509553214	255	86.055391497	221	78.015665546	54	37.025297123	60	35.832721176	-0.097295877003	0.36509362406		1.0770843181	2.60E-16	up	1.1743801951	5.53E-19	up
MSMEG_0102		acyl-CoA dehydrogenase	1236	808	106.68319973	610	100.17332126	623	94.406188339	396	62.77102818	80	24.630276763	112	30.034546228	0.39464211777	5.65E-11		1.9150703992	4.00E-107	up	1.5204282814	2.34E-57	up
MSMEG_0103		major facilitator family protein transporter	1200	70	9.5196271048	69	11.67101302	119	18.573621998	71	11.592033563	42	13.318822159	81	22.373055284	-0.53297589892	0.0015715774942		-0.79318234994	6.83E-06		-0.26020645102	0.12414088999
MSMEG_0104		LysR family transcriptional regulator	882	109	20.167917481	49	11.276341082	78	16.563682797	56	12.439472636	21	9.0604232377	26	9.770713654	0.15563019441	0.42587770341		0.77958297918	0.00034870971869		0.62395278477	0.0069652324402
MSMEG_0105		LuxR family transcriptional regulator	651	27	6.7683984682	14	4.3650352574	28	8.0557861743	41	12.339154308	35	20.459020214	47	23.929762721	-0.83303381547	0.0049721955932		-1.9696089173	7.12E-14	down	-1.1365751019	1.25E-06	down
MSMEG_0106		sensory histidine kinase	1167	85	11.886423855	63	10.957472825	63	10.111150642	71	11.919828856	96	31.303878744	117	33.23047343	0.061302811863	0.76888273663		-1.4948651719	2.11E-23	down	-1.5561679838	8.43E-24	down
MSMEG_0107		cell envelope-related function transcriptional attenuator	1602	1079	109.9162937	625	79.187788495	706	82.541636802	396	48.430081667	168	39.906583249	144	29.793498506	0.54673974835	1.35E-22		1.479698484	1.22E-89	up	0.9329587357	2.38E-29
MSMEG_0108		acyl-CoA dehydrogenase	1140	2639	377.77888616	2344	417.34331835	1505	247.26493682	1358	233.38742147	200	66.761013331	332	96.528321695	0.71742554038	1.21E-102		2.2579075059	0	up	1.5404819655	1.67E-161	up
MSMEG_0109	pntB	NAD(P) transhydrogenase subunit beta	1443	2004	226.63893933	1649	231.95035065	1013	131.4843312	888	120.56719632	199	52.478875552	263	60.410292752	0.86026185841	5.92E-103		2.0135080796	5.31E-292	up	1.1532462212	1.35E-69	up
MSMEG_0110	pntA	NAD(P) transhydrogenase subunit alpha	1542	2731	289.02836713	2374	312.49066609	1209	146.84961577	1130	143.57426345	210	51.824210737	291	62.550406761	1.0439577361	9.94E-198	up	2.3794195352	0	up	1.3354617991	5.59E-107	up
MSMEG_0111		magnesium transporter	1005	558	90.608988051	269	54.32840151	227	42.304900976	161	31.386460435	34	12.873914809	45	14.841164368	1.0097693137	2.33E-31	up	2.4183538537	4.92E-84	up	1.40858454	2.04E-20	up
MSMEG_0112		hypothetical protein	117	15	20.922257373	5	8.6741085244	4	6.4033172154	1	1.6745443933	2	6.5049192476	0	0	1.9179386367	0.0050521607076		2.3523191776	0.003578047212		0.43438054087	0.72372809671
MSMEG_0113		taurine transporter permease TauC	861	1359	257.5843352	917	216.17570952	255	55.47124539	159	36.180661265	33	14.585071553	81	31.181958584	2.3767365215	2.72E-287	up	3.3497859108	0	up	0.97304938932	1.24E-12
MSMEG_0114		extracellular solute-binding protein	1029	905	143.52790554	795	156.81675498	180	32.76332861	84	15.993607675	28	10.354769415	82	26.41313801	2.6048635484	2.36E-238	up	2.9803504002	2.28E-213	up	0.37548685182	0.017740594684
MSMEG_0115	dehII	haloacid dehalogenase	681	190	45.531256134	132	39.343005008	65	17.877102578	47	13.521761555	49	27.380838507	42	20.442014944	1.4415005927	8.22E-22	up	0.85351332059	2.77E-08		-0.58798727215	0.0040688483594
MSMEG_0116		taurine import ATP-binding protein TauB	798	1637	334.77184899	1192	303.18944142	381	89.423769271	130	31.917067948	50	23.843219047	75	31.151566812	2.3868356172	0	up	3.5306832594	0	up	1.1438476423	1.69E-19	up
MSMEG_0117		hydrolase	864	55	10.38848196	45	10.571569764	48	10.405390475	39	8.8436875772	45	19.819675833	44	16.879534165	0.11885133062	0.63590384065		-0.80148615851	0.0001170229112		-0.92033748913	2.28E-05
MSMEG_0118		hypothetical protein	501	134	43.648589634	79	32.005902232	106	39.627714624	92	35.977636426	32	24.305806051	42	27.786451451	0.023291636838	0.89445654454		0.55564733728	0.0021530915125		0.53235570044	0.0044127579528
MSMEG_0119		hypothetical protein	111	96	141.14041731	56	102.40136766	54	91.117473349	47	82.957834404	26	89.134974555	22	65.693322156	0.50765466738	0.0092734350726		0.6933560954	0.0015794071763		0.18570142802	0.47069075855
MSMEG_0120		transcriptional regulatory protein	660	600	148.35782501	431	132.54826381	396	112.37821713	360	106.86637855	93	53.621232071	58	29.127658956	0.36552482984	2.45E-07		1.8018149607	3.09E-72	up	1.4362901309	1.46E-39	up
MSMEG_0121		rhamnolipid biosynthesis 3-oxoacyl-ACP reductase	774	434	91.5064931	309	81.032311494	275	66.546101875	245	62.016556892	43	21.140987555	46	19.698737546	0.4327892242	2.95E-07		2.0918760523	1.20E-63	up	1.659086828	7.98E-34	up
MSMEG_0122		periplasmic solute-binding protein	1008	22	3.5617652433	15	3.020448504	2	0.3716210884	14	2.7211346391	38	14.345670126	15	4.9323314119	1.1273920023	0.010514987964		-1.4880760063	8.75E-07	down	-2.6154680086	2.83E-12	down
MSMEG_0123		hypothetical protein	507	11	3.5406897093	5	2.0017173518	8	2.9553771764	8	3.0914665723	12	9.0068112659	13	8.4987864328	-0.082061363308	0.89610439236		-1.6134651071	0.00036332286769	down	-1.5314037438	0.00083423765222	down
MSMEG_0124		GntR family transcriptional regulator	684	71	16.939687329	41	12.166578536	52	14.238955387	26	7.4473158545	13	7.2324431108	20	9.6915985637	0.43989133989	0.054766675472		0.79335188538	0.0023001530989		0.35346054549	0.23312755858
MSMEG_0125		integral membrane protein	1527	61	6.5191945371	35	4.6523214679	17	2.0851666571	25	3.207624329	52	12.958719287	45	9.7677604385	1.1105837146	3.02E-05	up	-0.98455925879	1.57E-06		-2.0951429734	9.97E-17	down
MSMEG_0126		mandelate racemase/muconate lactonizing enzyme	1119	175	25.521788485	143	25.938607636	133	22.261398389	104	18.208986754	26	8.8418071274	44	13.032991527	0.34207834308	0.009041858009		1.213991021	1.36E-13	up	0.87191267794	1.13E-06
MSMEG_0127		oxidoreductase, zinc-binding dehydrogenase	1092	368	54.995647952	211	39.219362114	403	69.121522442	244	43.777374854	79	27.52974753	109	33.08456147	-0.24226372731	0.005618435257		0.65322176899	3.49E-09		0.8954854963	1.06E-16
MSMEG_0128		thioesterase	450	109	39.529118264	72	32.475862315	56	23.308074664	32	13.932209352	10	8.4563950219	14	10.311860872	0.95835290514	3.14E-07		1.945274469	3.12E-15	up	0.9869215639	0.0011044590961
MSMEG_0129		cyclase/dehydrase	435	1098	411.92317482	630	293.96254682	366	157.58784471	302	136.01919906	41	35.866778886	63	48.003490265	1.2891218464	2.39E-94	up	3.0848388667	5.16E-224	up	1.7957170203	6.34E-48	up
MSMEG_0130		GntR family transcriptional regulator	693	166	39.091109447	88	25.774493901	38	10.270255534	54	15.266625508	109	59.853705025	81	38.741221272	1.3830613674	1.79E-16	up	-0.55077983888	5.29E-05		-1.9338412063	1.78E-28	down
MSMEG_0131		long-chain-fatty-acid--CoA ligase	1635	137	13.674326746	214	26.566645778	61	6.987840209	366	43.857700312	419	97.520078372	445	90.211889016	-0.36482640262	0.0008090476386		-2.2691691992	6.01E-158	down	-1.9043427966	7.74E-122	down
MSMEG_0132		hypothetical protein	801	440	89.644428595	457	115.8042219	271	63.367658848	423	103.46426538	356	169.12790044	408	168.82982487	0.28811095903	0.00014474845688		-0.73807357044	2.09E-26		-1.0261845295	2.20E-43	down
MSMEG_0133		ABC transporter	870	503	94.352166181	548	127.85037751	276	59.418367678	618	139.17196196	453	198.14208336	493	187.82318016	0.15135456947	0.032070120945		-0.8177583367	2.43E-38		-0.96911290617	1.11E-48
MSMEG_0134		virulence factor Mce family protein	1230	666	88.363367969	684	112.8734239	456	69.43694717	888	141.44590592	703	217.49435489	846	227.97476387	-0.075635094148	0.22464556967		-1.1679866542	2.14E-110	down	-1.09235156	1.43E-95	down
MSMEG_0135		virulence factor Mce family protein	1032	611	96.619471113	671	131.97252673	489	88.748301319	978	185.66997747	675	248.89825464	982	315.39391744	-0.27653397236	1.19E-06		-1.3397862579	7.11E-146	down	-1.0632522856	8.31E-98	down
MSMEG_0136		virulence factor Mce family protein	1575	880	91.181190228	915	117.9183096	723	85.978255011	1383	172.03790656	870	210.20181912	1203	253.16670671	-0.31258295562	4.04E-11		-1.1773451897	4.63E-149	down	-0.8647622341	7.06E-87
MSMEG_0137		virulence factor mce family protein	1644	997	98.968386063	1020	125.93286026	706	80.432908855	1574	187.57952943	791	183.09329733	1226	247.17820833	-0.25888410375	1.08E-08		-0.96960891732	3.48E-106		-0.71072481357	1.09E-60
MSMEG_0138		virulence factor Mce family protein	1173	988	137.45548527	1056	182.72863707	694	110.81341672	1485	248.03385815	785	254.66509305	1005	283.9811886	-0.17433236349	0.00017109300973		-0.77817330854	1.75E-65		-0.60384094505	7.77E-41
MSMEG_0139		mce-family protein mce1f	1557	1885	197.57222232	1944	253.42435911	1169	140.62313833	2637	331.82113495	1143	279.3543211	1618	344.43829254	-0.073369264732	0.039568093195		-0.49783214506	4.97E-46		-0.42446288033	2.15E-33
MSMEG_0140		mce associated membrane protein	609	805	215.71568809	797	265.63282292	374	115.02313412	976	313.98944723	416	259.94041841	485	263.96477073	0.16485337716	0.0033875054632		-0.13933378073	0.017930496491		-0.30418715789	6.68E-07
MSMEG_0141		mce associated transmembrane protein	969	331	55.745184815	299	62.630823222	218	42.136999199	241	48.727686541	63	24.740846117	74	25.312175072	0.37479631167	4.25E-05		1.2315670181	4.16E-26	up	0.85677070644	1.92E-11
MSMEG_0142		hypothetical protein	549	566	168.24696148	394	145.66814381	314	107.12434784	333	118.83774883	78	54.065476369	71	42.865463811	0.48720733031	5.74E-11		1.7181131578	3.68E-63	up	1.2309058275	3.66E-27	up
MSMEG_0143		mce associated membrane protein	891	439	80.406277999	340	77.453655915	275	57.807724862	271	59.590099976	62	26.479620776	57	21.204042918	0.43066101383	1.70E-07		1.7410528374	1.77E-52	up	1.3103918236	2.28E-25	up
MSMEG_0144		HNH endonuclease	1869	146	12.748136274	99	10.751439169	76	7.6161445532	72	7.5475451949	62	12.623511028	36	6.3843211084	0.64512321007	2.69E-05		0.35231917757	0.031975081714		-0.2928040325	0.12462199603
MSMEG_0145		hypothetical protein	669	66	16.099817781	51	15.473364892	44	12.318489172	54	15.81430714	25	14.220395216	26	12.881568674	0.17359351216	0.44674791248		0.22833046029	0.33581205009		0.05473694813	0.83584358167
MSMEG_0146		mosc domain-containing protein	819	1663	331.36870487	959	237.67057357	1122	256.59006842	674	161.23470301	162	75.271208437	231	93.486650761	0.46381897217	1.38E-25		1.7684575506	1.18E-176	up	1.3046385785	1.25E-79	up
MSMEG_0147		C-5 sterol desaturase	915	223	39.772868279	167	37.045553324	114	23.335367492	112	23.981671836	57	23.705631947	53	19.198897876	0.70508998803	6.81E-09		0.8563616829	8.33E-10		0.15127169488	0.37317240954
MSMEG_0148		TetR family transcriptional regulator	630	75	19.427810418	64	20.619595121	49	14.567546665	42	13.061446268	22	13.288620749	22	11.574537713	0.52908506922	0.0098104100168		0.68990053676	0.0026462497558		0.16081546755	0.55345318633
MSMEG_0149		thiamine biosynthesis protein ThiC	1428	28	3.1998746571	24	3.4113300751	29	3.80365114	40	5.4880026335	40	10.659321456	43	9.9807176805	-0.49014610195	0.089506121156		-1.6442086305	3.07E-11	down	-1.1540625286	7.84E-07	down
MSMEG_0150		NAD(P) transhydrogenase subunit beta	1434	57	6.4867751939	53	7.5018336067	26	3.395901494	48	6.5580483353	73	19.371867257	80	18.491083452	0.48984498459	0.034479915294		-1.4456370465	1.94E-16	down	-1.9354820311	3.18E-23	down
MSMEG_0151		PntAB protein	324	8	4.0294717904	4	2.5058535737	3	1.7342317458	6	3.6281795188	8	9.3959944688	10	10.230020706	0.33297613597	0.65871689335		-1.554571418	0.0033302521108		-1.887547554	0.0010231547604
MSMEG_0152		alanine dehydrogenase	1083	59	8.8905104738	59	11.057686268	23	3.9776838935	43	7.7789776941	26	9.1357176137	29	8.8754639478	0.7561875667	0.00092119202349		0.13167441852	0.57730430329		-0.62451314818	0.019086515541
MSMEG_0153	panE	2-dehydropantoate 2-reductase	1014	102	16.415925016	83	16.61425402	53	9.7896868967	58	11.206566324	133	49.912745765	118	38.571415349	0.65490423086	0.00023716713855		-1.4097710108	3.78E-25	down	-2.0646752416	2.34E-40	down
MSMEG_0154	pyk	pyruvate kinase	1434	121	13.770171903	116	16.419107516	80	10.448927674	70	9.563820489	176	46.704775853	176	40.680383595	0.57786319509	0.00019771866316		-1.5402972871	2.34E-39	down	-2.1181604822	8.15E-58	down
MSMEG_0155		transcriptional regulator	471	114	39.499089716	112	48.265612783	70	27.83607643	76	31.613691604	127	102.60785042	110	77.409328655	0.54829304023	0.00055144040332		-1.0381732038	3.10E-15	down	-1.586466244	4.87E-27	down
MSMEG_0156		LysR family transcriptional regulator	927	50	8.8022442023	60	13.137484755	43	8.6879959306	72	15.217218953	77	31.608855179	64	22.883463793	-0.14619170073	0.51485342995		-1.3278005562	1.41E-13	down	-1.1816088555	4.26E-11	down
MSMEG_0157		oxalyl-CoA decarboxylase	1734	111	10.446649616	76	8.8962137254	78	8.4251258518	54	6.1013676338	62	13.606310329	115	21.98215522	0.42043897722	0.015693108487		-0.89032000752	2.24E-09		-1.3107589847	9.18E-16	down
MSMEG_0158		formyl-coenzyme A transferase	1263	723	93.419618551	681	109.44211321	278	41.22610763	427	66.237975729	185	55.739895928	370	97.10014903	0.91178640971	2.29E-44		0.36937434175	4.80E-08		-0.54241206796	1.92E-11
MSMEG_0159		formate dehydrogenase subunit gamma	486	10	3.3578931587	13	5.4293494097	6	2.3123089945	16	6.4500969224	14	10.961993547	11	7.5020151845	-0.017931025888	0.97313679449		-1.089903151	0.0087286089454		-1.0719721252	0.011891755182
MSMEG_0160		formate dehydrogenase subunit beta	1599	46	4.694750435	32	4.0620215529	40	4.6853540601	42	5.1461608185	34	8.0914849178	51	10.571661172	-0.15421114906	0.5658036926		-1.0935976346	9.55E-07	down	-0.93938648553	2.55E-05
MSMEG_0161		formate dehydrogenase subunit alpha	2820	154	8.9119913321	139	10.004753683	101	6.7081559871	125	8.6844722525	121	16.328039324	141	16.572633544	0.2925165287	0.032892038102		-0.80827506444	1.98E-11		-1.1007915931	1.55E-17	down
MSMEG_0162		NAD-dependent formate dehydrogenase subunit delta	225	9	6.5277443004	11	9.9231801519	1	0.83243123801	3	2.6122892536	6	10.147674026	3	4.4193689451	2.2398667316	0.0018480005011		0.18239417612	0.75328520444		-2.0574725555	0.014694064488
MSMEG_0163		hypothetical protein	312	6	3.138338606	4	2.6022325573	0	0	3	1.8838624425	26	31.711481332	15	15.935224561	1.6549042309	0.082441185169		-3.0052328271	1.56E-11	down	-4.6601370579	1.43E-14	down
MSMEG_0164		transmembrane transporter	1344	14	1.6999334116	18	2.7184036536	7	0.97550535704	11	1.6035257695	54	15.289464214	40	9.8646628238	0.74801363525	0.10201156443		-2.524197769	8.75E-21	down	-3.2722114042	1.61E-25	down
MSMEG_0165	fdhD	formate dehydrogenase accessory protein	843	169	32.716156191	151	36.35717089	153	33.993410876	118	27.424388961	92	41.529626798	86	33.813676982	0.15771769023	0.23763330302		-0.1234142534	0.36129466944		-0.28113194363	0.044892318398
MSMEG_0166		GntR family transcriptional regulator	729	489	109.46731697	428	119.16725884	686	176.24933002	764	205.32808536	1237	645.71361988	1311	596.06920648	-0.74312062462	1.91E-34		-2.443980556	0	down	-1.7008599314	2.48E-305	down
MSMEG_0167		transmembrane transporter	1404	86	9.9961896338	69	9.9752248031	93	12.406427105	205	28.606800052	1112	301.39459181	1652	389.9998663	-1.0251054785	5.37E-13	down	-5.1260264124	0	down	-4.1009209339	0	down
MSMEG_0168		formyl-coenzyme A transferase	1287	43	5.452467073	33	5.2044651146	48	6.9854369623	41	6.2414836478	170	50.265285095	126	32.449911834	-0.30986728083	0.21886625054		-2.9311347695	1.17E-72	down	-2.6212674887	2.03E-62	down
MSMEG_0169		hypothetical protein	117	33	46.028966221	17	29.491968983	24	38.419903293	44	73.679953306	104	338.25580088	119	337.1185285	-0.52566801478	0.071043801652		-3.1266526275	1.64E-58	down	-2.6009846127	5.28E-47	down
MSMEG_0170		transmembrane transporter	1383	162	19.115954025	161	23.628948991	205	27.762755497	412	58.365681804	772	212.418773	1014	243.01735956	-1.0157976878	2.93E-25	down	-3.4367349277	0	down	-2.42093724	0	down
MSMEG_0171		histone deacetylase superfamily protein	930	407	71.419137911	232	50.634408986	488	98.280591326	232	48.87508926	181	74.061653176	212	75.556952932	-0.25424233869	0.0021009067357		-0.26832229863	0.0030852815169		-0.014079959942	0.8845617344
MSMEG_0172		transmembrane protein	603	1449	392.15180312	1149	386.76166874	2444	759.12759167	1141	370.72413412	55	34.709084045	123	67.609748786	-0.54663305145	8.47E-49		2.8978433672	0	up	3.4444764186	0	up
MSMEG_0173		hypothetical protein	321	86	43.721651856	68	42.997637022	38	22.17223391	29	17.700090737	3	3.5564278129	2	2.0651256753	1.1186359869	8.12E-08	up	3.9752495285	1.03E-25	up	2.8566135416	1.58E-09	up
MSMEG_0174		inner membrane protein	372	41	17.986392226	29	15.823252808	42	21.146438707	24	12.640109291	13	13.298363139	7	6.2370126241	0.0028275342786	0.99236338067		0.83774600474	0.011895504062		0.83491847046	0.014838948151
MSMEG_0175		FAD dependent oxidoreductase	1137	33	4.7364899277	24	4.2844145535	32	5.2713323779	43	7.4095275662	27	9.0365171078	25	7.2878775479	-0.47799003964	0.083129970595		-0.8371586213	0.0023347492103		-0.35916858166	0.17700133035
MSMEG_0176		glutamine ABC transporter periplasmic protein	855	10	1.9086971639	14	3.3235531609	10	2.1906085211	20	4.5829636027	10	4.450734222	10	3.8766394255	-0.4039894582	0.37108216651		-0.70657451149	0.10798727424		-0.30258505329	0.48594782606
MSMEG_0177		polar amino acid ABC transporter inner membrane protein	972	22	3.6936824745	15	3.1323169671	18	3.4684634917	18	3.6281795188	19	7.4384956211	28	9.5480193257	-0.042532999121	0.91784497386		-1.3147444034	2.59E-05	down	-1.2722114042	6.38E-05	down
MSMEG_0178		ATP-binding protein	783	60	12.505257281	33	8.5544656482	34	8.1329488771	32	8.0070168692	17	8.2619951363	35	14.815892057	0.41270332844	0.10313207645		-0.13088982435	0.60692100856		-0.5435931528	0.045195251796
MSMEG_0179		GntR family transcriptional regulator	672	148	35.941449273	68	20.539049827	98	27.314149997	56	16.326807835	24	13.590634857	22	10.851129106	0.40603959816	0.011745761226		1.2617166288	3.48E-10	up	0.85567703062	0.00012155758647
MSMEG_0180		HTH-type transcriptional regulator	510	50	15.999373285	38	15.123563333	66	24.238438989	30	11.52480553	18	13.430745035	18	11.69832956	-0.20759224539	0.39624911082		0.31989769987	0.24720113073		0.52748994527	0.051633570536
MSMEG_0181		alpha-ketoglutarate-dependent taurine dioxygenase	939	32	5.5614434934	30	6.4847967882	24	4.7871444997	28	5.8421804393	30	12.157756421	20	7.0596948004	0.17169522894	0.59147965095		-0.65926879671	0.015876637635		-0.83096402565	0.0039108143608
MSMEG_0182		epoxide hydrolase 1	1158	70	9.8648985542	53	9.2898353989	70	11.32192746	71	12.012470013	82	26.946543723	50	14.311427931	-0.27909821037	0.15693295721		-1.0714885313	1.72E-09	down	-0.79239032097	5.46E-06
MSMEG_0183		hypothetical protein	552	72	21.286122719	46	16.914511623	46	15.608085713	35	12.422571179	23	15.855740666	33	19.815105324	0.46073168317	0.038643413574		0.10567920998	0.65405375111		-0.35505247319	0.16534178082
MSMEG_0184		transferase	1773	275	25.312037262	199	22.781643404	271	28.628028617	253	27.957241165	402	86.280984741	313	58.513641278	-0.22674111595	0.020606873358		-1.5626651001	5.40E-80	down	-1.3359239841	3.55E-61	down
MSMEG_0185		MmpL6 protein	2862	195	11.119061308	152	10.779898393	87	5.693515543	74	5.0657600829	70	9.3073530115	58	6.7170701995	1.0258136112	3.41E-14	up	0.46918293526	0.00077443594597		-0.5566306759	0.0011462358785
MSMEG_0186		MmpS2 protein	495	40	13.187362223	31	12.711511765	31	11.729712899	21	8.3118294432	16	12.300210941	16	10.713621685	0.36724603806	0.20980179887		0.18013820218	0.55697661354		-0.18710783587	0.5798609209
MSMEG_0187		acetyltransferase	477	611	209.0383526	384	163.40056511	296	116.22624833	239	98.166215661	31	24.730966573	73	50.725461162	0.81309627083	2.15E-26		2.28850408	1.68E-94	up	1.4754078091	1.61E-29	up
MSMEG_0188		MarR family transcriptional regulator	456	220	78.733758009	121	53.859365956	82	33.680606011	94	40.387366749	33	27.538917999	38	27.621055907	0.87213494708	6.28E-11		1.2942718922	7.41E-16	up	0.42213694512	0.031311356631
MSMEG_0189	anmK	anhydro-N-acetylmuramic acid kinase	1167	69	9.6489793644	53	9.2181914241	42	6.7407670944	48	8.0584758465	29	9.4563800373	40	11.360845617	0.35682287793	0.10314848522		-0.14739603654	0.50290625082		-0.50421891446	0.030834550121
MSMEG_0190		integral membrane transporter	1560	45	4.707507909	24	3.1226790688	30	3.6018659337	16	2.009453272	27	6.5862307382	23	4.8868021989	0.50290113741	0.091278015235		-0.50494065032	0.059173403616		-1.0078417877	0.00065746907127	down
MSMEG_0191		BadF/BadG/BcrA/BcrD ATPase	930	39	6.8436028956	20	4.3650352574	33	6.6460235938	21	4.424038252	14	5.72852566	13	4.6332093779	0.04569418389	0.89205127265		0.15814662988	0.63794694462		0.11245244599	0.75112734821
MSMEG_0192		RpiR family transcriptional regulator protein	903	103	18.614553238	109	24.500754377	66	13.689483814	89	19.310111592	20	8.4283006863	35	12.847002747	0.36973468598	0.022974317407		0.97695182372	4.57E-07		0.60721713774	0.0045649042745
MSMEG_0193	murQ	N-acetylmuramic acid 6-phosphate etherase	897	375	68.224752304	233	52.723494422	281	58.67387405	181	39.533808938	36	15.272419103	70	25.865871752	0.31411710872	0.00073543022646		1.5503981416	3.27E-35	up	1.2362810328	6.49E-20	up
MSMEG_0194		serine esterase, cutinase	699	2196	512.69408025	1583	459.6681871	2012	539.11533826	1489	417.34964577	219	119.22428175	298	141.30600275	0.028176093524	0.47351229969		1.9001594156	7.12E-280	up	1.8719833221	4.47E-259	up
MSMEG_0195		steroid monooxygenase	1641	161	16.01107301	152	18.800773431	135	15.40834787	106	12.655514665	62	14.377417496	48	9.6951421098	0.29506814739	0.025715348624		0.53905021609	0.00028368125802		0.24398206869	0.13720407858
MSMEG_0196		dehydrogenase	897	77	14.008815806	56	12.671741149	73	15.242679024	38	8.2999156886	34	14.423951375	35	12.932935876	0.17880520584	0.40126199718		-0.022850938598	0.91765570848		-0.20165614444	0.37655553538
MSMEG_0197		nudix hydrolase	645	12	3.0361601397	22	6.9231489432	22	6.38842578	10	3.0375456437	34	20.059355633	21	10.791482308	0.0054014779424	0.98978710162		-1.6635057896	5.32E-08	down	-1.6689072675	1.01E-07	down
MSMEG_0198		acyl-CoA dehydrogenase	1134	28	4.0294717904	32	5.7276653113	29	4.7897829171	11	1.9004749861	39	13.08727801	33	9.6454480944	0.50290113741	0.11697034881		-1.2326433232	6.92E-07	down	-1.7355444606	3.32E-10	down
MSMEG_0200		hypothetical protein	2553	121	7.7345971441	89	7.075870902	81	5.9424439141	96	7.3672082357	121	18.035672109	128	16.618073589	0.16457860428	0.32582731035		-1.2153653317	3.88E-20	down	-1.379943936	2.74E-23	down
MSMEG_0201		hypothetical protein	507	311	100.10495451	218	87.274876538	195	72.037318674	179	69.171564554	150	112.58514082	154	100.67793159	0.41816808892	3.22E-05		-0.17041251865	0.097040779371		-0.58858060757	1.01E-07
MSMEG_0202		IS1096, tnpA protein	1323	373	46.009989117	387	59.373387736	175	24.774739226	118	17.474497274	34	9.7795044471	67	16.785584995	1.2930373906	2.22E-42	up	1.9420352083	3.28E-59	up	0.64899781766	2.98E-05
MSMEG_0203		IS1096, tnpR protein	702	556	129.25305666	532	153.82085783	307	81.909099381	329	91.8208509	60	32.524596238	87	41.077467758	0.69251852266	4.87E-22		1.9181815791	9.57E-83	up	1.2256630564	1.48E-26	up
MSMEG_0204		hypothetical protein	2046	19	1.5154831587	27	2.6785443625	34	3.1124628401	40	3.8303361489	245	45.56781775	207	33.534067875	-0.76795277288	0.0068016577101		-4.2662259237	2.66E-146	down	-3.4982731508	9.18E-124	down
MSMEG_0205		tetracenomycin polyketide synthesis hydroxylase TcmH	324	8	4.0294717904	5	3.1323169671	10	5.7807724862	7	4.2328761053	10	11.744993086	16	16.36803313	-0.46908448642	0.44396455393		-1.9696089173	2.86E-05	down	-1.5005244309	0.00078834830568	down
MSMEG_0206		acyltransferase	2136	523	39.95798536	306	29.077755935	1394	122.23410946	625	57.327274701	106	18.884365288	94	14.58640031	-1.3662582671	3.42E-127	down	1.0817631844	8.10E-28	up	2.4480214515	1.57E-209	up
MSMEG_0207		MarR family transcriptional regulator	441	42	15.542248334	18	8.2846587539	29	12.316584644	31	13.772273276	1	0.86289745121	13	9.770713654	-0.082061363308	0.79936700872		1.1299267562	0.0027269128596		1.2119881195	0.0014748329492
MSMEG_0208		ribonuclease	378	95	41.014266438	75	40.27264672	75	37.16210884	68	35.245172469	14	14.093991703	22	19.290896189	0.16745823605	0.37141853733		1.2698570174	2.30E-08	up	1.1023987813	4.48E-06	up
MSMEG_0209		ribonuclease inhibitor	279	112	65.511412334	91	66.203034738	69	46.320770502	92	64.605003045	22	30.006562981	28	33.264067328	0.25235767576	0.13212735824		1.0518708101	1.54E-07	up	0.79951313433	0.00021180771742
MSMEG_0210		LprO protein	1089	247	37.014528058	163	30.38088589	132	22.702670127	236	42.458695857	72	25.159522379	80	24.349140193	0.073856780141	0.54336523252		0.46194366874	0.00030914240884		0.3880868886	0.0037033973924
MSMEG_0211		ABC transporter ATP-binding protein	2364	1089	75.176750668	714	61.304372074	907	71.860577367	792	65.638740128	417	67.125318353	466	65.337117018	0.0036521809402	0.95122079664		0.060305136463	0.30333756581		0.056652955522	0.35156219936
MSMEG_0212		lyase	420	182	70.717229921	163	78.773296985	168	74.918811421	86	40.117299251	59	53.456497103	84	66.290534176	0.35970650159	0.0041699588686		0.30097229757	0.028209822288		-0.05873420402	0.71054556563
MSMEG_0213		transcriptional regulator	441	200	74.010706354	179	82.386328719	132	56.061695621	111	49.313623664	50	43.144872561	61	45.847194838	0.55918017126	4.01E-06		0.8020292545	1.09E-08		0.24284908324	0.13731943145
MSMEG_0214		L-sorbosone dehydrogenase	1284	1177	149.59414022	749	118.40158136	941	137.2636323	483	73.69951574	150	44.455347662	171	44.142061309	0.35359719357	5.13E-12		1.6153535834	9.67E-115	up	1.2617563898	2.66E-60	up
MSMEG_0215		hypothetical protein	717	1002	228.06135945	611	172.96680504	910	237.71310458	519	141.81779525	175	92.878815617	171	79.049381758	0.092679158752	0.10725152557		1.2512935782	4.21E-66	up	1.1586144194	4.58E-53	up
MSMEG_0216		3-hydroxyacyl-CoA dehydrogenase	795	2869	588.93391188	2903	741.1747508	1678	395.3263068	1560	384.45011656	299	143.12049688	379	158.01328587	0.75190695088	9.41E-129		2.120105204	0	up	1.3681982532	4.85E-153	up
MSMEG_0217		alcohol dehydrogenase	1125	268	38.876343834	249	44.92494287	114	18.979432227	144	25.077976834	128	43.296742512	125	36.828074542	0.92073185158	2.26E-17		0.061417978299	0.58154872317		-0.85931387328	1.07E-11
MSMEG_0218		3-demethylubiquinone-9 3-methyltransferase	495	38	12.527994112	24	9.8411703986	11	4.16215619	36	14.248850474	41	31.519290536	41	27.453655568	0.3175460954	0.31510129919		-1.3729646116	7.94E-09	down	-1.690510707	4.46E-11	down
MSMEG_0219		RNA polymerase factor sigma-70	1023	637	101.6171339	538	106.74495311	381	69.755784827	553	105.90879452	500	185.99109286	419	135.75627478	0.24910493843	0.00015372125862		-0.61508492716	3.32E-23		-0.86418986559	2.74E-39
MSMEG_0220		monoglyceride lipase	843	495	95.825427898	357	85.957019918	240	53.322997452	253	58.799749213	19	8.5767707517	24	9.4363749716	0.70720442054	3.95E-18		3.3388359482	2.96E-119	up	2.6316315277	1.40E-56	up
MSMEG_0221		hypothetical protein	960	905	153.84397375	626	132.35605345	387	75.504114635	392	80.00135839	26	10.306231433	42	14.501054351	0.89271768613	1.27E-46		3.5231868089	2.08E-222	up	2.6304691228	1.70E-88	up
MSMEG_0222		hypothetical protein	744	952	208.81762681	486	132.58794594	401	100.9490705	392	103.22755921	60	30.688530321	70	31.18506312	0.77660954143	8.01E-35		2.4978712301	2.41E-150	up	1.7212616887	1.83E-53	up
MSMEG_0223		hypothetical protein	483	205	69.264367577	102	42.864103988	86	33.348953324	77	31.233893249	9	7.0907660121	11	7.5486115521	0.83130532783	2.92E-09		2.9705578332	1.07E-39	up	2.1392525053	1.08E-15	up
MSMEG_0224		O-methyltransferase MdmC	657	582	144.56420026	499	154.16148493	397	113.17643887	329	98.109950277	40	23.168205539	57	28.756167793	0.49226370643	2.05E-12		2.5086290482	5.70E-114	up	2.0163653418	1.94E-60	up
MSMEG_0225		MmpL4 protein	2898	1661	93.535052476	974	68.218361575	1597	103.21371794	941	63.617085601	188	24.686370561	324	37.056820347	-0.027950470624	0.5534599332		1.3939783292	4.57E-126	up	1.4219287998	2.04E-127	up
MSMEG_0226		MmpS5 protein	429	217	82.547815454	207	97.938570794	152	66.361651142	158	72.157640221	47	41.690618814	47	36.312996576	0.36973468598	0.0010297188164		1.2037226856	1.91E-17	up	0.83398799958	7.90E-08
MSMEG_0227		TetR family transcriptional regulator	570	58	16.605665326	67	23.858363762	88	28.916032478	59	20.279613942	25	16.690253333	25	14.537397846	-0.31594942348	0.1005854902		0.35231917757	0.12846207856		0.66826860105	0.0026024484642
MSMEG_0228		adenylate and guanylate cyclase catalytic domain-containing protein	3153	244	12.629001025	181	11.651861479	179	10.633101209	154	9.5692803294	518	62.517782417	440	46.25409933	0.26987930065	0.016460389771		-2.142171732	4.74E-163	down	-2.4120510327	5.18E-181	down
MSMEG_0229	ilvD	dihydroxy-acid dehydratase	1716	4385	417.01862991	4296	508.14504847	2366	258.2428727	1694	193.40987743	527	116.86678785	794	153.36446426	1.0143201515	0	up	1.7466218583	0	up	0.73230170681	2.30E-69
MSMEG_0230		hypothetical protein	306	1312	699.70592501	1339	888.17768873	468	286.45427896	366	234.33771245	160	198.97400052	283	306.53956163	1.5863560181	1.95E-196	up	1.611549149	8.59E-157	up	0.025193130876	0.77687830009
MSMEG_0231		hypothetical protein	300	273	148.50618283	238	161.02615065	178	111.12957027	147	96.001630068	72	91.329066236	81	89.492221137	0.57082220971	4.08E-08		0.77018272092	1.38E-10		0.19936051121	0.15597166216
MSMEG_0232		sugar transporter family protein	1230	289	38.343863878	240	39.604710141	184	28.018417279	190	30.264326718	36	11.137691004	37	9.970527498	0.41816808892	3.22E-05		1.8876904359	3.48E-40	up	1.469522347	6.18E-21	up
MSMEG_0233		lipoprotein Lpps	1041	3768	590.69501739	2823	550.42843009	3050	548.75690402	2510	472.39524686	645	235.77989002	710	226.06282068	0.16335112423	1.25E-09		1.3125956016	1.49E-285	up	1.1492444774	1.36E-199	up
MSMEG_0234		metallopeptidase	2001	7541	615.01399012	5104	517.73113836	5976	559.36383939	4198	411.03411868	882	167.73329256	1148	190.15875371	0.23161867438	5.35E-33		1.6694064872	0	up	1.4377878128	0	up
MSMEG_0235		hypothetical protein	621	195	51.244369508	203	66.350644626	95	28.652524497	124	39.121240029	6	3.6766934878	18	9.6073237936	0.77977619763	1.44E-10		3.0820532025	8.86E-53	up	2.3022770049	1.93E-22	up
MSMEG_0236		transmembrane protein	690	447	105.72107617	409	120.31365658	166	45.05986484	178	50.542118167	15	8.2725603475	27	12.969887121	1.2331408684	2.90E-44	up	3.3795406463	5.20E-121	up	2.1463997779	1.01E-31	up
MSMEG_0237		ISMsm3, transposase	1407	351	40.711411682	196	28.275004503	306	40.734108555	138	19.216200266	92	24.882356354	75	17.668052819	0.21891979313	0.026725718818		0.742083813	1.29E-10		0.52316401986	2.28E-05
MSMEG_0238		O-acetylhomoserine/O-acetylserine sulfhydrylase	471	553	191.60523345	353	152.12286886	204	81.122279882	192	79.866168262	38	30.701561544	41	28.852567953	1.1119492567	7.40E-40	up	2.5499775745	1.59E-97	up	1.4380283179	2.00E-21	up
MSMEG_0239		O-acetylhomoserine/O-acetylserine sulfhydrylase	1296	1351	170.11926215	1238	193.89042027	494	71.392540204	431	65.156057192	65	19.085613765	137	35.037820919	1.4028083312	4.38E-160	up	2.7103588498	1.71E-294	up	1.3075505186	7.31E-42	up
MSMEG_0240		hypothetical protein	609	1652	442.68610773	1218	405.94827894	927	285.0974474	1062	341.65655016	365	228.07272288	386	210.08330207	0.44694609742	3.93E-26		0.96455700673	6.27E-77		0.51761090931	2.52E-19
MSMEG_0241		MmpL11 protein	2865	4231	241.00249682	3092	219.05620916	2608	170.49586404	2323	158.85727581	639	84.873870455	811	93.824822367	0.48849317969	4.76E-76		1.3667729783	0	up	0.87827979859	3.26E-114
MSMEG_0242		hypothetical protein	582	462	129.54544101	562	195.99908313	235	75.626807061	197	66.317136978	77	50.346063146	74	42.143466744	1.1630511345	3.76E-48	up	1.7919863434	3.13E-71	up	0.62893520883	7.61E-07
MSMEG_0243		hypothetical protein	351	3421	1590.5564994	3211	1856.8374981	1450	773.73416353	1419	792.05949804	448	485.70063715	765	722.39684679	1.1268346754	2.88E-290	up	1.4812555391	0	up	0.35442086363	3.25E-14
MSMEG_0244		two component response transcriptional regulatory protein prra	741	2015	443.7720906	1734	474.97592151	982	248.21279627	949	250.91725725	251	128.90011035	446	199.4978289	0.87509629803	1.04E-108		1.4576663471	5.32E-191	up	0.58257004907	5.83E-23
MSMEG_0245		transmembrane protein	369	143	63.243051149	144	79.209420281	194	98.470524496	149	79.112011947	66	68.063667249	29	26.049125896	-0.33921920281	0.0054965169332		0.62544240102	6.92E-05		0.96466160383	1.48E-10
MSMEG_0246		sensor-type histidine kinase PrrB	1353	618	74.540760858	521	78.159295391	423	58.556277219	316	45.758503555	45	12.65646705	80	19.598088448	0.54206011425	2.79E-15		2.2181588297	5.68E-104	up	1.6760987155	3.87E-48	up
MSMEG_0247		secreted peptidase	1215	326	43.786926789	273	45.606535042	468	72.144040627	416	67.081007993	202	63.266362756	189	51.559304359	-0.64355172991	6.06E-17		-0.35422152184	0.00011516167155		0.28933020807	0.00061558051627
MSMEG_0248		hypothetical protein	1092	519	77.561796976	296	55.018631212	744	127.60896451	696	124.87316762	301	104.89182287	244	74.0608532	-0.90325821052	2.51E-47		-0.38906508787	6.05E-07		0.51419312265	3.31E-14
MSMEG_0249		integral membrane protein	1140	400	57.260914916	276	49.141107451	616	101.20611367	758	130.27074041	386	128.84875573	482	140.14051523	-1.1053482158	1.22E-62	down	-1.3302807135	2.36E-76	down	-0.22493249764	0.00027867596468
MSMEG_0250		membrane protein, MmpL family protein	3042	4354	233.57822719	3407	227.32836725	3440	211.80203097	3821	246.09362026	1402	175.38263048	1550	168.88614065	0.014012938574	0.61593846788		0.42494091602	2.86E-49		0.41092797745	3.16E-44
MSMEG_0251		hypothetical protein	699	1363	318.21586128	794	230.56003825	1057	283.22311757	944	264.59238791	574	312.48738686	576	273.12838115	0.026243645947	0.62097014886		-0.062216601993	0.23354138861		-0.088460247939	0.099127488083
MSMEG_0252	trmB	tRNA (guanine-N(7)-)-methyltransferase	723	663	149.65056954	522	146.54564427	470	121.75602133	785	212.72272449	453	238.42823309	443	203.08925754	-0.16486166836	0.0079437147251		-0.56629249559	9.84E-20		-0.40143082723	1.02E-10
MSMEG_0253		hypothetical protein	1023	227	36.212071266	188	37.301210382	187	34.237091241	165	31.600273229	48	17.855144914	71	23.004046561	0.15547454429	0.1807457905		0.83254084561	6.33E-10		0.67706630132	1.91E-06
MSMEG_0254		hypothetical protein	1467	296	32.927953526	200	27.672002655	193	24.640986033	184	24.57368214	88	22.827078587	119	26.886753807	0.31371423381	0.0024604293461		0.29110043557	0.010509170932		-0.022613798244	0.86626817548
MSMEG_0255		phosphoenolpyruvate carboxykinase	1827	3407	304.32436825	3196	355.06587288	2104	215.69400551	2469	264.76774085	645	134.34420663	746	135.33863847	0.4479193635	9.47E-59		1.2773903087	2.50E-274	up	0.82947094525	2.52E-96
MSMEG_0256		hypothetical protein	903	120	21.686858141	56	12.587543533	83	17.215562979	89	19.310111592	20	8.4283006863	31	11.378773862	-0.048894499373	0.79620537489		0.81739735934	8.20E-05		0.86629185872	3.94E-05
MSMEG_0257		long-chain-fatty-acid--CoA ligase	1515	52	5.6013647462	76	10.182201056	28	3.4615952472	103	13.320088768	135	33.909306771	146	31.941973563	-0.11548436485	0.58564580588		-2.1040352375	7.08E-48	down	-1.9885508727	6.14E-43	down
MSMEG_0258		oxidoreductase, short chain dehydrogenase/reductase	711	41	9.4106018396	25	7.1369247353	27	7.112545388	33	9.0934119586	25	13.38037187	18	8.3912068577	0.055442160442	0.86264589137		-0.35147955266	0.21562554809		-0.40692171311	0.16730246339
MSMEG_0259		enoyl-CoA hydratase/isomerase	906	68	12.248526833	51	11.425696593	37	7.6489956472	46	9.9474590781	22	9.2404316464	30	10.975254003	0.43771696865	0.048219797461		0.22476912785	0.33907484291		-0.21294784081	0.41970762527
MSMEG_0260		DNA-binding protein	816	142	28.398887581	108	26.864224342	114	26.166496636	117	28.09171348	89	41.50473292	87	35.33870388	0.031973879938	0.84510314975		-0.4632562513	0.00093013341529		-0.49523013123	0.00059742543174
MSMEG_0261		p40 protein	993	550	90.389208591	340	69.497691259	315	59.41446525	268	52.877154075	75	28.741523866	92	30.708605963	0.52824808935	1.07E-11		1.4443483161	6.29E-46	up	0.91610022671	1.01E-15
MSMEG_0262		hypothetical protein	1107	370	54.54528887	230	42.171682094	200	33.838668212	149	26.370670649	14	4.8125825328	28	8.383626725	0.69967410098	6.69E-13		2.8668923504	1.52E-73	up	2.1672182494	1.55E-32	up
MSMEG_0263		amidohydrolase	1272	367	47.084948079	352	56.168944256	202	29.743710509	147	22.641893884	35	10.470772138	33	8.5990079709	0.96070337092	2.40E-25		2.4327762019	9.22E-74	up	1.4720728309	1.13E-19	up
MSMEG_0264		transmembrane transporter	1119	252	36.751375418	168	30.47332925	135	22.59615626	96	16.808295465	18	6.1212510882	24	7.1089044692	0.78043511294	4.18E-11		2.3523191776	4.24E-42	up	1.5718840646	1.04E-14	up
MSMEG_0265		uracil DNA glycosylase superfamily protein	630	13	3.3674871391	10	3.2218117376	286	85.026905025	1309	407.08174201	1189	718.18954864	2081	1094.8460446	-6.1978401159	0	down	-8.1211218816	0	down	-1.9232817657	0	down
MSMEG_0266		arginine decarboxylase	1458	166	18.580342145	146	20.325256765	1070	137.45392356	4561	612.89358465	4858	1267.9372536	3493	794.07694059	-4.25583458	0	down	-5.7119399482	0	down	-1.4561053682	0	down
MSMEG_0267		esterase	1017	72	11.553529735	79	15.766919389	1479	272.38181438	9356	1802.4025263	5806	2172.4703317	10762	3507.4667099	-6.247068157	0	down	-7.7473160162	0	down	-1.5002478593	0	down
MSMEG_0268		GntR family transcriptional regulator	780	188	39.333843862	165	42.936837196	233	55.94898417	514	129.10737272	154	75.13181731	194	82.438228398	-1.1635014228	1.74E-37	down	-0.9490280399	6.54E-19		0.21447338293	0.019199658133
MSMEG_0269		short chain dehydrogenase	780	161	33.684834371	135	35.130139524	124	29.775425052	102	25.620529218	37	18.051150912	40	16.997572866	0.30721303991	0.0241239669		0.97305790761	2.64E-09		0.66584486771	0.00018288768571
MSMEG_0270		aminoglycoside phosphotransferase	1005	242	39.296371162	206	41.604649484	155	28.886606393	141	27.48752125	47	17.796294001	38	12.532538799	0.51584019312	3.14E-06		1.4283550686	1.77E-23	up	0.91251487548	1.43E-08
MSMEG_0271		hypothetical protein	657	39	9.68729177	19	5.8698761795	20	5.701583822	26	7.7533699307	32	18.534564432	25	12.612354295	0.25235767576	0.44265780885		-0.94451793636	0.00040256880854		-1.1968756121	2.65E-05	down
MSMEG_0272		propanediol utilization protein PduA	282	7	4.050905151	7	5.0383651642	4	2.6566954404	6	4.1685466812	9	12.144822638	9	10.57827673	0.40336546386	0.56389422324		-1.3321789967	0.0091161023387		-1.7355444606	0.0019621040112
MSMEG_0273		ethanolamine utilization protein EutN	264	43	26.580776981	34	26.140608871	32	22.702670127	39	28.942977525	22	31.711481332	40	50.220101648	0.034978057882	0.90396571383		-0.65701868701	0.0072602748562		-0.6919967449	0.0061922695182
MSMEG_0274		hypothetical protein	522	3	0.93789429604	8	3.1107147812	1	0.35880656811	6	2.2519734945	10	7.2899957085	13	8.2545684318	0.57001533327	0.4765585542		-2.0337392547	5.92E-05	down	-2.603754588	5.21E-06	down
MSMEG_0275		microcompartments protein family protein	609	6	1.6078187932	5	1.6664543471	6	1.8452909217	7	2.2519734945	17	10.622565175	11	5.9868298517	-0.32306946281	0.64558757754		-2.3175322207	1.44E-06	down	-1.9944627579	1.91E-05	down
MSMEG_0276		aldehyde-alcohol dehydrogenase	1584	6	0.61815760421	13	1.6658231143	9	1.0641876622	10	1.2368793814	18	4.3242929089	22	4.6035093178	-0.082061363308	0.88763369659		-2.0436094988	9.57E-08	down	-1.9615481355	4.00E-07	down
MSMEG_0277		aminotransferase	1281	11	1.4013502597	7	1.1091483031	7	1.0234810303	13	1.988276364	22	6.5353872535	28	7.244867123	-0.23406445675	0.6739455751		-2.4435401057	2.52E-11	down	-2.2094756489	8.35E-10	down
MSMEG_0278		hypothetical protein	228	32	22.904365966	43	38.280210514	73	59.967908264	695	597.21744448	301	502.37662531	435	632.37680628	-3.4382051735	3.32E-149	down	-4.2643521829	3.85E-237	down	-0.82614700935	1.68E-29
MSMEG_0279		amino acid permease	1536	20	2.1249167645	36	4.7572063938	26	3.1703924104	86	10.969574014	86	21.30615152	97	20.931581429	-1.0820613633	5.22E-06	down	-2.6779538335	1.32E-41	down	-1.5958924702	2.31E-21	down
MSMEG_0280		alpha/beta hydrolase	900	74	13.418141062	76	17.140038444	311	64.721528755	4428	963.93473457	4947	2091.6893087	6900	2541.1371434	-5.0636096184	0	down	-7.27302438	0	down	-2.2094147616	0	down
MSMEG_0281		choline dehydrogenase	1572	142	14.741407294	87	11.233301612	99	11.795423554	96	11.964683604	72	17.429211114	104	21.928166521	0.14981211104	0.3507143642		-0.58983674786	3.48E-05		-0.7396488589	7.31E-07
MSMEG_0282		hypothetical protein	321	145	73.716738595	145	91.686137767	98	57.181024293	169	103.14880464	82	97.209026887	132	136.29829457	0.037151795019	0.80513633119		-0.53116681371	3.28E-05		-0.56831860873	1.62E-05
MSMEG_0283		short chain dehydrogenase	771	152	32.173058809	99	26.062827247	106	25.750304833	78	19.820871768	70	34.549473825	73	31.382678306	0.36592023459	0.013810370892		-0.15793670015	0.29591453428		-0.52385693473	0.0011408931431
MSMEG_0284		ribosyldihydronicotinamide dehydrogenase	795	75	15.39562335	87	22.212264319	73	17.198343502	72	17.743851534	40	19.146554767	43	17.927628739	0.077879549562	0.6912507043		-0.0047983457835	0.98200977179		-0.082677895345	0.69096063044
MSMEG_0285		TetR family transcriptional regulator	603	62	16.779442232	65	21.87946777	73	22.674432976	67	21.769077113	29	18.301153406	40	21.986910174	-0.22265969348	0.26407497426		-0.089448687327	0.68450206342		0.13321100615	0.53999029328
MSMEG_0286		GntR family transcriptional regulator	687	27	6.4137225659	22	6.4998996628	16	4.36208509	28	7.9851636572	14	7.7547727275	10	4.8246385863	0.07321686217	0.84447276481		0.060138426073	0.8687315987		-0.013078436097	0.97393977112
MSMEG_0287		hypothetical protein	528	15	4.6361820316	20	7.6884143739	15	5.3209383111	13	4.8238295875	4	2.8828619393	4	2.5110050824	0.23986673158	0.57748167847		1.1596740996	0.020095274404		0.91980736804	0.088093870879
MSMEG_0288		FAD dependent oxidoreductase	1110	9	1.3231914122	11	2.0114554362	13	2.1935688029	7	1.2355422145	10	3.4282682521	7	2.0902420686	-0.082061363308	0.88462523364		-0.73514366368	0.12550472501		-0.65308230038	0.18247326811
MSMEG_0289		alpha/beta hydrolase	1101	114	16.89743075	108	19.910269812	115	19.563268196	112	19.930272234	68	23.502787254	70	21.07328516	-0.11419398425	0.47033622285		-0.28371750775	0.067384922754		-0.1695235235	0.28767396483
MSMEG_0290		acyltransferase	1419	192	22.081164653	208	29.752375624	108	14.255164964	127	17.534922579	99	26.549147162	75	17.51864011	0.6852778799	1.05E-08		0.2313037766	0.067145380972		-0.4539741033	0.0016617215753
MSMEG_0291		dioxygenase, TauD/TfdA family protein	846	42	8.1018103019	44	10.55657463	24	5.3133908809	27	6.2528200218	5	2.2490412292	14	5.4850323786	0.67177804942	0.012021553024		1.2087283239	0.0001435916902	up	0.53695027451	0.15336608587
MSMEG_0292		hypothetical protein	330	8	3.9562086669	18	11.071316698	5	2.8378337659	8	4.7496168247	8	9.2251582057	11	11.048422363	0.91793863669	0.077237306681		-0.51709671262	0.23957384459		-1.4350353493	0.0057163708508
MSMEG_0293		Rieske (2Fe-2S) domain-containing protein	1266	90	11.601441292	48	7.6957019705	28	4.1424303313	32	4.9522071158	20	6.0116552288	30	7.8543286938	1.1195724979	3.92E-07	up	0.49505934968	0.027265130391		-0.62451314818	0.025668515628
MSMEG_0294	fabG	3-oxoacyl-ACP reductase	744	48	10.528619839	32	8.7300705149	6	1.5104599077	10	2.6333561024	13	6.6491815696	9	4.0095081155	2.2398667316	1.44E-10	up	0.89288755893	0.0044189510151		-1.3469791727	0.0045658325045
MSMEG_0295		oxidoreductase, FAD-binding	1077	26	3.9396785471	33	6.2192633264	14	2.4346874649	3	0.54574288027	23	8.1266191715	13	4.0008214684	1.7131188448	5.09E-06	up	-0.2568908694	0.40512576546		-1.9700097142	1.45E-06	down
MSMEG_0296		MarR family transcriptional regulator	456	68	24.335888839	30	13.353561807	49	20.126215787	23	9.8820152684	8	6.6761013331	12	8.7224387073	0.36272347936	0.14060250334		1.3231728319	1.27E-05	up	0.96044935254	0.0040174884861
MSMEG_0297		amidohydrolase	1260	9	1.1656686251	5	0.80545293441	5	0.74324217679	5	0.77746703975	12	3.6241692951	10	2.630576753	0.40336546386	0.56389422324		-1.6216856139	0.00079932901602	down	-2.0250510778	0.0001350282604	down
MSMEG_0298		hypothetical protein	342	2	0.95434858193	1	0.59349163588	3	1.6429563908	6	3.4372227021	4	4.450734222	8	7.753278851	-1.667023864	0.088895185669		-2.9696089173	0.00032444183204	down	-1.3025850533	0.043173728853
MSMEG_0299		Rieske (2Fe-2S) domain-containing protein	1266	33	4.2538618071	25	4.0081781096	16	2.3671030465	23	3.5593988645	35	10.52039665	22	5.7598410421	0.49051741296	0.1333033386		-0.94451793636	0.00040256880854		-1.4350353493	1.26E-06	down
MSMEG_0300		amidohydrolase	1008	156	25.256153543	123	24.767677733	133	24.712802378	70	13.605673196	42	15.855740666	36	11.837595389	0.37672403134	0.0073509164996		0.86911017565	1.54E-07		0.49238614431	0.0073369813309
MSMEG_0301		oxidoreductase, FAD-binding	1368	729	86.965014529	450	66.767809036	857	117.33446891	498	71.322371068	369	102.645058	254	61.54165088	-0.28279049657	1.89E-06		-0.049349267365	0.49259210721		0.2334412292	0.00055054224026
MSMEG_0302		peptidase, S9A/B/C families	1212	200	26.929638203	209	35.00131613	131	20.244150776	108	17.458368774	36	11.303102257	33	9.0247014348	0.69302886165	4.99E-09		1.5978236588	3.50E-25	up	0.90479479719	4.51E-07
MSMEG_0303		alcohol dehydrogenase	993	69	11.339737078	36	7.3585790745	27	5.09266845	22	4.3406619017	10	3.8322031821	15	5.0068379287	1.0174743102	4.96E-05	up	1.1007804106	9.63E-05	up	0.083306100327	0.82475839606
MSMEG_0304		acyl-CoA synthetase	1632	297	29.698836661	376	46.76364978	367	42.118878357	191	22.929561003	114	26.581682881	94	19.091023935	0.18828001947	0.034161843961		0.72441405915	2.76E-12		0.53613403967	1.13E-06
MSMEG_0305		acyltransferase domain-containing protein	810	269	54.196395581	180	45.105364327	205	47.402334386	122	29.50919342	44	20.671187831	48	19.641639756	0.37536344594	0.00059514066899		1.3174007614	5.74E-21	up	0.94203731543	8.84E-10
MSMEG_0306		arylamine N-acetyltransferase	837	38	7.4090287759	17	4.1225332987	29	6.489383307	22	5.1496741558	29	13.184701916	23	9.1080184351	0.026873008245	0.9381860577		-0.88868892194	0.0013490942521		-0.91556193018	0.0013630501527
MSMEG_0307		AraC family transcriptional regulator	909	99	17.773561214	70	15.630571796	54	11.126556152	68	14.656408353	61	25.536638432	57	20.78416088	0.38808073541	0.034561717098		-0.4513725304	0.0083947176308		-0.83945326581	6.29E-06
MSMEG_0308		dihydrofolate reductase	528	152	46.97997792	109	41.901858338	113	40.084401944	72	26.716594639	64	46.125791028	52	32.643066071	0.41446317275	0.0044742351846		0.20031608412	0.20183144926		-0.21414708862	0.21953029802
MSMEG_0309		aldehyde dehydrogenase	1494	543	59.313339276	508	69.016641801	359	45.006447958	329	43.14473717	651	165.81666142	479	106.26896208	0.52922083595	1.22E-13		-1.0741690207	6.05E-71	down	-1.6033898566	2.46E-125	down
MSMEG_0311		glycosyltransferase	1176	729	101.16338425	570	98.380322703	457	72.784644599	506	84.299640453	31	10.03118287	64	18.038240592	0.3497323643	2.51E-08		2.8037211898	7.38E-154	up	2.4539888255	5.25E-101	up
MSMEG_0312	eda	2-dehydro-3-deoxyphosphogluconate aldolase	630	295	76.416054311	277	89.244185132	135	40.135077547	52	16.171314427	18	10.872507885	44	23.149075426	1.5309155136	3.29E-41	up	2.2360661091	1.65E-53	up	0.70515059549	0.00034881108236
MSMEG_0313	edd	phosphogluconate dehydratase	1830	1251	111.56022022	875	97.050476523	519	53.118665474	145	15.523850072	52	10.813095274	94	17.025437739	1.5968250869	2.94E-159	up	2.8944924053	6.09E-259	up	1.2976673185	4.10E-30	up
MSMEG_0314	zwf	glucose-6-phosphate 1-dehydrogenase	1488	1419	155.626162	854	116.49187843	562	70.739872343	125	16.45847564	32	8.1836080857	73	16.260782913	1.6441543167	1.89E-177	up	3.4665275338	0	up	1.8223732171	3.18E-50	up
MSMEG_0315		transmembrane protein	1638	452	45.032668251	438	54.275136195	247	28.243202718	175	20.931804916	22	5.1110079803	26	5.261153506	0.99450097384	7.63E-33		3.2430901078	1.82E-121	up	2.248589134	8.45E-41	up
MSMEG_0316		NagC regulator	1188	420	57.694709726	300	51.256095826	557	87.815189312	152	25.06742213	101	32.352117319	122	34.038068895	-0.059850084218	0.50100690413		0.72134427909	5.84E-13		0.78119436331	1.14E-14
MSMEG_0317		hypothetical protein	1197	3252	443.36308406	2305	390.85663449	2036	318.57706778	1709	279.72445704	311	98.869881647	393	108.82280673	0.4872791583	9.71E-58		2.011049989	0	up	1.5237708307	1.77E-207	up
MSMEG_0318		AMP-dependent synthetase/ligase	1488	260	28.515012065	147	20.051880714	168	21.146438707	211	27.78190688	264	67.514766707	309	68.829889316	0.020769582787	0.87075964697		-1.4631152618	1.34E-58	down	-1.4838848446	1.49E-57	down
MSMEG_0319		acyltransferase	1194	398	54.39786917	281	47.768620763	385	60.393095471	318	52.180149663	73	23.265709922	72	19.987095731	-0.13217447814	0.12238227695		1.2577497569	6.44E-29	up	1.389924235	3.57E-35	up
MSMEG_0320		phosphotriesterase	978	100	16.686462936	95	19.716301891	64	12.256656265	70	14.023025134	83	32.295128228	55	18.639976379	0.45917975998	0.0070822545001		-0.47080306035	0.0029716372623		-0.92998282033	9.12E-08
MSMEG_0321		transcriptional regulator	2793	671	39.206197866	491	35.682170598	602	40.369785603	403	28.269403039	281	38.285397441	326	38.687279165	0.12735320403	0.059038513941		-0.032767270172	0.65502874824		-0.1601204742	0.030864626357
MSMEG_0323		acyl-CoA dehydrogenase	1236	120	15.844039564	96	15.764981706	74	11.213576143	63	9.9862999378	66	20.319978329	59	15.821769888	0.5747940559	0.00041835700372		-0.18050569982	0.26474934962		-0.75529975571	2.24E-05
MSMEG_0324		hypothetical protein	456	18	6.441852928	18	8.0121370844	23	9.4469992471	9	3.8668755398	15	12.51769	4	2.9074795691	0.087863638134	0.84043798653		-0.047611429323	0.91049468347		-0.13547506746	0.75871106399
MSMEG_0325		hypothetical protein	513	30	9.5434858193	25	9.8915272647	22	8.0322312439	11	4.2010499692	25	18.544725925	15	9.6915985637	0.65490423086	0.053424817993		-0.51017729868	0.089217330273		-1.1650815295	0.00060786734256	down
MSMEG_0326		AMP-dependent synthetase/ligase	1608	106	10.75778756	70	8.8359389073	82	9.5512166301	72	8.772613165	66	15.61908782	69	14.222782519	0.11058371463	0.55428797888		-0.58699289573	0.00031579374287		-0.69757661037	4.00E-05
MSMEG_0327		aldehyde dehydrogenase	1503	110	11.94364393	74	9.9934040724	76	9.4707745641	92	11.992545475	55	13.925201383	68	14.995862688	0.04918316997	0.7939937392		-0.3885614666	0.019532134859		-0.43774463657	0.010964093852
MSMEG_0328		hypothetical protein	450	32	11.604878756	20	9.0210728654	31	12.902684189	19	8.272249303	21	17.758429546	29	21.360283234	-0.025477834942	0.94286669935		-0.91302538895	0.0013014800445		-0.88754755401	0.0022504512616
MSMEG_0329		FMN oxidoreductase	495	8	2.6374724446	11	4.5105364327	14	5.2972896964	21	8.3118294432	21	16.14402686	25	16.740033883	-0.96341686681	0.02566104747		-2.2452433599	1.21E-09	down	-1.2818264931	6.94E-05	down
MSMEG_0330		LuxR family transcriptional regulator	1188	44	6.0442076856	52	8.8843899432	37	5.8333249633	174	28.695601649	354	113.39256961	474	132.24626767	-1.2181980513	3.13E-12	down	-4.0781333741	4.21E-260	down	-2.8599353228	2.95E-188	down
MSMEG_0331		LuxR family transcriptional regulator	1053	30	4.6493905274	73	14.071331606	24	4.2688781436	101	18.792109303	203	73.361033737	176	55.399496747	-0.36134512079	0.084458406195		-2.8491624283	4.82E-90	down	-2.4878173075	4.28E-75	down
MSMEG_0332		2-nitropropane dioxygenase	936	34	5.9279729224	39	8.4572558113	16	3.2016586077	33	6.9074956224	17	6.9114767006	12	4.2493932164	0.49305335146	0.087703075616		0.36223464643	0.23592709892		-0.13081870503	0.71325652139
MSMEG_0333		carboxyl transferase domain-containing protein	1599	80	8.1647833651	91	11.551373791	75	8.7850388626	51	6.2489095653	54	12.851181928	59	12.229960964	0.35851122808	0.049319775909		-0.37193536485	0.031989727543		-0.73044659293	9.32E-05
MSMEG_0334		acetyl-/propionyl-coenzyme A carboxylase subunit alpha	2010	89	7.2259856062	124	12.521787709	51	4.7523126647	120	11.696817553	46	8.708824724	57	9.3994040995	0.23479574203	0.15118388055		0.078600175721	0.65274932242		-0.15619556631	0.40007522421
MSMEG_0335		enoyl-CoA hydratase/isomerase	759	24	5.1602721742	46	12.301462998	23	5.6756675319	40	10.325253967	8	4.0109383503	21	9.1706272575	0.069941730137	0.82046799657		0.3016931045	0.33135750326		0.23175137436	0.48072529818
MSMEG_0336		hypothetical protein	795	40	8.21099912	58	14.808176213	24	5.6542499185	55	13.554331033	14	6.7012941683	12	5.0030591831	0.22886773263	0.35814141632		0.94466120865	0.00092688233633		0.71579347602	0.01984041333
MSMEG_0337		hypothetical protein	1755	175	16.272866846	158	18.273455291	68	7.2570928442	173	19.31307867	49	10.624701438	62	11.709439085	0.38442766753	0.0026801321931		0.6153535834	2.36E-05		0.23092591587	0.15940274492
MSMEG_0338		acyl-CoA dehydrogenase	1137	101	14.496529779	125	22.314659133	61	10.048477345	93	16.025257294	36	12.048689477	41	11.952119179	0.47133105841	0.0028257917878		0.5837835044	0.00093712942529		0.11245244599	0.58657961045
MSMEG_0339		FMN-dependent monooxygenase	1017	50	8.0232845384	55	10.976969195	32	5.8933184992	36	6.9352812042	9	3.3675909379	17	5.5405067895	0.54472131311	0.022110643335		1.0441968822	0.00018933281338	up	0.4994755691	0.12151666414
MSMEG_0340		enoyl-CoA hydratase/isomerase	753	71	15.387445064	56	15.095022325	19	4.7259542397	49	12.749220461	5	2.5268112615	17	7.4829952257	0.81916048221	0.00021249641293		1.5596441508	1.68E-08	up	0.7404836686	0.026224363325
MSMEG_0341		hypothetical protein	1017	132	21.181471181	79	15.766919389	54	9.9449749673	57	10.980861907	50	18.708838544	31	10.103277087	0.84462195905	7.09E-07		0.4116402685	0.021127264427		-0.43298169055	0.042319812158
MSMEG_0342		hypothetical protein	846	173	33.371742434	123	29.510424533	72	15.940172643	56	12.968811897	41	18.44213808	33	12.929004892	1.1273920023	4.00E-14	up	1.0303910827	4.25E-10	up	-0.097000919642	0.65938566725
MSMEG_0343		TetR family transcriptional regulator	633	279	71.928936012	280	89.783189655	165	48.821500333	104	32.189346252	60	36.069931373	46	24.086607994	0.97318074698	2.20E-20		1.429175101	5.80E-29	up	0.45599435398	0.0039610220943
MSMEG_0344		hypothetical protein	771	43	9.1015890051	36	9.4773917263	36	8.7453865471	26	6.6069572561	22	10.858406059	14	6.0185958396	0.26752307448	0.33714702138		0.16424682941	0.5713880596		-0.10327624507	0.74599533564
MSMEG_0345		hypothetical protein	819	73	14.545950364	63	15.613395344	44	10.062355624	41	9.8080457322	7	3.2524596238	10	4.0470411585	0.5960105418	0.0042260050573		2.0303910827	2.18E-12	up	1.4343805409	1.42E-05	up
MSMEG_0346		virulence factor	1425	137	15.689490687	106	15.098427217	76	9.9891748561	71	9.7617124738	26	6.9431453864	28	6.5127542348	0.64307879546	3.07E-05		1.2003160841	1.54E-10	up	0.55723728866	0.010785086529
MSMEG_0347		virulence factor Mce family protein	1029	97	15.383653964	71	14.00501837	75	13.651386921	43	8.1872039288	20	7.3962638675	15	4.8316715872	0.42761301011	0.020286489624		1.2934254885	1.75E-08	up	0.8658124784	0.00070564145306
MSMEG_0348		mce-family protein mce3c	1329	171	20.997823088	136	20.770867546	86	12.120048499	91	13.415255196	28	8.0173496822	36	8.97840192	0.71242793198	2.35E-07		1.292485928	2.19E-14	up	0.58005799607	0.0036107159858
MSMEG_0349		virulence factor mce family protein	1302	306	38.354257986	189	29.463987988	182	26.181305066	128	19.26111892	57	16.659487889	86	21.89318717	0.59309894638	2.23E-08		0.82180446087	2.35E-11		0.22870551448	0.1124715511
MSMEG_0350		virulence factor Mce family protein	1140	182	26.053716287	135	24.036411253	164	26.944484809	136	23.373114374	51	17.024058399	47	13.665153975	-0.0025410236644	0.98563702527		0.7240202687	1.83E-06		0.72656129237	2.93E-06
MSMEG_0351		virulence factor mce family protein	1488	513	56.262312267	413	56.336236291	378	47.579487092	344	45.293724961	51	13.042625387	89	19.824790126	0.27695199307	0.00020338429511		1.755976449	8.12E-63	up	1.4790244559	1.76E-39	up
MSMEG_0352		hypothetical protein	603	215	58.186775481	142	47.798221899	106	32.924519115	99	32.166248272	14	8.8350395751	25	13.741818859	0.71823880122	1.80E-08		2.2247691278	9.13E-34	up	1.5065303266	1.76E-12	up
MSMEG_0353		hypothetical protein	546	138	41.246735964	101	37.546498327	112	38.419903293	77	27.62998249	26	18.120846475	33	20.032853734	0.25656302045	0.094438673866		1.0486148413	1.30E-08	up	0.79205182085	6.66E-05
MSMEG_0354		hypothetical protein	342	106	50.580474842	71	42.137906147	77	42.169214031	73	41.819542875	30	33.380506665	24	23.259836553	0.15672549628	0.39371793017		0.7431091306	0.00028112272022		0.58638363432	0.0069209730594
MSMEG_0355		hypothetical protein	495	315	103.85047751	155	63.557558824	220	83.243123801	175	69.26524536	61	46.894554212	86	57.585716557	0.16874674019	0.11903096826		0.70723568441	1.16E-08		0.53848894421	4.16E-05
MSMEG_0356		acetyltransferase	297	292	160.44624038	164	112.07999621	197	124.23405598	240	158.32056082	75	96.095397976	79	88.164178449	-0.020660818644	0.86327820073		0.59649455615	1.43E-06		0.61715537479	1.01E-06
MSMEG_0357		transmembrane transporter	1602	130	13.242926952	97	12.289944774	243	28.410223432	1516	185.40405002	1286	305.47539321	1790	370.34973837	-3.0360526435	4.40E-305	down	-4.729900218	0	down	-1.6938475745	0	down
MSMEG_0358		ribonucleotide-diphosphate reductase subunit beta	963	205	34.740072211	160	33.72363688	149	28.979498706	500	101.72465941	2193	866.58291042	1452	499.76041341	-0.91238337754	2.31E-22		-4.2895593628	0	down	-3.3771759852	0	down
MSMEG_0359		hypothetical protein	4245	2311	88.843445691	1517	72.535163622	1372	60.535105577	898	41.445861302	89	7.97829495	137	10.697059107	0.671837169	1.24E-70		3.1125872347	0	up	2.4407500657	1.34E-234	up
MSMEG_0360		hypothetical protein	174	800	750.31543683	522	608.92241841	625	672.7623152	363	408.73318924	22	48.113971676	45	85.720518331	0.33807786662	5.31E-08		3.3328083537	7.30E-184	up	2.9947304871	1.52E-127	up
MSMEG_0361		glycosyl hydrolase	1164	850	119.17058968	694	121.01722749	470	75.626807061	563	94.762812484	80	26.153799037	114	32.461859519	0.4977711351	1.51E-17		2.0229352778	4.22E-125	up	1.5251641427	2.20E-58	up
MSMEG_0362		amidohydrolase	1164	405	56.781280964	218	38.014057049	362	58.248732247	164	27.604087473	147	48.05760573	152	43.282479359	0.16210800042	0.082010230304		0.089477761505	0.37351325122		-0.072630238919	0.50124452476
MSMEG_0363		TetR family transcriptional regulator	639	1069	273.01090208	512	162.63342631	797	233.60834391	482	147.78443899	181	107.78926049	156	80.918022938	0.22375974017	7.20E-05		1.2604079539	1.52E-65	up	1.0366482137	4.96E-40	up
MSMEG_0364		hypothetical protein	300	195	106.07584488	123	83.219397183	155	96.770131418	87	56.817291265	39	49.469910878	115	127.05685717	0.3119583547	0.017312609293		0.076487497268	0.59171854426		-0.23547085743	0.11783644291
MSMEG_0365		hypothetical protein	1881	1228	106.54000533	833	89.887005943	953	94.893178208	974	101.45014884	602	121.7882728	1713	301.84924254	0.014926569936	0.78863614677		-1.1372766059	2.09E-157	down	-1.1522031759	1.04E-154	down
MSMEG_0366		hypothetical protein	528	544	168.13886834	491	188.75057288	259	91.874868172	283	105.01105948	115	82.882280754	289	181.4201172	0.85120464772	1.54E-29		0.38759465231	9.84E-07		-0.46360999541	8.05E-07
MSMEG_0367		O-demethylpuromycin-O-methyltransferase	1074	212	32.213263307	190	35.907901769	83	14.474537588	95	17.330131221	31	10.983865042	49	15.12214234	1.0932568969	6.71E-18	up	1.359514679	8.69E-20	up	0.26625778207	0.16608418819
MSMEG_0368		hypothetical protein	1467	1188	132.15678645	812	112.34833078	923	117.84264305	685	91.483544923	66	17.12030894	94	21.238276116	0.23267123018	3.07E-06		2.6742472725	1.21E-224	up	2.4415760423	1.11E-166	up
MSMEG_0369		hypothetical protein	723	663	149.65056954	480	134.75461542	534	138.33556466	350	94.844526841	37	19.474270694	40	18.337630477	0.28864576552	1.56E-05		2.9222142302	2.77E-141	up	2.6335684647	2.37E-100	up
MSMEG_0370		hypothetical protein	3357	3026	147.10272753	2323	140.45544414	2780	155.10448	1844	107.61978069	224	25.391856366	313	30.903987484	0.12806644254	2.02E-05		2.346666293	0	up	2.2185998505	0	up
MSMEG_0371		MaoC like domain-containing protein	858	902	171.56251046	1467	347.04319651	1544	337.04733343	626	142.94519867	53	23.506412736	85	32.836220309	0.0445217926	0.36452620377		3.1319291091	0	up	3.0874073165	1.84E-286	up
MSMEG_0372	fabG	3-ketoacyl-ACP reductase	1353	1772	213.73176091	1999	299.88566504	2963	410.17080236	964	139.59239692	54	15.187760461	144	35.276559207	-0.14054181083	4.00E-05		3.2817658977	0	up	3.4223077086	0	up
MSMEG_0373		acetyl-CoA acetyltransferase	1299	3412	428.65018385	3617	565.17125671	6434	927.68982425	2969	447.79946847	244	71.478997183	385	98.236549876	-0.50186302631	4.28E-108		2.5125786154	0	up	3.0144416417	0	up
MSMEG_0374		glycolate oxidase subunit	1869	76	6.6360161428	57	6.1902225521	98	9.8208179765	361	37.842552991	187	38.0741381	191	33.872370325	-1.8691292712	3.01E-46	down	-2.476568906	1.97E-77	down	-0.60743963482	9.09E-10
MSMEG_0375		phospholipase D	1593	39	3.9953237244	30	3.8224885023	177	20.81078095	1869	229.86669562	1793	428.31401905	2584	537.64827467	-4.9721273363	0	down	-6.9568111292	0	down	-1.9846837929	0	down
MSMEG_0376		AraC family transcriptional regulator	1047	81	12.625293418	64	12.407206233	48	8.5866832574	92	17.215659837	45	16.355491805	60	18.9944224	-0.031435290238	0.88223821639		-0.50394534497	0.0058940986354		-0.47251005473	0.011703813802
MSMEG_0377		nitrile hydratase	741	44	9.6903086781	38	10.408930229	20	5.0552504332	30	7.9320523894	18	9.243832615	23	10.288004629	0.63163445154	0.020794677514		0.030391082679	0.91480549411		-0.60124336886	0.051567283922
MSMEG_0378	nthA	nitrile hydratase subunit alpha	621	35	9.1977073476	18	5.8833083905	27	8.1433490675	19	5.9943835529	15	9.1917337194	17	9.0735835828	0.1222971352	0.72635235152		-0.24168846276	0.46042424452		-0.36398559796	0.28780824944
MSMEG_0379		nitrile hydratase activator P14k	282	10	5.7870073585	11	7.9174309723	3	1.9925215803	5	3.473788901	2	2.6988494751	0	0	1.3102560595	0.031903753949		2.4227085055	0.0023718182008		1.112452446	0.29445971657
MSMEG_0380		MmpS4 protein	420	817	317.45042223	999	482.78848888	302	134.67548243	653	304.61158617	178	161.27553363	208	164.14798939	0.84513020106	2.76E-50		1.2644825327	2.01E-75	up	0.41935233164	3.66E-07
MSMEG_0381		Mmp14a protein	2883	10060	569.45115906	6232	438.75644717	3470	225.43208084	5576	378.93144844	1447	190.99485323	2106	242.12255459	0.76675045506	0		1.2274452084	0	up	0.46069475329	2.81E-67
MSMEG_0382		transporter	2985	6604	361.04877186	5226	355.35773966	3602	226.01135573	5968	391.71211722	1022	130.28797556	1645	182.6598471	0.22379788055	4.69E-29		1.1795514264	0	up	0.95575354581	9.49E-254
MSMEG_0383		hypothetical protein	339	916	440.95971823	1210	724.47996684	775	428.1864222	1921	1110.2229328	2924	3282.2786342	3615	3534.5174195	-0.42474026296	9.24E-24		-2.5905373437	0	down	-2.1657970808	0	down
MSMEG_0384	rfbA	glucose-1-phosphate thymidylyltransferase	867	998	187.85146516	631	147.72397002	401	86.627576066	339	76.606060291	76	33.357405969	108	41.288221978	1.0563280647	4.02E-65	up	2.1766000151	1.29E-144	up	1.1202719504	9.22E-27	up
MSMEG_0385		glycosyl transferase family protein	1257	227	29.470921961	172	27.773708822	135	20.115432661	152	23.691406118	78	23.613322615	62	16.348500871	0.39327664624	0.00073174962605		0.54135300196	3.75E-05		0.14807635572	0.3240721198
MSMEG_0386		NAD dependent epimerase/dehydratase	1134	2062	296.74181542	1598	286.02528649	1202	198.52824367	1243	214.75367342	174	58.389394199	244	71.317858637	0.49994782002	3.09E-40		2.1606598838	0	up	1.6607120637	8.01E-154	up
MSMEG_0387		Rmt2 protein	735	3280	728.26535052	2181	602.29469141	2019	514.49347027	1286	342.7963245	186	96.299355555	212	95.602675138	0.64245352177	1.04E-92		2.8087159036	0	up	2.1662623818	1.51E-295	up
MSMEG_0388	tylF	macrocin-O-methyltransferase	723	1723	388.91090697	1485	416.89709144	443	114.76152648	548	148.4994306	122	64.212460125	156	71.516758862	1.612655816	3.81E-243	up	2.5589084364	0	up	0.94625262045	3.87E-27
MSMEG_0389		glycosyl transferase family protein	1269	3033	390.04429596	1615	258.31618223	647	95.493441665	662	102.206589	198	59.374688452	231	60.335356165	1.7460836082	0	up	2.4679515986	0	up	0.72186799043	8.78E-23
MSMEG_0390		acyltransferase	1083	758	114.2204566	551	103.26754464	297	51.36400506	284	51.377434073	71	24.94753656	83	25.40218992	1.0897936652	3.03E-55	up	2.1178539239	1.20E-112	up	1.0280602587	1.06E-18	up
MSMEG_0391		Rmt3 protein	789	6822	1411.0352224	3969	1021.0448157	3974	943.36931744	2423	601.67080431	152	73.310192585	259	108.80385521	0.67229981362	2.93E-197		3.7449374439	0	up	3.0726376302	0	up
MSMEG_0392		glycosyl transferase family protein	1515	762	82.081537243	525	70.337573084	348	43.022683786	228	29.48524504	53	13.312542658	60	13.126838451	1.0778099735	2.18E-53	up	2.5400084585	2.90E-137	up	1.462198485	2.86E-31	up
MSMEG_0393		Fmt protein	804	1431	290.46026411	897	226.45249142	461	107.39294796	485	118.18659403	283	133.9455107	354	145.93811628	1.2171176063	6.81E-116	up	0.90011686333	5.29E-56		-0.31700074293	1.46E-05
MSMEG_0394		hypothetical protein	255	5300	3391.8671365	3135	2495.38795	3765	2765.3855392	1672	1284.6316565	129	192.5073455	159	206.6704889	0.55151587707	1.02E-108		3.9026384344	0	up	3.3511225573	0	up
MSMEG_0395		hypothetical protein	135	15	18.132623057	11	16.538633587	4	5.5495415867	4	5.8050872301	1	2.8187983406	4	9.8208198779	1.6183783548	0.0044597921713		1.4089027059	0.019737982892		-0.2094756489	0.81202046492
MSMEG_0396		hypothetical protein	399	276	112.88580369	219	111.40685851	168	78.861906758	158	77.583026704	159	151.64287314	168	139.55901932	0.52049519743	7.38E-07		-0.37147102785	0.00022970750842		-0.89196622528	1.31E-15
MSMEG_0397		IS1096, tnpA protein	1323	412	50.82068503	361	55.384477966	197	27.889277872	135	19.992009594	59	16.970316541	73	18.288771711	1.1372238093	2.12E-35	up	1.5803215672	1.44E-45	up	0.44309775798	0.0017912049274
MSMEG_0398		IS1096, tnpR protein	702	110	25.571647901	101	29.202832032	38	10.138585591	60	16.745443933	14	7.5890724555	30	14.164644055	1.0243279813	4.57E-09	up	1.2920586527	2.63E-10	up	0.26773067146	0.30698630837
MSMEG_0399		hypothetical protein	231	4042	2855.5348985	2335	2051.7082929	2537	2057.0240755	1929	1636.0733669	789	1299.7588972	856	1228.2402003	0.43183326673	3.78E-53		0.98518137992	5.49E-175		0.55334811319	7.57E-47
MSMEG_0400		peptide synthetase	7290	26638	596.31705307	20428	568.7730756	20286	521.19444735	16273	437.34344674	8537	445.63113767	11428	519.59411835	0.28239727572	1.91E-174		0.26760325856	4.13E-123		-0.014794017152	0.24934396954
MSMEG_0401		non-ribosomal peptide synthase	3006	12695	689.20254403	9781	660.44246779	11165	695.66577637	9762	636.25667897	4702	595.23906277	6700	738.76676477	0.020958433921	0.17330639122		0.0094894815099	0.57062684043		-0.011468952412	0.50738365817
MSMEG_0402		linear gramicidin synthetase subunit D	7680	25408	539.89885151	21258	561.82607511	23870	582.13282181	32048	817.56490233	14708	728.76948036	20381	879.60115692	-0.3430023133	0		-0.55825593908	0		-0.21525362578	2.88E-114
MSMEG_0403		integral membrane protein	819	3433	684.0581863	3318	822.30548811	3161	722.88877564	2673	639.43673762	1079	501.34341915	1134	458.93446737	0.12855446939	1.36E-06		0.63948885047	8.39E-89		0.51093438108	9.23E-53
MSMEG_0404		sigma associated protein	411	504	200.12062819	443	218.7774788	329	149.92876495	260	123.94073101	106	98.143562663	97	78.226056144	0.60303542833	2.19E-15		1.252275781	1.74E-39	up	0.64924035263	2.49E-09
MSMEG_0405		extra cytoplasmic sigma factor	1176	153	21.231821385	116	20.021258655	139	22.137999123	111	18.492608874	45	14.561394489	56	15.783460518	0.023616714587	0.88075919599		0.44364196248	0.0050613371217		0.4200252479	0.010260151927
MSMEG_0406		acyl-CoA dehydrogenase	1836	4160	369.76329371	2406	265.98898669	7348	749.59616873	6463	689.67424207	804	166.64072543	555	100.19402633	-1.1547924915	0	down	1.3028603765	3.06E-281	up	2.457652868	0	up
MSMEG_0407		hypothetical protein	1089	168	25.175873335	114	21.247981542	107	18.402921997	115	20.689618744	248	86.660577084	254	77.308520113	0.26307412274	0.060586210109		-1.8016011189	6.11E-69	down	-2.0646752416	3.02E-79	down
MSMEG_0408		type I modular polyketide synthase	10959	11729	174.65989803	10026	185.69383359	6860	117.24223158	6276	112.20043358	1106	38.404487658	1405	42.493932164	0.64575962134	0		2.1454041658	0	up	1.4996445445	0	up
MSMEG_0409		condensation domain-containing protein	1422	4315	495.20423095	3296	470.46607855	1830	241.03626037	1731	238.49539546	219	58.606028791	289	67.362743941	1.0137422211	1.92E-280	up	2.9355767007	0	up	1.9218344796	6.61E-273	up
MSMEG_0410		MmpL protein	3009	4771	258.75596591	3553	239.67002909	2870	178.64488931	2214	144.15773697	279	35.284160685	421	46.374733945	0.62925157142	1.19E-135		2.6022412206	0	up	1.9729896492	0	up
MSMEG_0411		acyl-CoA synthetase	1710	2449	233.71996772	1797	213.30089394	1019	111.61150415	986	112.97005281	107	23.811428088	183	35.471250743	1.0004407713	1.39E-153	up	2.9023706486	0	up	1.9019298773	3.44E-152	up
MSMEG_0412		hypothetical protein	1152	3157	447.22414836	1946	342.87124602	1632	265.33745711	1684	286.39942077	364	120.23936672	331	95.235099011	0.53984027158	9.09E-64		1.9066518415	0	up	1.3668115699	1.89E-156	up
MSMEG_0413		hypothetical protein	678	289	69.561876948	157	47.001386279	118	32.597417948	67	19.360993362	21	11.786568283	14	6.8441554459	1.1874570761	2.35E-22	up	2.7020079657	6.94E-52	up	1.5145508896	1.80E-11	up
MSMEG_0414		oxidoreductase, 2OG-Fe(II) oxygenase	1026	258	41.036989023	198	39.170447968	210	38.335649119	183	34.945097471	147	54.52149422	144	46.519673106	0.1324431486	0.23401422776		-0.32159424606	0.0024900886797		-0.45403739466	4.24E-05
MSMEG_0415		NADH-FMN oxidoreductase	486	925	310.60511718	730	304.87885147	840	323.72325922	476	191.89038344	1823	1427.4081597	1059	722.23946185	0.24861036465	6.25E-06		-1.7698480358	0	down	-2.0184584005	0	down
MSMEG_0416		hypothetical protein	162	704	709.18703511	439	550.03485943	1916	2215.1920167	1074	1298.8882677	6215	14599.026406	4306	8810.0938321	-1.4693814442	1.84E-209	down	-4.1719834451	0	down	-2.7026020009	0	down
MSMEG_0417		fumarate reductase iron-sulfur subunit	750	74	16.101769274	49	13.260977112	45	11.237821713	64	16.718651223	232	117.7130187	355	156.88759755	0.092268817254	0.6825934529		-3.2243111051	1.27E-155	down	-3.3165799223	1.72E-153	down
MSMEG_0418	sdhA	succinate dehydrogenase flavoprotein subunit	1908	80	6.8424992667	81	8.6168266756	68	6.6751561538	110	11.295275861	388	77.383992181	560	97.281706338	-0.22687791616	0.19490970221		-3.5274352881	1.34E-269	down	-3.3005573719	5.91E-246	down
MSMEG_0419		integral membrane protein	822	41	8.1398271386	40	9.8770870789	27	6.1520921787	48	11.440682862	616	285.17186132	513	206.85549898	0.028969949081	0.91817646153		-4.7705886852	0	down	-4.7995586343	0	down
MSMEG_0420		hypothetical protein	297	20	10.989468519	20	13.66829222	17	10.720705338	86	56.731534295	3529	4521.6087928	2884	3218.5505145	-1.4466337956	3.39E-08	down	-8.2944645143	0	down	-6.8478307187	0	down
MSMEG_0421		hypothetical protein	147	2	2.2203211906	2	2.761552918	2	2.5482588919	0	0	4	10.354769415	6	13.528680444	0.91793863669	0.5165160634		-2.2915370122	0.0045607124381		-3.2094756489	0.00093109856473	down
MSMEG_0422		transferase	768	289	61.410094493	245	64.750864805	329	80.235315616	281	71.68489065	96	47.567221998	95	41.000004861	-0.27403086407	0.0023727720191		0.51365818633	5.26E-06		0.7876890504	5.72E-13
MSMEG_0423		hypothetical protein	501	148	48.208890043	132	53.478216388	152	56.824647385	120	46.92735186	126	95.704111326	138	91.298340482	-0.040241187613	0.78799690191		-0.88472001973	3.36E-13		-0.84447883212	7.89E-12
MSMEG_0424		Hsp20/alpha crystallin family protein	438	363	135.24949664	208	96.389545685	221	94.503751849	163	72.911498002	243	211.12027298	369	279.2375241	0.49032307133	4.69E-07		-1.0696498247	7.25E-39	down	-1.559972896	6.02E-66	down
MSMEG_0425		membrane protein DcsA	936	110	19.178735925	96	20.817860459	96	19.209951646	88	18.419988326	39	15.855740666	59	20.892849981	0.080877207818	0.64223521416		0.10218176575	0.5655130978		0.021304557928	0.91231217009
MSMEG_0426		GntR family transcriptional regulator	1374	48	5.7010867253	37	5.4658247165	58	7.9062792256	45	6.4166493674	16	4.4312987014	23	5.5483343742	-0.35917095435	0.12235774321		0.15437979995	0.58053551004		0.51355075431	0.049154817738
MSMEG_0427	nirB	nitrite reductase [NAD(P)H], large subunit	2580	48	3.0361601397	35	2.7535251479	55	3.9927661125	58	4.4044411833	54	7.9647441485	54	6.9373814835	-0.52720089438	0.0174804475		-1.3494569881	5.97E-11	down	-0.82225609376	2.23E-05
MSMEG_0428		nitrite reductase [NAD(P)H] small subunit	369	22	9.7297001768	7	3.8504579303	15	7.6137003476	13	6.9023903041	6	6.1876061136	2	1.7964914411	-0.031435290238	0.9466611012		0.88837207781	0.091774391779		0.91980736804	0.088093870879
MSMEG_0429		ferric uptake regulator	243	15	10.073679476	18	15.035121442	16	12.332314637	17	13.70645596	7	10.961993547	5	6.8200138041	-0.082061363308	0.85222386955		0.48982270132	0.29335291652		0.57188406462	0.22692170813
MSMEG_0430		ISMsm4, transposase	1368	153	18.251916629	115	17.062884532	210	28.751736839	1118	160.11729087	499	138.80727355	693	167.90694512	-2.3910116042	3.89E-179	down	-3.1226882473	1.87E-305	down	-0.73167664313	2.75E-38
MSMEG_0431		hypothetical protein	696	271	63.542338557	229	66.783157958	217	58.395768959	147	41.380012961	50	27.337483907	66	31.430856721	0.37592828116	0.00027388317545		1.1381943722	1.05E-18	up	0.76226609106	7.26E-08
MSMEG_0432		bifunctional uroporphyrinogen-III synthetase/response regulator domain-containing protein	1158	105	14.797347831	255	44.696377863	342	55.315702733	99	16.749782131	23	7.5581768978	33	9.4455424344	-0.37484311254	0.00046451956717		1.714889257	1.49E-24	up	2.0897323695	5.63E-39	up
MSMEG_0433		nitrite extrusion protein	1410	62	7.1758891246	30	4.3185987121	68	9.0327644975	32	4.4464497933	29	7.8266634777	32	7.5223301192	-0.20235559703	0.39842518927		-0.37678429883	0.11309955769		-0.1744287018	0.47302511977
MSMEG_0434		aminoglycoside 2'-N-acetyltransferase	633	947	244.14588675	450	144.29441195	1599	473.12472141	740	229.0395791	801	481.53358383	612	320.45661071	-0.82562120425	1.71E-65		-0.98603836225	6.18E-77		-0.16041715799	0.00084647113185
MSMEG_0435		allophanate hydrolase subunit 2	885	705	130.00168734	376	86.235340611	1456	308.1406481	2648	586.21541894	1840	791.1745851	910	340.81574068	-2.0067255712	0	down	-2.3166740129	0	down	-0.30994844171	4.52E-19
MSMEG_0436		allophanate hydrolase subunit 1	633	1269	327.16064444	568	182.1316133	2306	682.31745314	4566	1413.2361057	2826	1698.8937677	1499	784.90924747	-1.9854397733	0	down	-2.2049574236	0	down	-0.21951765029	8.88E-16
MSMEG_0437		hypothetical protein	681	667	159.83867285	469	139.786889	433	119.08900641	326	93.78923972	37	20.675327036	44	21.415444227	0.49972968078	2.59E-13		2.8402881993	1.56E-136	up	2.3405585185	1.05E-75	up
MSMEG_0438		periplasmic binding protein	954	526	89.978865357	312	66.381479575	456	89.52562371	404	82.968935412	38	15.15768919	53	18.414037271	-0.1194477792	0.12168504882		2.2334028762	1.48E-77	up	2.3528506554	4.22E-86	up
MSMEG_0439		hypothetical protein	1137	233	33.44248949	185	33.025695516	123	20.261683827	97	16.714515673	28	9.3712029266	31	9.0369681594	0.84393805525	1.75E-12		1.8551071654	2.35E-31	up	1.0111691101	1.05E-07	up
MSMEG_0440		hypothetical protein	99	135	222.53673751	100	205.0243833	59	111.62146146	52	102.90836453	10	38.43815919	8	26.784054212	1.0000397169	1.26E-09	up	2.7369830278	2.08E-28	up	1.7369433109	1.00E-08	up
MSMEG_0441		hypothetical protein	729	731	163.6413266	665	185.15473628	369	94.804668773	406	109.1141396	44	22.967986479	79	35.918739368	0.76696936274	3.82E-33		2.5349598035	2.02E-148	up	1.7679904408	3.22E-54	up
MSMEG_0442		tetracycline repressor domain-containing protein	603	44	11.907991261	29	9.7616086976	34	10.560694811	34	11.046994356	16	10.097188086	29	15.940509876	0.020300354322	0.94613847288		-0.27163745477	0.32378022563		-0.29193780909	0.30660405525
MSMEG_0443		carbon-nitrogen hydrolase	993	55	9.0389208591	66	13.490728303	19	3.58372965	28	5.524478784	19	7.281186046	25	8.3447298811	1.2822130223	1.19E-07	up	0.48982270132	0.040991314061		-0.79239032097	0.0095531509445
MSMEG_0444		agmatine deiminase	1023	61	9.7309971243	56	11.110998837	18	3.2955488895	40	7.6606722978	34	12.647394314	39	12.636025576	0.93032236115	7.12E-05		-0.28906875662	0.17887218174		-1.2193911178	1.32E-06	down
MSMEG_0445		amidohydrolase	1638	225	22.416704328	198	24.53533554	154	17.609122342	135	16.147392364	66	15.333023941	88	17.806981097	0.46752680731	3.81E-05		0.4881183951	0.00011385698975		0.020591587792	0.89378758517
MSMEG_0446		putrescine importer	1344	482	58.526278884	467	70.527472569	349	48.635909944	311	45.336046755	103	29.163237296	115	28.360905618	0.44188069947	2.93E-09		1.1524710349	7.08E-35	up	0.71059033546	7.47E-12
MSMEG_0447		hypothetical protein	420	29	11.268130042	24	11.598522255	9	4.0135077547	10	4.6648022385	21	19.026888799	17	13.41594144	1.3979315778	0.00022172111781	up	-0.4896159762	0.11101916492		-1.887547554	1.50E-06	down
MSMEG_0448		MarR family transcriptional regulator	444	109	40.063295538	64	29.257533617	63	26.575929727	60	26.475904597	32	27.426146017	39	29.114085956	0.41005235899	0.023765105755		0.31527219081	0.10674799017		-0.094780168179	0.67347466775
MSMEG_0449		transporter major facilitator family protein	2001	142	11.580955655	135	13.693907461	195	18.252334117	793	77.644129613	90	17.115642098	126	20.871082724	-1.9166864288	1.87E-101	down	-0.61075425344	2.12E-06		1.3059321754	1.56E-44	up
MSMEG_0450		hypothetical protein	216	87	65.730758581	71	66.7183514	1041	902.66762371	3657	3317.0631251	1262	2223.3271912	1206	1850.6107457	-4.9761116131	0	down	-4.9349548483	0	down	0.041156764849	0.25624054106
MSMEG_0451		oxidoreductase, FAD-linked	249	89	58.330245255	91	74.179303983	1570	1180.9491358	5681	4470.0045932	4029	6157.376303	5032	6698.2724492	-5.4141725255	0	down	-6.623210385	0	down	-1.2090378595	0	down
MSMEG_0452		inner membrane permease YgbN	1446	77	8.6901160293	63	8.8432716367	21	2.7200813275	80	10.839374496	247	65.001957585	189	43.322652003	0.38901017089	0.055440973921		-2.6085102252	2.67E-94	down	-2.997520396	1.67E-104	down
MSMEG_0453	aroK	shikimate kinase	513	22	6.9985562675	15	5.9349163588	4	1.4604056807	21	8.0201863048	42	31.155139554	31	20.029303698	0.48353581255	0.24489971876		-1.9499801106	2.35E-12	down	-2.4335159231	3.10E-15	down
MSMEG_0454		GntR family transcriptional regulator	735	399	88.590815506	240	66.277270031	222	56.571347399	194	51.712664815	67	34.688477539	72	32.468833066	0.5371710395	5.90E-09		1.2311221309	1.91E-26	up	0.6939510914	1.15E-07
MSMEG_0455		aldehyde dehydrogenase	1428	648	74.054242064	483	68.653017762	419	54.956200954	332	45.550421858	219	58.359784972	236	54.777892386	0.50865275317	1.18E-13		0.34405156158	4.83E-06		-0.16460119159	0.055552905396
MSMEG_0456		DNA gyrase subunit A	2142	2164	164.86973233	1442	136.64272134	2286	199.88842543	1306	119.45552399	99	17.587880403	198	30.638482182	-0.076449316617	0.03722907165		2.6322556433	0	up	2.7087049599	0	up
MSMEG_0457		DNA topoisomerase IV subunit B	2034	1970	158.05870541	1468	146.49264343	1689	155.52835852	1267	122.04168452	67	12.534921824	222	36.176250214	0.13586191202	0.0003261376926		2.6028192297	0	up	2.4669573176	0	up
MSMEG_0458		two-component system sensor kinase	1296	111	13.977230273	76	11.902804475	81	11.706064284	46	6.9540107444	34	9.9832441231	37	9.4627691532	0.47614840981	0.0063653522022		0.42753842306	0.024660554702		-0.048609986746	0.83118339153
MSMEG_0459		two-component system response regulator	645	103	26.060374533	39	12.272854945	63	18.29412837	36	10.935164317	15	8.8497157206	11	5.6526812088	0.43832913612	0.02976625645		1.479698484	9.47E-09	up	1.0413693479	0.00028743457443	up
MSMEG_0460		alpha/beta hydrolase	945	984	169.92858179	439	94.291690188	717	142.1079042	472	97.857184737	99	39.865862246	104	36.477330975	0.17712558347	0.0030533415295		1.839775112	6.46E-102	up	1.6626495285	1.07E-75	up
MSMEG_0461		CinZ protein	615	35	9.2874410778	41	13.531609298	38	11.572824528	24	7.6457246446	14	8.662648559	12	6.4673691879	0.21166983975	0.45844321904		0.57787887798	0.060322248282		0.36620903823	0.27349103569
MSMEG_0462		MmpS4 protein	444	15	5.513297551	18	8.2286813299	10	4.2184015439	11	4.8539158428	3	2.5712011891	0	0	0.57001533327	0.19948763486		2.4898227013	0.0001015614247	up	1.919807368	0.0086875042789
MSMEG_0463		MmpL4 protein	2886	188	10.630768611	157	11.041905716	116	7.5282242938	87	5.9061633332	85	11.207800055	85	9.7621195512	0.68305527117	1.26E-07		0.051452698207	0.70682467094		-0.63160257297	2.41E-05
MSMEG_0464		phosphomethylpyrimidine kinase	807	1346	272.19156841	788	198.19531834	881	204.4717251	494	119.93223896	133	62.715643378	152	62.429747179	0.55206719422	1.82E-28		1.9349174345	1.36E-162	up	1.3828502402	6.73E-67	up
MSMEG_0465		TetR family transcriptional regulator	615	516	136.92341703	327	107.92283513	426	129.73745392	280	89.200120853	89	55.069694411	79	42.576847154	0.17380308436	0.027804522211		1.3574624808	8.24E-40	up	1.1836593965	7.97E-28	up
MSMEG_0466		hypothetical protein	849	190	36.521537605	207	49.488394429	68	15.001411003	91	20.999851773	31	13.89478334	27	10.54089766	1.2380508786	2.58E-21	up	1.8054052847	8.07E-29	up	0.56735440614	0.006951587488
MSMEG_0467		membrane transporter	600	59	16.047371405	37	12.516738601	11	3.4337788568	16	5.2245785071	9	5.7080666398	9	4.9717900632	1.7480136352	2.59E-09	up	1.445428582	3.76E-06	up	-0.30258505329	0.50930310199
MSMEG_0468		integral membrane protein	861	31	5.8757280288	34	8.015238957	75	16.315072173	54	12.28777175	16	7.0715498441	17	6.5443616782	-1.0709208057	1.17E-06	down	0.0083647763488	0.9803312202		1.0792855821	1.89E-05	up
MSMEG_0469		PadR family transcriptional regulator	873	114	21.310505448	127	29.527738503	322	69.083210989	205	46.006812455	104	45.333251664	73	27.715973624	-1.2108311787	1.75E-28	down	-0.52432513117	0.00019409700171		0.68650604754	3.14E-09
MSMEG_0470		para-nitrobenzyl esterase	1605	71	7.2191564693	63	7.9672092129	82	9.5690693715	81	9.8876368943	35	8.2983315635	29	5.9888644582	-0.36470032708	0.044553712143		0.096480273137	0.66220358602		0.46118060022	0.024397801689
MSMEG_0471		LysR family transcriptional regulator	858	46	8.7493076288	40	9.4626638448	74	16.153822975	43	9.8189193971	30	13.305516643	36	13.907105072	-0.52616132819	0.01569422129		-0.58773828198	0.012288913267		-0.061576953788	0.7933045866
MSMEG_0472		lipoprotein	786	99	20.55492003	116	29.955470965	99	23.590847108	155	38.635957472	33	15.976776854	26	10.964083261	-0.32255320049	0.024419455659		0.89594088291	2.37E-06		1.2184940834	2.58E-11	up
MSMEG_0473		LuxR family transcriptional regulator	819	5	0.99629797015	10	2.4783167213	18	4.1164182099	11	2.6314269038	20	9.2927417823	13	5.261153506	-1.0331517628	0.031864631447		-2.1071124411	7.96E-07	down	-1.0739606782	0.0036749490304
MSMEG_0474		glucosamine--fructose-6-phosphate aminotransferase (isomerizing)	1788	43	3.9246784804	31	3.5191265792	29	3.03781534	33	3.6160044198	28	5.9592045456	28	5.1905339959	0.17319569193	0.55229136467		-0.56751047375	0.025843636112		-0.74070616568	0.0057436672492
MSMEG_0475		nucleotide-sugar dehydrogenase	1239	40	5.2685587574	23	3.7678815237	50	7.5583950182	34	5.376382241	29	8.9068567422	21	5.6178418793	-0.49709886259	0.05557581559		-0.6361851836	0.019532008467		-0.13908632101	0.60501864514
MSMEG_0476		chitin synthase	1296	33	4.1553927838	25	3.9153962089	34	4.9136566132	31	4.6863985452	23	6.7533710244	21	5.3707608707	-0.24644818121	0.41163085203		-0.57105954083	0.047553601936		-0.32461135962	0.26218268069
MSMEG_0477		hypothetical protein	732	24	5.3506100823	19	5.2684544398	17	4.3497943789	17	4.5500939867	6	3.1191620982	7	3.1696293663	0.25674055014	0.50427066454		0.75621611924	0.073323818826		0.4994755691	0.28006260423
MSMEG_0478		hypothetical protein	1503	65	7.0576077766	46	6.212116045	55	6.8538500135	61	7.9515790652	55	13.925201383	32	7.056876559	-0.14562649209	0.51465245528		-0.61813654682	0.0025319620703		-0.47251005473	0.022147619694
MSMEG_0479		hypothetical protein	708	24	5.5319866953	9	2.580179739	11	2.909982082	13	3.5974322348	2	1.0749654689	7	3.2770744296	0.37737025533	0.39339881073		0.90486020059	0.067181363978		0.52748994527	0.34167234119
MSMEG_0480		GntR family transcriptional regulator	660	117	28.929775877	94	28.908438046	62	17.594569349	84	24.935488329	19	10.954875369	19	9.5418193132	0.44921326652	0.0059883959427		1.5035627579	1.27E-12	up	1.0543494914	7.88E-06	up
MSMEG_0481		FAD dependent oxidoreductase	1347	29	3.5134481201	15	2.2602910854	34	4.7276161624	39	5.6725657511	47	13.277858553	19	4.6752789508	-0.81245430355	0.004667539135		-1.554571418	1.36E-08	down	-0.74211711449	0.002622465064
MSMEG_0482		dihydroxy-acid dehydratase	1695	66	6.3544413544	50	5.9874377425	44	4.8619877618	39	4.5079327827	23	5.1636394381	22	4.302040566	0.40088020047	0.074391198884		0.39651898148	0.10129502229		-0.0043612189961	0.98826886736
MSMEG_0483		shikimate transporter	1374	109	12.946217772	99	14.624774241	51	6.9520731122	44	6.2740571592	24	6.6469480521	17	4.1009427984	1.0485227465	2.93E-09	up	1.3732787962	4.77E-11	up	0.3247560497	0.22450417246
MSMEG_0484		formamidase	1110	185	27.198934585	138	25.234622745	108	18.22349467	118	20.827711616	24	8.2278438051	45	13.437270441	0.43315002897	0.00089538311215		1.2572569806	1.73E-14	up	0.82410695162	6.08E-06
MSMEG_0485		amidase	1530	58	6.186424337	56	7.4291188303	55	6.7328997192	53	6.7868299235	52	12.933310033	38	8.2321578388	-0.0040588513067	0.98607452284		-0.62857199949	0.0018162076148		-0.62451314818	0.0025459776473
MSMEG_0486		ABC transporter periplasmic protein	1032	42	6.6416003057	26	5.1136895603	40	7.2595747501	25	4.7461650682	30	11.062144651	9	2.8905756181	-0.016966335086	0.95606366639		-0.16754829493	0.57054438782		-0.15058195985	0.62183366493
MSMEG_0487		ABC transporter permease	834	42	8.218383112	27	6.5711052347	30	6.7373031853	18	4.2285257702	14	6.3879242971	14	5.5639537078	0.44150059275	0.13751410111		0.3315606174	0.2904794689		-0.10993997535	0.7607623336
MSMEG_0488		ABC transporter ATP-binding protein	768	23	4.8873085583	12	3.1714709292	13	3.1703924104	26	6.6327656829	13	6.4413946456	17	7.3368429752	-0.23818056523	0.54527225235		-0.74721649598	0.037648369715		-0.50903593076	0.15600490703
MSMEG_0489		racemase	1173	15	2.0868747763	18	3.1146926773	24	3.832164267	34	5.6788896817	70	22.708989189	25	7.0642086718	-0.89564823908	0.0062417920207		-2.4950704063	9.80E-21	down	-1.5994221672	9.20E-12	down
MSMEG_0490		enoyl-CoA hydratase	783	63	13.130520145	40	10.369049271	44	10.524992664	16	4.0035084346	17	8.2619951363	12	5.0797344196	0.69754856827	0.0041962930751		0.85891061473	0.0017440598429		0.16136204647	0.63011887412
MSMEG_0491		LacI family transcriptional regulator	1029	1137	180.32179955	485	95.66808323	641	116.67385355	304	57.881627776	65	24.03785757	87	28.023695205	0.6973262218	1.24E-32		2.4460216735	2.13E-165	up	1.7486954517	8.23E-65	up
MSMEG_0492		hypothetical protein	636	190	48.752807275	106	33.829023245	112	32.983124525	73	22.487867395	22	13.163256402	31	16.155711945	0.5960105418	1.68E-05		1.5119239937	2.78E-17	up	0.91591345194	7.61E-06
MSMEG_0493		hypothetical protein	168	3	2.9141715627	5	6.0408970081	4	4.4594530607	7	8.1634039174	1	2.2651058094	4	7.891730259	-0.54149298195	0.48433784289		-0.29153701221	0.73007961466		0.24995596974	0.75618470978
MSMEG_0494		hypothetical protein	168	1	0.9713905209	1	1.2081794016	9	10.033769387	3	3.4986016789	4	9.0604232377	3	5.9187976943	-2.667023864	0.0064381665934		-2.7769638394	0.0083005490418		-0.10993997535	0.88171921862
MSMEG_0496		coenzyme B12-dependent glycerol dehydrogenase small subunit	360	9	4.0798401878	4	2.2552682163	8	4.16215619	36	19.592169402	18	19.026888799	14	12.88982609	-1.8410532638	2.16E-05	down	-2.2691691992	3.55E-07	down	-0.42811593538	0.2139936595
MSMEG_0497		glycerol dehydratase large subunit	2265	40	2.8820063137	17	1.5234262124	37	3.0595982589	178	15.39693666	124	20.832973167	131	19.170110325	-1.9973641987	2.90E-24	down	-3.13107234	9.01E-67	down	-1.1337081413	7.20E-18	down
MSMEG_0498		hypothetical protein	117	0	0	1	1.7348217049	3	4.8024879116	18	30.14179908	15	48.786894357	25	70.823220273	-4.4743787861	5.88E-06	down	-6.2915370122	2.77E-15	down	-1.8171582261	1.50E-06	down
MSMEG_0499		amino acid permease	1428	29	3.3141558948	20	2.8427750626	22	2.8855284511	37	5.076402436	32	8.5274571649	46	10.677046821	-0.34999456855	0.26509426908		-1.6403012921	1.30E-10	down	-1.2903067235	1.66E-07	down
MSMEG_0500		regulator of polyketide synthase expression	1068	75	11.460225247	47	8.9323825423	108	18.940148955	38	6.9709966036	15	5.3446316852	7	2.1724425994	-0.34114858463	0.076810226004		1.5016968016	7.68E-08	up	1.8428453862	6.64E-12	up
MSMEG_0501		glucosamine-6-phosphate deaminase 1	747	69	15.074108324	73	19.835491541	68	17.049796441	58	15.212126175	17	8.6601635766	18	7.9868113465	0.090405832697	0.66655185994		1.0508551852	1.21E-05	up	0.96044935254	0.00012752761587
MSMEG_0502		glucosidase	1377	250	29.628469047	179	26.3851641	244	33.188434979	238	33.863008843	35	9.6723472473	51	12.276024847	-0.25011686204	0.014390448071		1.3489601655	8.67E-21	up	1.5990770275	6.56E-30	up
MSMEG_0503		DeoR family transcriptional regulator	777	112	23.523402884	70	18.285958511	77	18.560966793	90	22.693632512	14	6.8565365042	13	5.545540182	0.042028984417	0.82563976023		1.7832982207	9.21E-14	up	1.7412692363	1.62E-12	up
MSMEG_0504		carbohydrate kinase	987	48	7.9364672346	49	10.076730328	47	8.9189061215	55	10.91762226	33	12.723147525	23	7.7238211046	-0.15457386309	0.51702059699		-0.17705099719	0.46959036975		-0.022477134099	0.9299491958
MSMEG_0505		sugar ABC transporter substrate-binding protein	1371	150	17.854880472	104	15.397017144	121	16.530226444	129	18.43464517	63	17.48641859	83	20.066062497	-0.059160961198	0.69998490398		-0.17074878943	0.25320136164		-0.11158782823	0.47286348952
MSMEG_0506		ABC transporter permease	855	37	7.0621795063	34	8.071486248	33	7.2290081195	26	5.9578526836	17	7.5662481775	15	5.8149591382	0.18504270683	0.53271273102		0.18013820218	0.55697661354		-0.0049045046515	0.98875507495
MSMEG_0507		sugar ABC transporter permease	825	31	6.1321234337	26	6.3967607591	35	7.9459345446	44	10.449157014	14	6.457610744	20	8.0352162637	-0.55295209732	0.039758058552		-0.22418174441	0.47964260609		0.32877035291	0.26364894067
MSMEG_0508		glycerol-phosphate porter	1071	36	5.4854994121	48	9.0968802004	19	3.3227297315	60	10.976005267	26	9.2380785953	14	4.332714652	0.0064753112937	0.98139152271		0.10078041057	0.71818835996		0.094305099276	0.74679538242
MSMEG_0509		transcriptional regulatory protein	786	23	4.7753854615	31	8.0053413786	34	8.1019070875	26	6.4808702856	19	9.1987503101	14	5.9037371403	-0.23406445675	0.45481519547		-0.25911553452	0.42218433544		-0.025051077763	0.94019760789
MSMEG_0510		D-tagatose-bisphosphate aldolase non-catalytic subunit	1323	11	1.3568629498	7	1.0739372459	8	1.1325595075	15	2.2213343993	15	4.3144872561	14	3.5074356707	-0.43569831792	0.40277561242		-1.657664911	8.78E-05	down	-1.2219665931	0.0025093218325
MSMEG_0511		sugar isomerase	1143	10	1.427765595	13	2.3085422687	10	1.6386441693	9	1.5426905041	7	2.3305025651	15	4.3497725837	0.19357307931	0.71773574418		-0.9054785799	0.035849923751		-1.0990516592	0.016187326863
MSMEG_0512		BadF/BadG/BcrA/BcrD ATPase	981	14	2.3289607596	18	3.7242961371	25	4.7731148968	24	4.7931912909	52	20.171217483	42	14.190634227	-0.69677120742	0.047108958618		-2.524197769	8.75E-21	down	-1.8274265616	8.67E-14	down
MSMEG_0513		integral membrane protein	966	13	2.1961872646	4	0.84047262721	17	3.2961174797	32	6.4901596362	46	18.120846475	52	17.84217276	-1.6093083662	4.67E-05	down	-3.4968559202	4.55E-29	down	-1.887547554	6.69E-15	down
MSMEG_0514		alpha-galactosidase	1314	20	2.4839209667	12	1.8536451093	22	3.1358711021	37	5.5168209122	47	13.611320754	55	13.873589725	-0.96470441267	0.0031961745048		-2.6420342593	1.62E-23	down	-1.6773298466	2.52E-13	down
MSMEG_0515		sugar transporter sugar binding lipoprotein	1278	31	3.9585303856	41	6.5116899204	33	4.836308249	56	8.5849881573	83	24.714112212	69	17.895331996	-0.38786979283	0.12281354048		-2.0476114293	1.01E-25	down	-1.6597416365	6.17E-19	down
MSMEG_0516		sugar transporter	912	15	2.6841053867	11	2.448152998	22	4.5181300747	23	4.9410076342	38	15.855740666	28	10.176178492	-0.8734747415	0.019400389795		-2.3135633185	1.07E-13	down	-1.440088577	1.64E-07	down
MSMEG_0517		sugar binding-protein dependent transporter system permease	927	39	6.8657504778	23	5.0360358229	19	3.8388819228	39	8.2426602661	29	11.904633769	27	9.6539612877	0.014153951951	0.96507219157		-0.82276752899	0.0018486517062		-0.83692148094	0.0020941684674
MSMEG_0518		sn-glycerol-3-phosphate ABC transporter ATPase	1107	134	19.754239753	89	16.318607419	91	15.396594036	120	21.238124013	110	37.813148472	76	22.755558254	-0.0022606520948	0.98919215119		-0.70786782851	5.21E-07		-0.70560717641	1.04E-06
MSMEG_0519		hypothetical protein	117	57	79.504578018	25	43.370542622	75	120.06219779	52	87.076308452	49	159.37052157	22	62.32443384	-0.71319404546	0.00077216153473		-0.76180403221	0.0010255773481		-0.048609986746	0.83118339153
MSMEG_0520		porin	648	179	45.079715655	150	46.984754507	83	23.990205818	161	48.678075211	346	203.18838039	452	231.19846796	0.34914507286	0.006688981969		-2.2479100798	2.31E-144	down	-2.5970551527	4.41E-164	down
MSMEG_0522		pp24 protein	153	9	9.5996239712	4	5.3065134502	19	23.259108121	92	117.8091232	130	323.33275084	136	294.62459634	-3.1760375115	3.25E-21	down	-5.3244516347	1.59E-93	down	-2.1484141232	8.04E-45	down
MSMEG_0523		DNA-binding protein	894	129	23.548070882	108	24.520365842	154	32.263693956	427	93.577811348	455	193.67414773	587	217.6316754	-1.3757124678	7.41E-38	down	-3.1060052307	6.50E-266	down	-1.7302927629	9.30E-129	down
MSMEG_0524		short chain dehydrogenase	828	24	4.7302494931	21	5.1478948417	33	7.4647366452	28	6.6253712953	24	11.030080463	15	6.004577371	-0.52094560454	0.091598740743		-0.76315803985	0.015440154813		-0.24221243531	0.42930370175
MSMEG_0525		hypothetical protein	183	1	0.89176834705	1	1.1091483031	2	2.0469620607	0	0	0	0	1	1.8112167808	-0.082061363308	0.96325862416		0.030391082679	0.98716257864		0.11245244599	0.95197537529
MSMEG_0526		oxidoreductase, GMC family protein	1599	32	3.2659133461	32	4.0620215529	22	2.576944733	15	1.837914578	27	6.4255909641	34	7.047774115	0.70848527106	0.024080630519		-0.90034625488	0.00043823326612		-1.6088315259	4.60E-08	down
MSMEG_0527		2-hydroxycyclohexnecarboxyl-CoA dehydrogenase	744	10	2.1934624665	6	1.6368882215	4	1.0069732718	7	1.8433492717	8	4.0918040428	9	4.0095081155	0.45850701805	0.48140921422		-1.0570717586	0.035894667196		-1.5155787766	0.0064986132633
MSMEG_0528		hypothetical protein	927	6	1.0562693043	13	2.8464550303	9	1.8184177529	7	1.4794518426	8	3.2840369017	12	4.2906494612	0.16586615014	0.78009348745		-1.0436094988	0.024069109686		-1.2094756489	0.0132317568
MSMEG_0529		serine/threonine protein kinase	3447	391	18.511372363	368	21.669417849	444	24.125291754	242	13.754873789	1119	123.53402127	754	72.502266853	0.063829945935	0.46930904313		-2.2727880261	0	down	-2.3366179721	0	down
MSMEG_0530		short chain dehydrogenase	702	1301	302.44285381	1792	518.13341586	560	149.41073503	349	97.402665544	1792	971.40127431	1254	592.08212148	1.6845932706	1.79E-249	up	-0.94751802572	1.36E-153		-2.6321112963	0	down
MSMEG_0531		acyl-CoA dehydrogenase	1212	2979	401.11696103	2197	367.93249539	857	132.4369253	370	59.811078207	57	17.896578574	137	37.466184745	1.994641005	0	up	3.7681001425	0	up	1.7734591375	2.49E-85	up
MSMEG_0532		TetR family transcriptional regulator	618	369	97.440843319	262	86.050525148	94	28.488544796	53	16.802345927	15	9.236353786	16	8.5812989224	2.0197624868	5.09E-66	up	3.3776909673	1.38E-89	up	1.3579284804	3.79E-08	up
MSMEG_0533		gp236 protein	540	51	15.412729598	23	8.6451948293	33	11.445929523	20	7.2563590377	19	13.389292118	25	15.345031059	0.39947154776	0.16287369745		-0.21958717033	0.42915564115		-0.61905871809	0.038189532799
MSMEG_0534		permease, major facilitator family protein	1254	160	20.822150879	84	13.59635384	93	13.890449486	60	9.3742437329	25	7.5864787876	21	5.5506428138	0.59128813156	0.00011259379256		1.4375664642	1.53E-13	up	0.84627833262	0.00014866406439
MSMEG_0535		GntR family transcriptional regulator	639	236	60.271817484	179	56.858170525	152	44.552657809	301	92.28862269	29	17.270102509	35	18.154684633	-0.20846107712	0.049464759485		1.7273586089	2.34E-28	up	1.935819686	2.45E-36	up
MSMEG_0536		intracellular protease PfpI family protein	567	788	226.80169792	577	206.55393029	1215	401.35077547	2876	993.77564726	1938	1300.6740915	2016	1178.4983853	-1.6656139494	0	down	-2.5040208372	0	down	-0.83840688785	5.18E-156
MSMEG_0537		hypothetical protein	429	5225	1987.6144504	4697	2222.3066039	7759	3387.5003369	3624	1655.0587858	575	510.04480464	589	455.07138263	-0.28023933231	8.48E-45		2.1219309817	0	up	2.402170314	0	up
MSMEG_0538		MarR family transcriptional regulator	492	13408	4447.357499	8141	3358.5619297	30453	11593.000834	8268	3292.4401751	1215	939.7426785	1440	970.10537818	-0.92755665377	0		2.0512282379	0	up	2.9787848917	0	up
MSMEG_0539		Crp/Fnr family transcriptional regulator protein	675	896	216.62440345	1077	323.85651587	365	101.27913396	502	145.70768948	54	30.443022079	108	53.032427341	1.1042256942	2.12E-84	up	2.6367163205	2.66E-218	up	1.5324906263	1.41E-49	up
MSMEG_0540		transcriptional regulator	624	542	141.7482937	332	107.99265113	406	121.86313076	199	62.481437675	55	33.54098987	49	26.02753345	0.44863677403	7.90E-09		2.101440834	5.13E-75	up	1.65280406	6.40E-39	up
MSMEG_0541		hypothetical protein	294	512	284.2011124	345	238.18393917	464	295.59803146	286	190.59049146	325	420.66250747	228	257.04492844	0.11034324542	0.16800880976		-0.33759319344	1.12E-05		-0.44793643886	2.06E-08
MSMEG_0542		ANTAR domain-containing protein	705	737	170.60097693	447	128.69424162	617	163.91810868	406	112.82866351	311	167.86843735	318	149.50631112	0.12880157258	0.05350066422		-0.057071758572	0.423904314		-0.18587333115	0.010709887315
MSMEG_0543		hypothetical protein	1041	139	21.790500907	56	10.91887782	99	17.812109344	81	15.244627488	31	11.33205673	38	12.099136881	0.033415854112	0.85659652505		0.52919693965	0.0050330181738		0.49578108554	0.011191068002
MSMEG_0544		transcriptional regulator	954	532	91.005240247	280	59.573122696	455	89.329295588	326	66.950180555	106	42.281975109	128	44.471637183	-0.025904184265	0.76761725854		0.82536228028	7.15E-18		0.85126646455	2.36E-18
MSMEG_0545		LuxR family transcriptional regulator	528	35	10.817758074	29	11.148200842	37	13.124981167	26	9.6476591751	23	16.576456151	10	6.277512706	-0.059341286808	0.85204241211		-0.01400303668	0.96631424658		0.045338250128	0.8912906061
MSMEG_0546		hypothetical protein	828	188	37.053621029	194	47.556742823	56	12.667431883	97	22.95217913	24	11.030080463	38	15.211596007	1.237979622	1.49E-20	up	1.6536236003	9.78E-25	up	0.41564397829	0.048397765461
MSMEG_0547		ISMsm5, transposase	1062	805	123.70136916	556	106.26518036	659	116.22292073	590	108.84538557	233	83.48898475	223	69.598818838	0.041832226588	0.52640129842		0.60795242002	1.49E-17		0.56612019343	1.26E-14
MSMEG_0548		chromosome replication initiation inhibitor protein	879	141	26.177814174	100	23.091483444	91	19.390249827	52	11.590361876	25	10.823031171	23	8.672823015	0.67095663614	1.59E-05		1.3583179182	2.12E-12	up	0.68736128204	0.0023242739872
MSMEG_0549		ABC transporter permease	729	1310	293.25600252	1007	280.37717208	1018	261.5478396	524	140.82711614	42	21.923987094	85	38.64674489	0.50539391564	2.03E-26		3.2197487248	0	up	2.7143548091	1.31E-179	up
MSMEG_0550		sulfonate binding protein	969	3566	600.5659488	3022	633.01119657	2315	447.46400526	1877	379.50982422	115	45.161861959	297	101.59075671	0.57014047488	2.35E-90		3.0295153952	0	up	2.4593749203	0	up
MSMEG_0551		nitrate/sulfonate/bicarbonate ABC transporter ATPase	783	693	144.43572159	830	215.15777236	562	134.43286085	613	153.3844169	43	20.897987698	101	42.754431365	0.29219382173	3.84E-07		2.4331663077	1.80E-154	up	2.140972486	1.67E-104	up
MSMEG_0552		hypothetical protein	495	316	104.18016156	270	110.71316698	241	91.189058345	149	58.974408906	16	12.300210941	21	14.061628462	0.50536517736	1.49E-07		3.0156945715	1.93E-75	up	2.5103293941	7.61E-43	up
MSMEG_0553		sugar ABC transporter substrate-binding protein	1353	118	14.232701911	118	17.70210529	57	7.8905621784	59	8.5435180688	26	7.312625407	31	7.5942592736	0.94260069093	7.31E-09		1.0801441179	7.06E-09	up	0.13754342695	0.56567145913
MSMEG_0554		ABC transporter permease	870	36	6.7528389315	30	6.9991082576	13	2.7986912312	11	2.4771708439	9	3.9365976826	10	3.8098008147	1.3773702553	4.26E-05	up	0.82685768859	0.01585367552		-0.55051256674	0.22824202125
MSMEG_0555		ABC transporter permease	792	44	9.0663115284	25	6.4070119782	13	3.0743199131	18	4.4527657731	15	7.2071548482	12	5.0220101648	1.0722667831	0.00065910972364	up	0.38402803729	0.22324326975		-0.68823874579	0.075585058263
MSMEG_0556		ABC transporter	1056	46	7.1088124484	49	9.418307608	27	4.78884448	10	1.8553190721	9	3.2432196817	18	5.6497614354	1.2783408794	3.15E-06	up	0.84535918885	0.0030384432459		-0.43298169055	0.24962611685
MSMEG_0557		hypothetical protein	138	200	236.51247465	134	197.09083108	315	427.52582604	192	272.58670472	10	27.575201158	11	26.420140432	-0.68419900784	2.94E-11		3.0217779524	9.58E-44	up	3.7059769602	6.40E-79	up
MSMEG_0558		hypothetical protein	528	390	120.54073282	285	109.55990483	494	175.23623505	367	136.18041989	41	29.549334878	43	26.993304636	-0.43318709877	1.18E-08		2.0368173518	4.60E-56	up	2.4700044506	3.95E-91	up
MSMEG_0559		hypothetical protein	204	34604	27682.115658	15379	15301.663191	23300	21392.258653	15449	14837.22672	1333	2486.5532127	1697	2757.2312867	0.28521705279	9.76E-189		3.074438879	0	up	2.7892218262	0	up
MSMEG_0560	dapB	dihydrodipicolinate reductase N-terminus domain-containing protein	1065	166	25.436750091	175	33.352558129	119	20.928024786	89	16.372798843	45	16.079060957	33	10.27036445	0.63112684758	1.03E-06		1.1586167928	1.53E-13	up	0.52748994527	0.0037942108724
MSMEG_0561		TetR family transcriptional regulator	681	47	11.262994938	38	11.326016593	30	8.2509704208	41	11.795579229	3	1.6763778678	9	4.3804317737	0.17758245333	0.51066782979		1.8548195181	1.89E-07	up	1.6772370648	8.61E-06	up
MSMEG_0562		hypothetical protein	987	842	139.21886274	430	88.42844982	751	142.51273398	421	83.569435847	212	81.736584102	230	77.238211046	0.036064737554	0.60253547208		0.55537147857	3.16E-14		0.51930674102	5.39E-12
MSMEG_0563		hypothetical protein	756	227	49.001255165	184	49.40111331	181	44.842278	114	29.543747511	24	12.080564317	26	11.39916593	0.39636207612	0.000544811015		2.0695294766	2.03E-35	up	1.6731674005	5.19E-20	up
MSMEG_0564		xanthine/uracil permease	1413	416	48.04567638	284	40.795934614	296	39.235612492	212	29.39518693	56	15.081468829	65	15.247292008	0.38046506175	1.14E-05		1.5627389572	9.17E-41	up	1.1822738955	2.27E-20	up
MSMEG_0565		glycosyl transferase family protein	1098	230	34.184453304	105	19.410095305	158	26.951667132	153	27.30056392	49	16.982104757	54	16.300951027	0.025185151907	0.85841117448		0.73190784084	7.24E-07		0.70672268893	3.38E-06
MSMEG_0566		aliphatic amidase	849	170	32.677165226	139	33.231337322	114	25.149424328	124	28.615182636	42	18.825190331	40	15.616144682	0.29458390129	0.027028787478		0.94430210597	3.00E-09		0.64971820468	0.00017164414395
MSMEG_0567		selenophosphate synthetase	1422	34	3.9019568603	34	4.85310882	29	3.819700301	27	3.7200321649	13	3.4788966862	17	3.9625143495	0.19804655588	0.51322796807		0.21096332832	0.50110824236		0.012916772436	0.97081612807
MSMEG_0568		radical SAM domain-containing protein	1050	12	1.8650698001	6	1.1598522255	9	1.6054031019	3	0.55977626862	18	6.5235047312	7	2.2096844725	0.50290113741	0.41243565222		-1.4435401057	0.0010362254713		-1.9464412431	7.23E-05	down
MSMEG_0569		potassium transport flavoprotein	1272	10	1.2829686125	6	0.95742518618	15	2.2086913744	14	2.1563708461	18	5.3849685281	12	3.1269119894	-0.94004235844	0.048247809741		-1.8764995129	1.33E-05	down	-0.93645715449	0.013785834861
MSMEG_0570		hypothetical protein	297	3	1.6484202779	7	4.7839022771	1	0.63062972576	3	1.9790070103	1	1.281271973	4	4.4640090354	1.2398667316	0.1689367156		0.030391082679	0.97186410986		-1.2094756489	0.22573986352
MSMEG_0571		carbon-nitrogen hydrolase	903	5	0.90361908921	10	2.2477756309	11	2.2815806357	6	1.3018052759	9	3.7927353088	2	0.7341144427	-0.26263360895	0.66529987919		-0.52214994035	0.37024405405		-0.2595163314	0.65857441859
MSMEG_0572		hypothetical protein	522	63	19.695780217	43	16.720091949	72	25.834072904	33	12.385854219	11	8.0189952794	8	5.0797344196	-0.068386426411	0.77710384107		1.5103840238	4.99E-07	up	1.5787704502	2.04E-07	up
MSMEG_0573		ECF sigma factor RpoE1	597	9	2.4602051384	9	3.0599116503	6	1.8823821965	5	1.6408852095	18	11.473500783	22	12.21433628	0.6284320195	0.3095941063		-2.1216120108	4.61E-08	down	-2.7500440303	4.86E-10	down
MSMEG_0574		ECF sigma factor RpoE1	654	17	4.2420356692	8	2.4828640914	14	4.0094165133	16	4.7931912909	22	12.800964941	14	7.0953171136	-0.34509576914	0.44460573464		-1.495677729	4.98E-05	down	-1.1505819598	0.0013032833438
MSMEG_0575		MmpS1 protein	417	44	17.219469378	54	26.284420939	46	20.661063102	31	14.564922097	35	31.939621486	21	16.691861123	0.26586194011	0.28320521637		-0.16225399526	0.50756642505		-0.42811593538	0.096722540798
MSMEG_0576		MmpL4 protein	2892	223	12.583739445	160	11.229551285	105	6.8002033188	117	7.9262926003	96	12.631959369	94	10.773357905	0.70472335227	9.53E-09		0.041736056273	0.7471530737		-0.66298729599	3.02E-06
MSMEG_0577		major facilitator superfamily protein	1224	45	5.999764982	31	5.1406849049	34	5.2026952375	34	5.4422692783	20	6.2179375161	22	5.9574826465	0.078403308885	0.78915826306		-0.11399882666	0.68721189183		-0.19240213554	0.51357499375
MSMEG_0578		acyl-CoA dehydrogenase	1137	37	5.310609919	33	5.891070011	19	3.1298535994	15	2.5847189184	18	6.0243447385	13	3.7896963249	0.95975881239	0.001833550105		0.20547778924	0.50585611456		-0.75428102315	0.038373129792
MSMEG_0579		Fis family transcriptional regulator	1488	334	36.630823191	211	28.781951229	186	23.412128569	162	21.330184429	65	16.622953924	92	20.493041479	0.56510756051	1.91E-08		0.82588275345	1.84E-12		0.26077519294	0.055101749931
MSMEG_0580		hypothetical protein	795	666	136.71313535	479	122.29511045	355	83.635780045	335	82.558198108	31	14.838579944	49	20.429158331	0.64861796801	9.81E-21		2.8695948708	5.11E-139	up	2.2209769028	8.27E-65	up
MSMEG_0581	gabT	4-aminobutyrate aminotransferase	1347	99	11.994184962	93	14.01380473	126	17.519989308	74	10.763329887	41	11.582812781	54	13.287634913	-0.14095505236	0.40067697029		0.045497975069	0.80429077015		0.18645302743	0.30261103802
MSMEG_0582		succinate-semialdehyde dehydrogenase	1455	84	9.4214866192	75	10.462584509	176	22.655860498	76	10.233710478	56	14.646127461	58	13.212546331	-0.74645833152	5.32E-07		-0.4896159762	0.005178158063		0.25684235532	0.10978971163
MSMEG_0583		hypothetical protein	261	24	15.006308737	14	10.887501734	21	15.06987586	14	10.509209641	22	32.075981118	30	38.098008147	0.036583133191	0.93028023632		-1.422121122	2.53E-06	down	-1.4587042552	2.83E-06	down
MSMEG_0584		hypothetical protein	1473	1216	134.72058841	466	64.213135773	1008	128.17067534	1486	197.65080605	814	210.29039352	875	196.89143722	-0.65034512288	2.05E-46		-0.97560053987	4.43E-90		-0.32525541699	2.88E-13
MSMEG_0585		L-carnitine dehydratase/bile acid-inducible protein F	1227	48	6.3841020053	32	5.2935390897	73	11.143180998	83	13.253056727	27	8.3736918921	61	16.478087142	-1.0455354873	1.49E-07	down	-1.1071124411	4.70E-07	down	-0.061576953788	0.76054009543
MSMEG_0586		STAS domain-containing protein	390	4053	1695.9581827	2125	1105.9488369	5565	2672.5845228	10872	5461.6939932	7219	7043.8518073	8304	7057.3922538	-1.4937965967	0	down	-2.2988045433	0	down	-0.80500794658	0
MSMEG_0587	rhaU	L-rhamnose 1-epimerase	321	48	24.402782431	12	7.587818298	33	19.254834711	45	27.46565804	89	105.50735845	39	40.269950668	-0.46057298656	0.088018561662		-2.0627183217	4.42E-22	down	-1.6021453352	1.99E-15	down
MSMEG_0588		rhamnose tranport protein	1332	48	5.8808507211	28	4.2667236525	47	6.6088290855	112	16.473896194	248	70.85087721	92	22.893127418	-1.1470168051	9.75E-09	down	-3.13107234	1.69E-88	down	-1.9840555349	1.70E-51	down
MSMEG_0589	rhaI	L-rhamnose isomerase	1164	46	6.4492319119	35	6.1031742968	51	8.2063131066	127	21.376336031	318	103.96135117	133	37.872169439	-1.2179447914	1.70E-10	down	-3.4467425377	8.42E-127	down	-2.2287977463	2.16E-78	down
MSMEG_0590	rhaD	short chain dehydrogenase	2055	83	6.5912746586	58	5.7287105057	124	11.301621188	250	23.834755963	700	129.62357333	318	51.290486297	-1.4894044708	8.40E-28	down	-3.821579411	1.21E-306	down	-2.3321749402	7.76E-185	down
MSMEG_0591	rhaB	rhamnulokinase	1458	22	2.462454983	17	2.3666394863	49	6.2946189294	76	10.21265346	169	44.108974034	76	17.277368304	-1.7624434291	1.57E-12	down	-3.6208446375	2.89E-72	down	-1.8584012084	1.71E-34	down
MSMEG_0592		rhamnose catabolism operon transcriptional regulator	1002	352	57.329490862	226	45.780594332	281	52.525414195	177	34.608921997	120	45.573386346	125	41.348886088	0.2536605311	0.0079848221376		0.26867882618	0.010493837436		0.015018295081	0.90202022791
MSMEG_0593		hypothetical protein	648	966	243.27935934	666	208.61231001	1269	366.79001425	518	156.6164159	156	91.61094607	191	97.696697744	-0.21295994038	3.35E-05		1.2640245721	6.65E-68	up	1.4769845124	2.37E-95	up
MSMEG_0594		iron-sulfur cluster binding protein	1470	2052	227.80495416	1641	226.58541692	3014	384.022615	1572	209.51626054	293	75.848685962	349	78.691824583	-0.39450445568	1.20E-34		1.5545391428	8.83E-207	up	1.9490435984	0	up
MSMEG_0595		glycolate oxidase	738	1355	299.63053953	1038	285.48395226	2022	513.16340343	756	200.70027192	145	74.766907206	159	71.410534783	-0.29728756575	4.18E-13		2.0070682508	4.82E-191	up	2.3043558165	4.34E-268	up
MSMEG_0596		GntR family transcriptional regulator	687	135	32.06861283	89	26.295048636	187	50.981869489	101	28.803626049	17	9.4165097405	10	4.8246385863	-0.44463144269	0.00095039724165		2.0828585026	4.08E-20	up	2.5274899453	3.02E-32	up
MSMEG_0597		hypothetical protein	1281	287	36.562502229	151	23.925913396	306	44.740742183	684	104.61392561	1152	342.21664164	1293	334.55761393	-1.2585590187	1.26E-55	down	-3.4504406076	0	down	-2.1918815889	0	down
MSMEG_0598		hypothetical protein	396	146	60.167340143	123	63.044997866	111	52.49992467	100	49.475175257	32	30.750527352	28	23.436047436	0.26830181054	0.061919282717		1.1949628496	1.88E-11	up	0.92666103909	1.34E-06
MSMEG_0599		acyl-CoA synthetase	1647	508	50.335368923	569	70.122820497	221	25.1321453	581	69.113845916	677	156.420203	883	177.70049082	0.34328274478	6.79E-07		-1.5041366965	2.62E-163	down	-1.8474194413	4.69E-210	down
MSMEG_0600		dehydrogenase	783	117	24.385251697	93	24.108039554	374	89.462437648	1293	323.53352537	1121	544.80567928	1906	806.83115031	-3.0708542346	2.70E-292	down	-4.8190363595	0	down	-1.7481821249	0	down
MSMEG_0601		hypothetical protein	309	60	31.688079128	29	19.049352895	303	183.66019305	281	178.16827191	409	503.6891598	337	361.48721711	-2.7961524912	3.46E-94	down	-4.0369073066	4.21E-233	down	-1.2407548154	5.21E-57	down
MSMEG_0602		hypothetical protein	156	57	59.628433513	27	35.130139524	124	148.87712526	112	140.66172904	124	302.47874501	98	208.2202676	-1.5723869899	2.20E-19	down	-2.3717073609	6.22E-44	down	-0.799320371	2.35E-09
MSMEG_0603		acyl-CoA dehydrogenase	2205	391	28.938186184	361	33.23068678	130	11.042455198	613	54.467119471	313	54.017380446	284	42.690502734	-0.064690912169	0.45417043867		-0.63660718691	1.83E-16		-0.57191627474	2.65E-13
MSMEG_0604		glyoxylate reductase	969	99	16.673031108	106	22.203569436	83	16.042985934	46	9.3007202526	52	20.421015842	40	13.682256796	0.58619148077	0.0004706443971		0.18630922613	0.2937114307		-0.39988225465	0.044511978765
MSMEG_0605		hypothetical protein	1107	264	38.918800707	236	43.271812931	245	41.452368559	90	15.92859301	186	63.938596507	114	34.13333738	0.49570563601	2.01E-06		-0.23264332316	0.025012085034		-0.72834895916	1.44E-10
MSMEG_0606		TetR family transcriptional regulator	630	66	17.096473168	62	19.975232773	60	17.837812243	25	7.7746703975	72	43.490031541	46	24.201306128	0.50854770055	0.017358531679		-0.85225196668	2.75E-06		-1.3607996672	1.61E-11	down
MSMEG_0607		methyltransferase, , family protein	843	209	40.459625112	138	33.22708333	142	31.549440159	102	23.705827746	66	29.792993138	67	26.343213462	0.42599315171	0.00069066375523		0.41390049976	0.0027996520125		-0.012092651952	0.9419852211
MSMEG_0608		glyoxalase	600	513	139.53053442	522	176.58750134	335	104.57417427	187	61.062261302	125	79.27870333	120	66.290534176	0.90544769251	1.16E-32		1.1091681961	10.00E-36	up	0.20372050355	0.064034390842
MSMEG_0609		hypothetical protein	876	169	31.483698253	99	22.938858228	211	45.113781991	101	22.589145086	88	38.22753914	56	21.188755216	-0.30137439171	0.0189923512		-0.073444728306	0.62772492932		0.22792966341	0.11247064356
MSMEG_0610		beta-lactamase	909	12	2.1543710562	15	3.3494082421	8	1.6483786891	15	3.2330312544	23	9.6285685893	10	3.6463440141	0.1492641828	0.76290328636		-1.2591155345	0.00068434213476	down	-1.4083797173	0.00030193562278	down
MSMEG_0611		para-nitrobenzyl esterase	1461	33	3.6860979109	26	3.6121338989	39	4.9997153412	34	4.5594370955	37	9.637164758	33	7.4866106359	-0.38924287283	0.16394321658		-1.2162488849	1.29E-06	down	-0.82700601208	0.00064245367211
MSMEG_0612		TetR family transcriptional regulator	612	71	18.932591721	70	23.215996345	110	33.664498596	69	22.0892106	33	20.519193803	25	13.539733288	-0.42632578817	0.013630322988		0.31196143995	0.15059007616		0.73828722812	0.00026873501822
MSMEG_0613		hypothetical protein	906	53	9.546645914	74	16.578461723	22	4.5480514659	29	6.2712242014	11	4.6202158232	10	3.6584180009	1.2341979815	1.40E-07	up	1.6267583467	5.94E-09	up	0.39256036518	0.28970423685
MSMEG_0614		methyltransferase	894	763	139.28045026	562	127.59671855	567	118.78905502	583	127.7654895	61	25.96510552	70	25.952669979	0.1222971352	0.052061210395		2.3687447255	1.69E-130	up	2.2464475903	1.66E-108	up
MSMEG_0615		ATPase AAA	1770	390	35.957913519	314	36.007841691	282	29.840543532	203	22.47011519	24	5.1598342506	76	14.231866094	0.45552931825	1.65E-07		1.8459665115	1.92E-51	up	1.3904371933	1.03E-24	up
MSMEG_0616		hypothetical protein	1557	235	24.631019759	228	29.722610019	112	13.472875528	80	10.066625255	19	4.6436851276	25	5.3219760899	1.1878445192	3.59E-23	up	2.4258278473	6.80E-48	up	1.2379833281	4.65E-09	up
MSMEG_0617		ftsk/SpoIIIE family protein	3978	1438	58.992560985	1755	89.547414472	406	19.115785217	271	13.347103841	73	6.9832221335	133	11.081750937	2.1556234507	0	up	2.9845873931	0	up	0.82896394238	1.95E-15
MSMEG_0618		PE family protein	312	208	108.79573834	263	171.09679064	58	34.818037359	48	30.14179908	18	21.954102461	45	47.805673684	2.0696014317	3.89E-51	up	1.9326944088	4.79E-37	up	-0.13690702295	0.56638116345
MSMEG_0619		PPE family protein	1572	891	92.497140135	1155	149.13176278	253	30.143860193	197	24.552527813	62	15.008487348	129	27.199360397	2.1027478752	1.50E-222	up	2.4515526844	9.61E-209	up	0.34880480917	0.0036796209818
MSMEG_0620		PE family protein	294	1432	794.87498624	2273	1569.2524456	325	207.04603496	364	242.5697164	59	76.366424432	148	166.85372548	2.3448362912	0	up	3.1921619524	0	up	0.84732566119	3.13E-16
MSMEG_0621		low molecular weight protein antigen 7	288	517	292.95519126	515	362.95722857	103	66.984701183	84	57.143827422	26	34.354104776	54	62.14737579	2.3822714322	2.94E-131	up	2.7196902432	8.61E-119	up	0.33741881099	0.073157154438
MSMEG_0622		DNA-binding protein	882	1300	240.53479565	1478	340.13126773	307	65.19295665	219	48.647223344	62	26.749820988	158	59.375875282	2.3188505314	0	up	2.6888622531	0	up	0.37001172175	0.00087116647444
MSMEG_0623	snm	secretion protein Snm4	1428	742	84.796678412	799	113.56886375	170	22.297265304	99	13.582806518	28	7.4615250193	90	20.889874215	2.4361274207	1.51E-200	up	2.7373991798	8.86E-178	up	0.30127175918	0.053037707513
MSMEG_0624		subtilase	1380	683	80.769010094	707	103.9874758	183	24.837214656	103	14.62314093	27	7.4453043128	90	21.616478536	2.1989364675	3.02E-160	up	2.6008955307	5.13E-152	up	0.40195906318	0.008337533647
MSMEG_0625		hypothetical protein	1200	326	44.334263374	296	50.066954403	254	39.64453771	152	24.816747909	82	26.003414692	108	29.830740379	0.53337348964	1.19E-08		0.74130624448	7.16E-12		0.20793275484	0.097106925212
MSMEG_0626		hypothetical protein	930	423	74.226769868	384	83.808676943	110	22.153411979	71	14.957462662	10	4.0918040428	31	11.048422363	2.0745176129	5.28E-87	up	3.3292639413	8.98E-113	up	1.2547463285	9.08E-09	up
MSMEG_0627		glycosyl transferase family protein	1749	241	22.486940772	156	18.104039884	72	7.710340798	83	9.2975989728	28	6.0920856075	23	4.3587258034	1.2748094286	2.95E-22	up	1.9909609379	1.17E-32	up	0.71615150929	0.00099030432298
MSMEG_0628		amidohydrolase	888	682	125.33563099	544	124.34451787	277	58.424861384	231	50.966116349	16	6.8565365042	47	17.543103076	1.1889972136	2.05E-59	up	3.3128544229	9.07E-170	up	2.1238572093	1.41E-45	up
MSMEG_0629		trans-aconitate 2-methyltransferase	765	238	50.771344559	159	42.186781929	196	47.987212544	171	43.794261016	67	33.328145086	39	16.897587143	0.031297580992	0.80738311293		0.93546582526	2.40E-11		0.90416824427	3.49E-10
MSMEG_0630		hypothetical protein	804	97	19.688781006	70	17.671877815	93	21.664954795	61	14.864705641	27	12.779253671	23	9.4818550127	0.034856388471	0.86214270453		0.77023918538	0.00027299923038		0.73538279691	0.00077615429664
MSMEG_0632		hypothetical protein	495	174	57.36502567	115	47.15560816	136	51.459385622	124	49.079373855	24	18.450316411	26	17.409635238	0.070496506164	0.62928685018		1.5614605754	1.17E-17	up	1.4909640692	2.92E-15	up
MSMEG_0633		PAP2 superfamily protein	1464	1370	152.71532943	997	138.22760728	908	116.16509694	622	83.239954699	108	28.072458884	136	30.790685273	0.54746668985	5.50E-31		2.3084977359	6.81E-225	up	1.761031046	5.10E-105	up
MSMEG_0634		PAP2 superfamily protein	672	332	80.625413234	183	55.274207624	159	44.315814791	102	29.73811427	17	9.6266996901	27	13.317294812	0.89846126219	1.17E-16		2.5793880861	8.12E-57	up	1.6809268239	5.72E-18	up
MSMEG_0635		hypothetical protein	627	480	124.93290527	385	124.63324353	245	73.186239227	572	178.73558051	236	143.23271951	174	91.982080914	0.00030269107047	0.99656708434		0.1074673057	0.20532268755		0.10716461463	0.22204811318
MSMEG_0636		hypothetical protein	486	997	334.78194792	894	373.37218248	382	147.21700598	862	347.49897169	109	85.346949758	195	132.99026918	0.52210151451	4.88E-23		1.6673972172	7.69E-118	up	1.1452957027	1.46E-45	up
MSMEG_0637		iron-sulfur binding oxidoreductase	1569	120	12.481346655	134	17.334948814	1352	161.39297808	10307	1287.039452	4661	1130.4567074	7427	1568.9604759	-5.602533109	0	down	-6.5422121757	0	down	-0.93967906667	0
MSMEG_0638		hypothetical protein	1932	2631	222.23725743	2088	219.3633557	2272	220.25820335	2485	252.00072962	354	69.725865786	439	75.314556168	-0.093632217134	0.0027866892166		1.6034794831	7.21E-276	up	1.6971117002	0	up
MSMEG_0639		oligopeptide transport ATP-binding protein AppF	1011	4201	678.11705752	3128	627.99516149	3966	734.73789835	4439	860.23382764	2377	894.69663058	3036	995.34155172	-0.27969281844	2.83E-33		-0.53242094105	3.96E-100		-0.2527281226	5.18E-25
MSMEG_0640		oligopeptide transport ATP-binding protein OppD	987	3958	654.42786072	2542	522.75609173	2948	559.42415417	3709	736.24474479	2155	830.8600884	2556	858.35159753	-0.11649381342	7.89E-06		-0.50520253119	1.56E-79		-0.38870871776	9.48E-48
MSMEG_0641		binding-protein-dependent transporters inner membrane component	963	4907	831.55870411	3644	768.05582994	4374	850.71360632	4395	894.15975619	3061	1209.580615	2893	995.73476309	-0.11838054678	1.61E-07		-0.4473749925	2.04E-80		-0.32899444572	2.94E-44
MSMEG_0642		ABC transporter permease	1011	4412	712.1762575	3859	774.75490031	4470	828.10852386	3866	749.19215536	3506	1319.6493003	3142	1030.093266	-0.093354872855	6.21E-05		-0.65446753136	7.09E-177		-0.56111265851	1.19E-129
MSMEG_0643		extracellular solute-binding protein	1656	20670	2036.9636879	15772	1933.157082	13781	1558.6596319	13507	1598.0158944	9886	2271.7369888	10021	2005.7289945	0.33527411554	1.14E-186		-0.097282600611	1.38E-15		-0.43255671615	1.96E-240
MSMEG_0644		cupin	573	284	80.884789761	207	73.325736249	162	52.953086606	125	42.740334646	28	18.595214184	33	19.088897276	0.69261092433	1.34E-10		2.0392329594	2.95E-41	up	1.3466220351	1.61E-14	up
MSMEG_0645		beta-1,3-glucanase	843	2850	551.72216062	2330	561.00800115	1829	406.36567642	1697	394.39989887	144	65.002894118	221	86.893286197	0.47285825995	4.44E-51		2.8573748115	0	up	2.3845165515	0	up
MSMEG_0646		transporter	1599	255	26.025246976	143	18.152158814	92	10.776314338	63	7.7192412277	22	5.2356667115	41	8.4987864328	1.278438852	2.11E-22	up	1.6897357797	1.82E-26	up	0.41129692776	0.049154951733
MSMEG_0647	phnC	phosphonate ABC transporter ATP-binding protein	792	4	0.82421013894	4	1.0251219165	7	1.6554030301	5	1.2368793814	6	2.8828619393	4	1.6740033883	-0.66702386403	0.37199042691		-1.2915370122	0.059649534905		-0.62451314818	0.33104700303
MSMEG_0648		hypothetical protein	126	0	0	1	1.6109058688	3	4.4594530607	0	0	0	0	0	0	-1.667023864	0.34730883808		NA	NA		NA	NA
MSMEG_0649		phosphonate-binding periplasmic protein	966	37	6.2506868301	20	4.202363136	46	8.9189061215	19	3.853532284	14	5.5150402317	39	13.38162957	-0.27153916217	0.36492679789		-0.86463935772	0.0015737893707		-0.59310019555	0.02832651786
MSMEG_0650		GntR family transcriptional regulator	753	27	5.8515636159	31	8.3561730725	53	13.182924984	56	14.570537669	25	12.634056308	28	12.324933313	-0.99226469296	3.03E-05		-0.83954837676	0.0020621472403		0.1527163162	0.53640117943
MSMEG_0651		hypothetical protein	681	101	24.203457208	84	25.036457732	283	77.834154303	339	97.529301427	46	25.704460639	61	29.689593133	-1.8314506729	1.45E-60	down	-0.17969444321	0.30577828104		1.6517562297	6.15E-40	up
MSMEG_0652		hypothetical protein	864	78	14.732756234	54	12.685883717	75	16.258422617	102	23.129644433	7	3.0830606851	11	4.2198835413	-0.50527279403	0.0038173461411		1.9048602006	3.37E-11	up	2.4101329946	2.40E-19	up
MSMEG_0654		hypothetical protein	936	15	2.6152821716	8	1.7348217049	16	3.2016586077	14	2.9304526883	14	5.6918043417	30	10.623483041	-0.46539000286	0.30320130107		-1.9054785799	9.12E-08	down	-1.440088577	2.05E-05	down
MSMEG_0655		glucose 1-dehydrogenase	780	29	6.0674546382	23	5.9851348818	21	5.0426123072	12	3.014179908	9	4.3908204921	7	2.9745752515	0.57398423547	0.098995062924		0.73083080082	0.055557060043		0.15684656535	0.73099132776
MSMEG_0656		TetR family transcriptional regulator	603	67	18.132623057	48	16.157145431	39	12.113738165	19	6.1733203753	8	5.0485940429	15	8.2450913154	0.90544769251	0.00012110490573		1.3523191776	1.47E-06	up	0.44687148506	0.19993208255
MSMEG_0657		Rieske (2Fe-2S) domain-containing protein	1185	78	10.74185771	66	11.304888781	44	6.9544888238	43	7.109394804	77	24.726927216	91	25.453327468	0.64492014229	0.0014970279021		-1.1920013387	1.18E-13	down	-1.8369214809	9.80E-24	down
MSMEG_0658		polyamine ABC-transporter inner membrane subunit	906	21	3.7826332867	27	6.0488981962	20	4.1345922418	32	6.9199715326	122	51.242393676	118	43.16933241	-0.19753858073	0.56109583997		-3.2915370122	1.02E-65	down	-3.0939984315	6.43E-60	down
MSMEG_0659		polyamine ABC transporter permease	942	22	3.8113156743	17	3.6630152558	14	2.783607643	34	7.0714836482	84	33.933304865	68	23.926519766	-0.38162164517	0.27667415878		-2.9321342119	4.55E-38	down	-2.5505125667	7.93E-32	down
MSMEG_0660		extracellular solute-binding protein	1275	164	20.99117775	110	17.511494386	115	16.893457477	165	25.354572167	572	170.71969244	461	119.84288727	-0.11331229729	0.42357614962		-2.8842013732	1.36E-245	down	-2.7708890759	4.50E-227	down
MSMEG_0661		glutamate-1-semialdehyde 2,1-aminomutase	1389	70	8.2242998745	58	8.4755220225	46	6.2027813631	85	11.989448518	146	39.998931097	122	29.112473612	-0.11548436485	0.58564580588		-2.0356981078	6.70E-44	down	-1.9202137429	3.15E-39	down
MSMEG_0662		putrescine transport ATP-binding protein PotG	1158	175	24.662246385	106	18.579670798	116	18.762051219	134	22.671422278	307	100.88523077	327	93.596738668	0.086580672251	0.55717723321		-2.1435216272	1.53E-108	down	-2.2301022995	1.15E-109	down
MSMEG_0663		TetR family transcriptional regulator	708	135	31.117425161	121	34.689083158	82	21.692593702	62	17.156984504	50	26.874136722	30	14.044604698	0.74801363525	8.75E-07		0.70846298779	2.68E-05		-0.039550647458	0.85432829394
MSMEG_0664		FAD dependent oxidoreductase	1662	89	8.7390078631	61	7.4497127002	57	6.4235443005	89	10.491594926	141	32.283890742	116	23.133880759	-0.043067231692	0.83690668781		-1.746414776	1.39E-34	down	-1.7033475443	3.55E-32	down
MSMEG_0665		sarcosine oxidase subunit beta	1212	79	10.63720709	74	12.392810496	48	7.417704101	100	16.165156272	186	58.399361661	175	47.858265185	-0.034126886244	0.86864404307		-2.2080761015	8.80E-65	down	-2.1739492153	3.57E-61	down
MSMEG_0666		acetyl-CoA synthetase	2028	60	4.82821324	61	6.1052379229	48	4.4330657645	61	5.8931081534	89	16.700129222	70	11.440674044	0.06861754919	0.76629851576		-1.3636286353	1.05E-15	down	-1.4322461845	3.59E-16	down
MSMEG_0667		butyryl-CoA dehydrogenase	1179	45	6.2287636454	40	6.8863151644	31	4.9246886218	42	6.9793987691	149	48.091712147	99	27.831903662	0.13750501395	0.61440517125		-2.5144142916	3.33E-52	down	-2.6519193055	3.45E-53	down
MSMEG_0668		integral membrane protein	210	861	669.09379079	425	410.78099655	490	437.02639995	441	411.43555744	137	248.25559671	168	265.1621367	0.38397620646	1.29E-09		1.1064005776	7.46E-44	up	0.7224243711	1.29E-16
MSMEG_0669		hypothetical protein	507	29	9.3345455973	34	13.611677992	174	64.279453586	1645	635.68281392	807	605.70805763	856	559.61239896	-4.9337112675	0	down	-5.6919014471	0	down	-0.75819017965	3.99E-56
MSMEG_0670		FAD dependent oxidoreductase	942	303	52.492211333	193	41.585996728	797	158.46680653	1610	334.85554922	1465	591.81299556	1029	362.06454176	-2.3608854794	0	down	-3.2996583568	0	down	-0.93877287737	1.71E-119
MSMEG_0671		S-(hydroxymethyl)glutathione dehydrogenase	1149	986	140.04255614	739	130.54646568	3367	548.85038741	15325	2613.1418284	12243	4054.7641352	11829	3412.3182279	-3.5198140386	0	down	-4.7722966621	0	down	-1.2524826235	0	down
MSMEG_0672		hypothetical protein	654	393	98.065883412	327	101.48706974	8295	2375.5792841	23124	6927.3597132	30775	17906.804367	29034	14714.674077	-5.52955791	0	down	-7.3458307966	0	down	-1.8162728867	0	down
MSMEG_0673		hypothetical protein	543	1001	300.84125436	808	302.03150035	1238	427.02342789	1198	432.25449251	340	238.27411388	700	427.2870527	-0.51138308859	7.18E-30		-0.17100003773	0.0017932865081		0.34038305086	1.83E-11
MSMEG_0674		ErfK/YbiS/YcfS/YnhG family protein	1011	794	128.16589947	681	136.721453	1029	190.63169375	1394	270.14326554	609	229.22601936	618	202.60905104	-0.79814081362	4.86E-64		-0.70402921185	2.42E-38		0.094111601775	0.06023989388
MSMEG_0675		cytochrome P450	1218	51	6.8332298711	22	3.6661995635	56	8.6113576345	52	8.3644729794	39	12.184707113	35	9.5245020367	-0.64712430659	0.0048036654931		-0.98923772407	2.65E-05		-0.34211341748	0.12200698541
MSMEG_0676		transcriptional regulatory protein	537	83	25.223592967	69	26.080476021	53	18.485554028	73	26.633675351	14	9.9209103609	25	15.43075749	0.18858622664	0.34158587031		0.99291637726	1.57E-05		0.80433015062	0.0010229518239
MSMEG_0678	dcd	deoxycytidine triphosphate deaminase	570	437	125.11509909	390	138.8770428	256	84.119367209	261	89.711512524	31	20.695914133	49	28.493299777	0.59566168555	2.56E-13		2.400206507	2.58E-83	up	1.8045448214	1.16E-37	up
MSMEG_0679		hypothetical protein	1689	1249	120.68017512	1142	137.23887938	1157	128.30234579	787	91.290925513	1025	230.93618732	773	151.69503528	0.2165245478	1.89E-06		-0.55838780812	3.19E-37		-0.77491235592	7.70E-63
MSMEG_0680		UDP-glucose 6-dehydrogenase	1335	15	1.8336360394	25	3.8010138478	17	2.3850557943	11	1.6143360556	17	4.8457993946	6	1.4896749253	0.43251180952	0.27840730317		-0.17124277849	0.65725761399		-0.60375458801	0.1468552782
MSMEG_0681		P450 heme-thiolate protein	1269	488	62.756879799	332	53.102769349	408	60.218429983	333	51.412075735	226	67.771109041	225	58.768204057	0.064089003892	0.44868838516		-0.10711244107	0.20195501321		-0.17120144496	0.047605339755
MSMEG_0682		hypothetical protein	753	557	120.71559015	429	115.63865316	419	104.21972771	403	104.85583358	341	172.32852804	360	158.46342831	0.18038788939	0.012917040765		-0.47743571495	6.63E-12		-0.65782360434	2.22E-19
MSMEG_0683		hypothetical protein	369	353	156.11746193	264	145.21727052	263	133.49354609	187	99.288229759	73	75.282541049	84	75.452640525	0.37328412462	5.49E-05		1.0048970129	7.80E-19	up	0.63161288831	4.02E-07
MSMEG_0684		aldehyde oxidase	2115	235	18.132623057	232	22.264775583	713	63.140794968	16134	1494.5629368	5788	1041.3960508	7396	1159.0656992	-5.254986712	0	down	-5.7888307048	0	down	-0.53384399276	5.89E-234
MSMEG_0685		oxidoreductase, molybdopterin-binding subunit	996	45	7.3732051586	55	11.208411316	691	129.94201479	6635	1305.1610841	5037	1924.4666442	6875	2287.888667	-6.2770151592	0	down	-7.8658807661	0	down	-1.5888656069	0	down
MSMEG_0686		oxidoreductase	522	27	8.4410486643	18	6.9991082576	381	136.70530245	2631	987.49037732	2578	1879.3608937	3492	2217.3040742	-6.1467143217	0	down	-8.0452366221	0	down	-1.8985223005	0	down
MSMEG_0687		hypothetical protein	1236	290	38.28976228	191	31.365744854	185	28.033940358	207	32.812128367	29	8.9284753265	34	9.1176301051	0.21312187635	0.044152104118		1.9630042429	1.48E-38	up	1.7498823666	9.41E-28	up
MSMEG_0688		aminotransferase	1275	635	81.27681629	514	81.826437402	474	69.630424732	449	68.995169109	68	20.295348053	117	30.415656857	0.23391488169	0.00044411101416		1.6651727048	4.27E-72	up	1.4312578231	9.75E-48	up
MSMEG_0689		hypothetical protein	237	124	85.383997179	88	75.365925204	29	22.918201806	102	84.320729071	21	33.718537113	26	36.361896383	0.61243608972	0.00020869588361		1.2037226856	2.13E-09	up	0.59128659585	0.011129941031
MSMEG_0690		(Fe-S)-binding protein	3129	5465	285.02814479	5059	328.17071639	8248	493.71233349	3248	203.37285464	600	72.969851579	951	100.73873123	-0.2095101766	1.93E-26		1.7928036448	0	up	2.0023138214	0	up
MSMEG_0691		transcriptional regulatory protein	2511	822	53.422996963	674	54.482106732	555	41.397790062	318	24.812066387	54	8.1836080857	68	8.976018168	0.69499525295	5.03E-30		2.646548205	1.39E-166	up	1.9515529521	2.11E-69	up
MSMEG_0692		hypothetical protein	1788	2355	214.9446005	2037	231.24067232	1371	143.61533901	900	98.618302358	69	14.68518263	207	38.372876327	0.86948898499	8.65E-126		3.0225289649	0	up	2.1530399799	5.43E-202	up
MSMEG_0693		hypothetical protein	552	256	75.683991889	243	89.35274618	394	133.68664719	353	125.2905036	209	144.08042605	246	147.71260333	-0.66412979076	2.89E-15		-0.83643564707	6.80E-20		-0.17230585631	0.045193871886
MSMEG_0695		isoniazid inductible protein IniA	1809	1174	105.90895258	1013	113.66103001	848	87.79871764	766	82.960761535	397	83.512159793	436	79.885773634	0.35625127846	1.17E-13		0.42295590236	8.57E-15		0.066704623899	0.28405863932
MSMEG_0696		hypothetical protein	342	87	41.514163314	83	49.259805778	186	101.86329623	1526	874.20030722	1452	1615.6165226	1700	1647.5717558	-3.4141374136	0	down	-5.1822698006	0	down	-1.7681323871	0	down
MSMEG_0697		integral membrane protein	414	79	31.140809163	70	34.319298944	703	318.04302191	5382	2546.9820222	7042	6472.8188852	8791	7038.1652891	-5.4339343904	0	down	-7.7010874163	0	down	-2.2671530258	0	down
MSMEG_0698		isoniazid inductible protein IniC	1494	416	45.440790311	291	39.535123552	308	38.612774293	206	27.014637863	232	59.092880876	178	39.490344991	0.37788049231	1.17E-05		-0.18352261202	0.037431296349		-0.56140310432	2.86E-09
MSMEG_0699		hypothetical protein	1851	1038	91.515377956	841	92.221097404	814	82.366170308	469	49.64196353	825	169.6075987	795	142.35811634	0.46838253302	5.39E-19		-0.75563766367	1.56E-56		-1.2240201967	1.63E-119	down
MSMEG_0700		hypothetical protein	513	756	240.49584265	632	250.05780925	678	247.53876288	551	210.43441209	60	44.50734222	98	63.31844395	0.093461288898	0.13386515612		2.1654021871	1.11E-122	up	2.0719408982	7.60E-105	up
MSMEG_0701		hypothetical protein	294	523	290.30699567	389	268.56102127	316	201.31245246	275	183.26008794	16	20.709538829	28	31.566921036	0.54381433068	1.53E-12		3.4038494782	1.42E-129	up	2.8600351475	1.46E-73	up
MSMEG_0702		monooxygenase	933	5416	947.32752227	3602	783.61505935	3602	723.0909934	2735	574.32565181	610	248.79747412	866	307.65060341	0.42694613114	3.89E-73		1.6415058713	0	up	1.2145597401	4.89E-248	up
MSMEG_0703		hypothetical protein	624	536	140.1791244	335	108.96848834	629	188.79780602	1169	367.03919921	387	236.00660145	555	294.80165439	-1.1277097602	3.13E-84	down	-1.0826632583	3.82E-60	down	0.045046501888	0.44844846652
MSMEG_0704		LpqJ protein	540	831	251.13682934	378	142.08189763	772	267.76538156	525	190.47942474	120	84.563950219	147	90.228782628	-0.18342559831	0.0025931949819		1.2092936802	2.13E-47	up	1.3927192786	7.42E-64	up
MSMEG_0705		permease of the major facilitator superfamily protein	1326	24	2.9537304527	17	2.6022325573	25	3.5312411115	32	4.7281253458	49	14.062104844	34	8.4987864328	-0.55739937285	0.082282167895		-1.9870963441	3.57E-14	down	-1.4296969712	4.82E-09	down
MSMEG_0706		4-carboxy-4-hydroxy-2-oxoadipate aldolase	612	16	4.2664995428	15	4.9748563596	11	3.3664498596	11	3.5214683565	17	10.570493777	9	4.8743039835	0.41270332844	0.36690163132		-0.71585232508	0.06297026752		-1.1285556535	0.0073801217357
MSMEG_0707		hypothetical protein	660	12	2.9671565002	13	3.9979754744	8	2.2702670127	4	1.1874042062	15	8.6485858178	12	6.0264121978	0.97683232575	0.067157857462		-1.0806402297	0.0067637444319		-2.0574725555	1.84E-05	down
MSMEG_0708		LysR family transcriptional regulator	954	102	17.44837313	132	28.084472128	84	16.491562262	50	10.2684326	44	17.551008536	55	19.108906602	0.72221416582	5.45E-06		0.27139918218	0.10361000012		-0.45081498364	0.019322588943
MSMEG_0709	dnaK	molecular chaperone DnaK	1869	18395	1606.1778546	26787	2909.0787983	9720	974.06480338	6184	648.25027063	1766	359.56645928	3575	633.99855452	1.4242971083	0	up	2.110957427	0	up	0.68666031866	3.69E-239
MSMEG_0710	grpE	co-chaperone GrpE	651	8626	2162.3779699	10472	3265.0463726	3187	916.92109062	2959	890.52579508	805	470.55746493	1327	675.63393895	1.5536405275	0	up	2.1935333023	0	up	0.63989277482	1.65E-82
MSMEG_0711	dnaJ	molecular chaperone DnaJ	1173	8396	1168.0933748	6999	1211.096336	3040	485.40747382	2246	375.14077132	691	224.17016471	1319	372.70764952	1.460152174	0	up	1.9675855435	0	up	0.50743336956	2.31E-47
MSMEG_0712		TetR family transcriptional regulator	591	733	202.40425432	368	126.38660461	347	109.96965974	237	78.56758288	101	65.032682529	153	85.807544238	0.83271283138	3.11E-30		1.1463051495	6.87E-40	up	0.31359231809	0.0027450502315
MSMEG_0713		MerR family transcriptional regulator	360	1276	578.43067551	637	359.15146345	424	220.59427807	250	136.05673196	114	120.50362906	180	165.72633544	1.4229550139	3.77E-121	up	1.7323398962	1.05E-125	up	0.30938488233	0.0014675038579
MSMEG_0714		acyl-CoA dehydrogenase	1185	62	8.5383997179	52	8.9068820696	75	11.854242313	92	15.210798185	174	55.876432929	143	39.998086022	-0.63287564162	0.00050835659972		-2.4450579333	2.89E-64	down	-1.8121822917	9.05E-43	down
MSMEG_0715		3-oxoacyl-ACP reductase	744	17	3.7288861931	24	6.5475528862	8	2.0139465436	34	8.9534107481	42	21.481971225	47	20.938542381	-0.11682678147	0.76078271411		-2.0877903437	5.28E-16	down	-1.9709635622	2.19E-14	down
MSMEG_0716		major facilitator superfamily protein	1299	14	1.7588225598	15	2.3438122341	19	2.7395254369	26	3.9214503806	66	19.334482845	51	13.01315336	-0.71593346451	0.05172997396		-2.9819926418	4.12E-30	down	-2.2660591773	8.43E-22	down
MSMEG_0717		aldose 1-epimerase	903	696	125.78377722	395	88.787137421	386	80.062738672	262	56.845497046	99	41.720088397	95	34.870436028	0.66952402013	6.89E-21		1.5219136268	2.36E-60	up	0.85238960668	1.73E-15
MSMEG_0718		acetyl-CoA synthetase	1650	97	9.5938060173	64	7.8729363189	46	5.2216141293	58	6.8869443958	173	39.89880924	128	25.712692044	0.54841579667	0.0038655527442		-1.872311716	3.94E-44	down	-2.4207275126	3.91E-58	down
MSMEG_0719		flavohemoprotein	1140	283	40.512097303	267	47.538680034	264	43.374048717	239	41.07481129	24	8.0113215997	49	14.246649889	0.046811855299	0.65885930768		1.9438543322	2.51E-43	up	1.8970424769	3.70E-39	up
MSMEG_0720		integral membrane protein	999	22	3.5938532185	15	3.0476597518	12	2.2498141568	10	1.9611781183	16	6.0946991149	18	5.972120196	0.66796038368	0.11185433651		-0.84761839294	0.013261716071		-1.5155787766	0.00010411259968	down
MSMEG_0722		hypothetical protein	504	35	11.33288941	29	11.679067549	34	12.635117005	18	6.9972033578	15	11.325529047	21	13.810527953	0.21749891855	0.48583877942		-0.13953391876	0.64909992824		-0.35703283731	0.26747912436
MSMEG_0723		hypothetical protein	543	13	3.9070292774	13	4.8594177037	19	6.5536713489	21	7.5770820891	16	11.212899477	9	5.4936906775	-0.70354974005	0.072444401489		-0.91302538895	0.023999827593		-0.2094756489	0.58526154443
MSMEG_0724		IS1137, transposase orfA	327	116	57.89131031	77	47.795133759	44	25.202046655	20	11.982978227	15	17.455861284	16	16.217867688	1.510395674	1.91E-14	up	1.6686518096	2.42E-13	up	0.1582561356	0.6253844498
MSMEG_0725		IS1137, transposase orfB	954	520	88.952490467	421	89.572445196	325	63.806639706	315	64.691125383	151	60.231870203	257	89.290709031	0.47406145453	2.66E-10		0.23601665344	0.0038158694697		-0.2380448011	0.0090360833862
MSMEG_0726		hypothetical protein	123	342	453.75783552	272	448.85338159	227	345.66199578	272	433.25772986	69	213.47241092	222	598.23164988	0.21713747672	0.019404588672		0.10761058514	0.28739744897		-0.10952689158	0.31426227819
MSMEG_0727		hypothetical protein	258	175	110.69333843	97	76.311982669	66	47.91319335	68	51.638275943	13	19.174384061	14	17.985803846	0.93931228748	5.48E-10		2.3629664218	6.29E-28	up	1.4236541343	5.27E-08	up
MSMEG_0728		hypothetical protein	309	678	358.07529415	468	307.41714328	402	243.66797889	452	286.59095694	71	87.437482508	345	370.06851603	0.34223770583	3.15E-07		0.49234269329	1.14E-10		0.15010498747	0.078603569791
MSMEG_0729		hypothetical protein	669	418	101.96551261	329	99.818373522	291	81.470007935	283	82.878683717	56	31.853685284	73	36.167481277	0.29799614281	0.00035605612983		1.56412826	1.87E-43	up	1.2661321172	2.74E-25	up
MSMEG_0730		oleandomycin glycosyltransferase	1203	120	16.278664091	110	18.559563875	106	16.503312574	121	19.70617205	23	7.2754520762	18	4.9593915842	-0.063119799654	0.69472535184		1.518329129	8.17E-14	up	1.5814489287	1.36E-14	up
MSMEG_0731		hypothetical protein	624	133	34.783252883	86	27.973999991	154	46.223946149	124	38.933157144	23	14.026232128	22	11.685831345	-0.42621537643	0.0018573563816		1.313325046	6.96E-11	up	1.7395404224	6.31E-20	up
MSMEG_0732		chaperone ClpB	2547	2052	131.47753538	1869	148.94333203	2591	190.532627	1752	134.76827951	1884	281.48141734	2073	269.76889938	-0.22953167425	1.46E-12		-0.98279434078	1.89E-211		-0.75326266653	4.72E-130
MSMEG_0733	dapB	dihydrodipicolinate reductase N-terminus domain-containing protein	1080	271	40.94950707	183	34.392840299	228	39.540483805	168	30.476707958	126	44.396073865	118	36.2142733	0.1151305039	0.30650580741		-0.073797767593	0.52340213852		-0.1889282715	0.11114010937
MSMEG_0734		Rieske (2Fe-2S) domain-containing protein	1080	205	30.976564389	130	24.432072344	109	18.90312603	85	15.419762955	74	26.073884651	66	20.255440998	0.70604307985	8.14E-08		0.28912535108	0.037589621303		-0.41691772877	0.0094351903618
MSMEG_0735		transcriptional regulator	663	59	14.522508059	56	17.144120378	50	14.124964446	53	15.661915208	8	4.5917077042	9	4.4993575232	0.076928160453	0.74504957843		1.7884182924	3.21E-09	up	1.7114901319	4.84E-08	up
MSMEG_0736		hypothetical protein	837	6361	1240.2324222	4145	1005.170619	6307	1411.3289834	3867	905.17227093	887	403.27002067	731	289.47658592	-0.035734873016	0.10482346866		1.7293210594	0	up	1.7650559324	0	up
MSMEG_0737		dehydrogenase	777	809	169.91457976	588	153.60205149	636	153.30876468	587	148.01291427	100	48.975260745	123	52.469341722	0.10984625357	0.074355428725		1.6776074882	3.18E-88	up	1.5677612346	1.26E-71	up
MSMEG_0738		hypothetical protein	903	419	75.723279675	307	69.006711869	274	56.832099472	202	43.827444287	32	13.485281098	62	22.757547724	0.52694661138	1.03E-09		1.979627969	4.81E-58	up	1.4526813576	7.59E-26	up
MSMEG_0739		spou rRNA methylase	645	245	61.98826952	181	56.958634487	145	42.10553355	134	40.703111625	15	8.8497157206	37	19.013564066	0.52852694509	3.37E-06		2.0646609848	1.50E-36	up	1.5361340397	5.98E-17	up
MSMEG_0740		glycosyl hydrolase	1182	1064	146.90185989	727	124.84111624	689	109.17737113	558	92.490951998	177	56.984083206	207	58.046279925	0.44024250885	2.49E-16		1.2519782039	2.77E-73	up	0.8117356951	2.26E-26
MSMEG_0741		hypothetical protein	909	1644	295.14883471	1273	284.25311281	1327	273.42481506	898	193.55080443	245	102.56518715	326	118.87081486	0.30861868685	7.06E-14		1.3833138182	8.67E-138	up	1.0746951314	1.25E-72	up
MSMEG_0742		transcriptional regulatory protein	954	395	67.569680259	323	68.721852253	335	65.769920927	221	45.386472094	57	22.736533785	69	23.972991919	0.28683759779	0.00076446710304		1.540951193	5.91E-41	up	1.2541135952	3.41E-24	up
MSMEG_0743		xanthine dehydrogenase	1161	728	102.32984175	389	68.007700477	502	80.984589434	329	55.519584265	211	69.15888952	212	60.523657387	0.34464744041	3.74E-07		0.43129070004	1.84E-08		0.086643259637	0.32096510969
MSMEG_0744		carbon monoxide dehydrogenase	891	40	7.3263123462	35	7.9731704618	36	7.5675567091	54	11.874042062	786	335.69325693	437	162.56432904	-0.34509576914	0.16760031733		-4.9969989154	0	down	-4.6519031462	0	down
MSMEG_0745		2Fe-2S-binding domain-containing protein	477	11	3.7633745967	14	5.9573122696	12	4.7118749321	21	8.6254833844	382	304.74933003	225	156.34559947	-0.48259929289	0.2610507607		-5.5713054338	2.12E-212	down	-5.0887061409	1.07E-201	down
MSMEG_0746		carbon-monoxide dehydrogenase, large subunit	2400	105	7.1397203286	88	7.4423851139	110	8.5844471419	281	22.939165008	3551	563.03735105	2841	392.35709915	-1.1006291233	1.40E-18	down	-6.019203573	0	down	-4.9185744496	0	down
MSMEG_0747		carbon monoxide dehydrogenase F protein	738	14	3.0958136926	14	3.8504579303	15	3.8068501738	37	9.8226323559	451	232.5508631	351	157.64212395	-0.97514615939	0.0053716949812		-5.8097124217	1.91E-280	down	-4.8345662623	3.10E-262	down
MSMEG_0748		ATPase	903	26	4.6988192639	11	2.472553194	13	2.6964134786	22	4.7732860115	179	75.433291142	158	57.995040973	-0.0018910146239	0.99586021675		-4.1567603329	5.46E-108	down	-4.1548693183	6.40E-104	down
MSMEG_0749		carbon monoxide dehydrogenase subunit G (CoxG) family protein	696	31	7.2686807943	21	6.1242197254	23	6.1894132998	48	13.511840967	263	143.79516535	174	82.86316772	-0.53136876467	0.061920873042		-4.0406586687	2.63E-137	down	-3.509289904	5.30E-120	down
MSMEG_0750		membrane protein	723	1116	251.9005062	927	260.24485102	746	193.25530194	579	156.89994583	39	20.526933974	74	33.924616383	0.54263548109	1.67E-26		3.206685609	5.42E-274	up	2.6640501279	1.61E-151	up
MSMEG_0751		hypothetical protein	1194	258	35.262940316	173	29.409150861	110	17.255170135	109	17.885648784	53	16.89154282	52	14.435124695	0.89469563618	4.78E-14		1.0676896241	7.53E-15	up	0.17299398792	0.31616034413
MSMEG_0752	fbaA	fructose-bisphosphate aldolase	1038	512	80.49626883	393	76.848590378	456	82.280775549	382	72.102203386	193	70.755097076	154	49.175059071	0.028906184963	0.72843284759		0.41337321207	1.18E-06		0.38446702711	1.17E-05
MSMEG_0753		hypothetical protein	801	580	118.16765588	581	147.22593637	195	45.596654891	266	65.062634967	38	18.052978137	49	20.276130928	1.2504679531	6.90E-61	up	2.7685998437	6.31E-136	up	1.5181318906	1.12E-26	up
MSMEG_0754		hypothetical protein	408	727	290.78860946	506	251.72773179	486	223.10381342	358	171.9116825	42	39.173006351	87	70.677407761	0.46479653239	1.03E-12		2.2871209117	1.23E-116	up	1.8223243793	2.34E-61	up
MSMEG_0755		cobalt-zinc-cadmium resistance protein	894	337	61.51705339	185	42.002478526	260	54.471171614	170	37.255803113	241	102.58344968	388	143.85194217	0.19765178367	0.051757350196		-1.2386191276	4.63E-50	down	-1.4362709113	4.16E-60	down
MSMEG_0756		peptidase, M50B family protein	780	688	143.94513073	368	95.762158109	463	111.17759515	335	84.145855764	77	37.565908655	110	46.74332538	0.32208781983	3.84E-06		1.5278907421	8.51E-59	up	1.2058029223	3.70E-32	up
MSMEG_0757		hypothetical protein	495	89	29.341880946	57	23.372779697	92	34.810760862	80	31.664112164	28	21.525369147	26	17.409635238	-0.31850155913	0.071373562011		0.4653281394	0.03200140707		0.78382969853	0.00016632946832
MSMEG_0758		hypothetical protein	540	51	15.412729598	74	27.814974668	43	14.914393014	45	16.326807835	11	7.7516954367	16	9.8208198779	0.42429130272	0.049230252225		1.2412878652	2.66E-06	up	0.81699656246	0.0055859949984
MSMEG_0759	purA	adenylosuccinate synthetase	1296	1681	211.67318999	1389	217.53941337	1279	184.84020024	848	128.19567633	170	49.916220615	350	89.512681179	0.44735725899	6.53E-28		1.5920462099	3.45E-178	up	1.1446889509	8.62E-77	up
MSMEG_0760		thioesterase	651	297	74.45238315	219	68.281622956	279	80.270155093	127	38.221282857	67	39.164410124	64	32.585208811	0.26382997493	0.0093548786744		1.0081953366	4.66E-16	up	0.74436536163	2.48E-08
MSMEG_0761		hypothetical protein	195	294	246.04574671	188	195.68788831	440	422.61893622	216	217.02095337	142	277.10955995	130	220.96844725	-0.5267240317	2.46E-09		-0.14418242234	0.18458952202		0.38254160935	0.00011856188846
MSMEG_0762		cytochrome P450	1206	1119	151.42093433	678	114.1098396	1509	234.35424219	919	149.2968796	684	215.82739533	607	166.82568095	-0.51623937605	2.85E-30		-0.49250750912	6.76E-22		0.023731866935	0.64491854513
MSMEG_0763		antibiotic transporter	1995	428	35.010959406	273	27.775408559	594	55.766634065	3398	333.70522119	642	122.45877302	878	145.87240352	-2.5916867346	0	down	-2.0861938916	2.69E-249	down	0.50549284299	7.09E-36
MSMEG_0764		Na+/H+ antiporter	1584	565	58.209841063	469	60.097772356	807	95.422160379	2951	365.00310546	629	151.11001332	825	172.63159942	-1.9437902444	0	down	-1.4614000009	5.27E-146	down	0.48239024349	3.39E-31
MSMEG_0765		hypothetical protein	303	234	126.03070679	198	132.63656639	146	90.248733229	177	114.44930641	15	18.838503762	36	39.380515352	0.33743578416	0.0024678569545		2.1128532429	4.17E-38	up	1.7754174587	1.50E-23	up
MSMEG_0766	purT	phosphoribosylglycinamide formyltransferase 2	1401	1439	167.61998659	999	144.73316583	1078	144.11577215	780	109.0784592	147	39.927946517	141	33.358191716	0.30988626093	7.10E-12		2.1119484919	1.14E-207	up	1.8020622309	2.86E-131	up
MSMEG_0767		hypothetical protein	486	880	295.49459796	564	235.55023593	645	248.5732169	432	174.1526169	64	50.1119705	85	57.970117335	0.34099112904	9.30E-09		2.3070775891	9.81E-138	up	1.9660864601	4.30E-86	up
MSMEG_0768		hypothetical protein	411	856	339.88741613	731	361.00753273	564	257.02073991	373	177.80727949	49	45.368250665	75	60.484064029	0.67811981187	1.75E-30		2.7082811851	5.35E-181	up	2.0301613733	2.98E-78	up
MSMEG_0769	metZ	O-succinylhomoserine sulfhydrylase	1218	3487	467.20534433	2320	386.61740852	2119	325.84762192	1436	230.98813843	262	81.856237527	375	102.04823611	0.62588211089	4.35E-94		2.2188188391	0	up	1.5929367282	4.08E-210	up
MSMEG_0770		hypothetical protein	408	1164	465.5817626	597	296.99892467	474	217.59507729	330	158.46607604	37	34.509553214	44	35.744895879	1.0490661393	1.59E-69	up	3.4727202736	1.05E-252	up	2.4236541343	2.16E-83	up
MSMEG_0771		short chain dehydrogenase	861	152	28.810021303	134	31.589471184	105	22.841101043	154	35.042904621	80	35.35774922	97	37.341357811	0.061001685784	0.67814531836		-0.27734313063	0.042172878381		-0.33834481641	0.016595685201
MSMEG_0772		phytase	1149	8	1.13624792	10	1.766528629	12	1.9561047368	4	0.68205985733	19	6.2926177056	11	3.1731761355	0.087863638134	0.88614658915		-1.7065745115	4.62E-05	down	-1.7944381496	3.81E-05	down
MSMEG_0773		acetyltransferase	531	38	11.678638579	22	8.409474705	31	10.934478126	41	15.127663757	26	18.632734794	30	18.726139598	-0.34509576914	0.22109819899		-0.87007324377	0.0010816464915		-0.52497747463	0.043998529259
MSMEG_0775		metallo-beta-lactamase superfamily protein	747	966	211.03751654	792	215.20149727	546	136.89983613	602	157.89137858	80	40.753710949	91	40.377768474	0.53275106516	2.91E-22		2.3922579229	1.31E-174	up	1.8595068578	3.40E-85	up
MSMEG_0776		hypothetical protein	312	345	180.45446984	188	122.30493019	584	350.58161754	211	132.49832512	38	46.347549639	43	45.680977076	-0.65888069072	5.82E-16		1.7485328026	1.35E-36	up	2.4074134933	7.58E-82	up
MSMEG_0777		F420-dependent glucose-6-phosphate dehydrogenase	1014	7611	1224.917699	4762	953.21780292	5555	1026.0700134	3688	712.58304491	829	311.11027248	851	278.17181747	0.33870089199	2.88E-65		1.9110532881	0	up	1.5723523961	0	up
MSMEG_0778		transcriptional regulator	765	723	154.23395847	454	120.45785532	474	116.05070789	296	75.807609711	44	21.887140057	84	36.394803077	0.53012260615	3.56E-15		2.2312896877	3.69E-108	up	1.7011670816	3.95E-51	up
MSMEG_0779		short chain dehydrogenase	777	209	43.896350025	240	62.694714894	65	15.668348592	79	19.919966316	66	32.323672091	64	27.301120896	1.55858527	1.91E-33	up	0.81859490439	2.30E-10		-0.7399903656	2.17E-05
MSMEG_0780		phosphotransferase enzyme family protein	1107	153	22.555214046	291	53.356345606	68	11.505147192	92	16.282561743	46	15.812771179	51	15.270177249	1.3904264082	4.15E-28	up	1.2248941068	1.13E-18	up	-0.16553230131	0.38716898757
MSMEG_0781		amino acid permease	1578	327	33.817686727	239	30.74196409	235	27.892776749	103	12.788298152	21	5.0641909352	53	11.132440784	0.66171744324	3.37E-11		1.9655959599	3.53E-45	up	1.3038785166	4.17E-16	up
MSMEG_0782		class III aminotransferase	1323	492	60.68877921	300	46.025881966	358	50.68203796	245	36.281795188	24	6.9031796097	46	11.524431489	0.31128106487	0.000120995175		2.5304646858	9.69E-85	up	2.2191836209	9.04E-57	up
MSMEG_0783	pta	phosphate acetyltransferase	2079	1907	149.69226047	1133	110.61553633	1662	149.72951489	885	83.401009719	209	38.255120337	210	33.480067766	0.17321100075	1.60E-05		1.8894402573	9.35E-224	up	1.7162292566	9.87E-168	up
MSMEG_0784	ackA	acetate kinase	1131	591	85.276235224	496	89.014299892	632	104.66111587	354	61.322970541	53	17.832451041	52	15.239203259	0.058631025341	0.42343324026		2.40228179	4.15E-109	up	2.3436507647	4.74E-98	up
MSMEG_0785		hypothetical protein	870	65	12.192625848	58	13.531609298	28	6.0279503442	15	3.3779602417	18	7.8731953652	10	3.8098008147	1.4341883873	5.35E-09	up	1.165550666	9.52E-06	up	-0.26863772137	0.46094620962
MSMEG_0786		serine/threonine protein kinase	2283	1989	142.17787356	1721	153.00853878	1435	117.72721681	788	67.624307878	263	43.8376851	308	44.716348064	0.65684987517	7.37E-66		1.7302476188	7.40E-242	up	1.0733977437	2.00E-72	up
MSMEG_0787		extracellular solute-binding protein	969	1059	178.35090852	1093	228.94812636	1427	275.82338467	531	107.36266205	204	80.113215997	236	80.725315095	0.054235949645	0.28781048948		1.3204937317	3.59E-95	up	1.2662577821	8.23E-83	up
MSMEG_0788		hypothetical protein	1314	1507	187.16344484	819	126.51127871	2115	301.47124459	491	73.209704538	287	83.115937373	306	77.187608287	-0.2460473504	5.69E-09		1.0021381696	1.21E-66	up	1.24818552	2.58E-107	up
MSMEG_0789	thiE	thiamine-phosphate pyrophosphorylase	684	327	78.017996573	264	78.340895936	178	48.741039594	170	48.693988279	11	6.1197595553	47	22.775256625	0.68200946102	3.23E-12		2.3794244077	2.16E-59	up	1.6974149467	8.21E-24	up
MSMEG_0790		NUDIX family hydrolase	480	313	106.41583156	216	91.338362762	218	85.064067134	189	77.144167019	38	30.125907265	42	29.002108702	0.29617756454	0.0030922428772		1.7555868999	1.58E-36	up	1.4594093354	1.92E-22	up
MSMEG_0791	thiO	glycine oxidase ThiO	1005	1287	208.98524663	1144	231.04717966	1516	282.52964705	1168	227.69804837	253	95.797071964	244	80.472091238	-0.22489614148	6.27E-08		1.3206232191	2.56E-107	up	1.5455193606	3.19E-152	up
MSMEG_0792	thiS	sulfur carrier protein ThiS	201	607	492.82845651	471	475.62596861	634	590.77769205	455	443.50433223	97	183.64260831	75	123.67636973	-0.096708139272	0.15971950733		1.6782677907	1.78E-68	up	1.77497593	5.43E-76	up
MSMEG_0793	thiG	thiazole synthase	759	1089	234.14734991	802	214.47333314	1495	368.91838957	844	217.8628587	212	106.28986628	233	101.7502929	-0.38880386171	8.27E-18		1.1176632048	8.63E-65	up	1.5064670665	5.46E-128	up
MSMEG_0794		hypothetical protein	750	646	140.56409394	483	130.71534582	920	229.75102169	515	134.53289656	87	44.142382014	106	46.845310818	-0.4280666141	2.20E-13		1.5787638162	9.31E-66	up	2.0068304303	2.74E-117	up
MSMEG_0795		ABC transporter ATP-binding protein	912	487	87.143954888	449	99.929154191	532	109.25659999	378	81.204386336	80	33.380506665	68	24.713576337	-0.041419378811	0.60312854686		1.6913024366	2.66E-60	up	1.7327218154	1.09E-61	up
MSMEG_0796		ABC transporter	759	383	82.349343447	293	78.354970837	456	112.52627802	262	67.630413482	53	26.572466571	51	22.27152334	-0.16902196085	0.043090634696		1.7308308008	2.22E-45	up	1.8998527617	2.21E-55	up
MSMEG_0798		hypothetical protein	669	127	30.979952397	118	35.801118771	117	32.755982572	93	27.235751186	70	39.817106605	46	22.790467654	0.14033105803	0.36592024675		0.10904802655	0.50165922082		-0.031283031475	0.86124985626
MSMEG_0799		hypothetical protein	177	38	35.035915737	32	36.695889622	14	14.814454236	14	15.496631165	9	19.34937844	7	13.108297718	1.2398667316	0.0001057863093	up	1.1596740996	0.00093106373341	up	-0.080192631956	0.86909784966
MSMEG_0800		hypothetical protein	180	40	36.265246113	22	24.80795038	21	21.851319998	11	11.972992412	27	57.080666398	15	27.621055907	0.87213494708	0.0072631185863		-0.40773002971	0.15827345492		-1.2798649768	0.00014923509713	down
MSMEG_0801		IS1096, tnpR protein	702	1669	387.99163951	1367	395.25021176	718	191.56590669	885	246.99529801	178	96.489635506	267	126.06533209	0.83933600195	2.73E-82		1.8006856322	2.10E-209	up	0.96134963029	3.87E-44
MSMEG_0802		IS1096, tnpA protein	1323	558	68.829956909	539	82.693167933	293	41.479991962	195	28.877347191	88	25.311658569	118	29.562672081	1.0865491095	2.79E-46	up	1.4432383659	3.42E-56	up	0.35668925637	0.0019808908949
MSMEG_0803		hypothetical protein	486	109	36.601035429	92	38.42308813	79	30.44540176	94	37.894319419	43	33.66898018	41	27.962056597	0.13436210023	0.43702986742		0.28912535108	0.10923875151		0.15476325084	0.42747973926
MSMEG_0804		hypothetical protein	438	4	1.49035258	0	0	0	0	0	0	1	0.86880770773	0	0	NA	NA		1.0303910827	0.48887010061		NA	NA
MSMEG_0805		hypothetical protein	1032	75	11.860000546	41	8.0638950759	25	4.5372342188	24	4.5563184655	11	4.0561197053	21	6.7446764423	1.1612097877	1.76E-06	up	0.88837207781	0.00061784041434		-0.2728377099	0.42237228183
MSMEG_0806		hydrolase	1512	2579	278.35735038	1673	224.58712654	1412	174.90965894	1373	177.91037426	226	56.879323659	212	46.473522636	0.528402906	2.39E-51		2.3095299046	0	up	1.7811269986	6.40E-193	up
MSMEG_0807		leupeptin-inactivating enzyme 1	1452	1335	150.04370938	640	89.465185442	640	82.5551641	443	59.775007197	117	30.6631679	101	23.05559212	0.78475804704	3.32E-48		2.2098436959	2.81E-178	up	1.4250856488	2.08E-55	up
MSMEG_0808		chalcone synthase Pks10	1089	32	4.7954044448	17	3.1685586511	12	2.0638791025	14	2.5187361949	43	15.025825865	34	10.348384582	0.83220876267	0.023160839628		-1.6216856139	2.41E-10	down	-2.4538943766	3.89E-16	down
MSMEG_0809		isoprenylcysteine carboxyl methyltransferase	504	9	2.9141715627	8	3.2218117376	9	3.3445897956	5	1.9436675994	32	24.161128634	26	17.098748895	0.19804655588	0.75260961972		-2.7401270712	1.78E-14	down	-2.9381736271	7.49E-15	down
MSMEG_0810		pyrimidine permease RutG	1296	299	37.650377041	264	41.346583966	234	33.817519044	181	27.362520538	46	13.506742049	105	26.853804354	0.35796222254	0.00022367870714		0.92897745543	2.35E-15		0.5710152329	9.16E-06
MSMEG_0811		oxidoreductase	1029	52	8.2469072794	41	8.0874049741	20	3.6403698455	11	2.094401005	27	9.9849562212	24	7.7306745394	1.5029011374	1.64E-07	up	-0.10287544818	0.68823763904		-1.6057765856	6.29E-07	down
MSMEG_0812		amino acid transporter	1221	116	15.504060992	91	15.127474768	97	14.879452719	75	12.03450209	35	10.908126257	23	6.2435802049	0.18516083949	0.26978894661		0.86589704505	6.92E-06		0.68073620556	0.00090431155047
MSMEG_0813		hypothetical protein	327	36	17.966268717	30	18.621480685	47	26.920368018	40	23.965956455	16	18.619585369	20	20.27233461	-0.4806107398	0.059198722339		-0.095139799405	0.75460588063		0.38547094039	0.16979481359
MSMEG_0814		membrane protein	273	887	530.22977971	775	576.20863769	633	434.28212115	724	519.58720318	87	121.27028026	206	250.10714359	0.21043829804	0.00012790371125		1.534338895	3.39E-92	up	1.323900597	7.10E-62	up
MSMEG_0815		TetR family transcriptional regulator	1461	723	80.75905423	568	78.911232868	804	103.07105473	690	92.529752821	333	86.734482822	415	94.149800421	-0.29275251079	2.15E-07		-0.1822300919	0.0049336161034		0.11052241889	0.084929693766
MSMEG_0816		flavin-binding monooxygenase	1485	627	68.903967616	396	54.126437192	305	38.468413271	427	56.335732893	118	30.238018563	200	44.640090354	0.40082922815	1.92E-08		0.71609855714	1.26E-17		0.31526932899	0.00072637238658
MSMEG_0817		LysR family transcriptional regulator	924	17	3.0024797919	21	4.6130486243	39	7.9053940622	161	34.137870927	99	40.77190457	116	41.610941366	-2.4779900396	3.74E-29	down	-3.4698742535	1.33E-61	down	-0.99188421383	1.53E-12
MSMEG_0818		transporter major facilitator family protein	1353	56	6.7545026021	65	9.7511596937	33	4.5682202086	45	6.5162425948	52	14.625250814	43	10.533972541	0.5513996551	0.012537250124		-0.62060128838	0.0015317017191		-1.1720009435	8.42E-08	down
MSMEG_0819		N-carbamoyl-L-amino acid amidohydrolase	1260	79	10.231980153	68	10.954159908	55	8.1756639447	55	8.5521374373	48	14.49667718	28	7.3656149084	0.336251268	0.089656052244		-0.017864085928	0.93279996907		-0.35411535393	0.10519567391
MSMEG_0820		hypothetical protein	270	15	9.0663115284	12	9.0210728654	16	11.099083173	10	7.2563590377	25	35.234979258	19	23.32444721	-0.027613579286	0.95485384579		-1.6741530338	1.06E-06	down	-1.6465394545	2.52E-06	down
MSMEG_0821		glutamyl-tRNA(Gln) amidotransferase subunit A	1464	38	4.2358996485	58	8.0413251976	56	7.1643672123	27	3.6133099306	42	10.917067344	29	6.5656608302	0.12786170607	0.61780311017		-0.5343935361	0.017310132768		-0.66225524217	0.0047977366078
MSMEG_0822		cytochrome P450	1368	74	8.8277243829	47	6.9735267216	48	6.5718255632	48	6.8744454041	42	11.683177333	51	12.356788169	0.25183937325	0.25542299945		-0.58990449115	0.0027594643476		-0.8417438644	6.08E-05
MSMEG_0823		hypothetical protein	555	345	101.44467494	308	112.64150443	221	74.581339297	229	80.839762036	25	17.141341261	56	33.443873098	0.45509662702	4.86E-07		2.0414802613	1.92E-54	up	1.5863836343	1.03E-27	up
MSMEG_0824		hypothetical protein	648	599	150.85335015	543	170.08481132	631	182.38337194	840	253.97256632	87	51.090719924	104	53.196107672	-0.4472959592	9.52E-15		1.61030919	2.21E-68	up	2.0576051492	4.29E-124	up
MSMEG_0825	thiD	phosphomethylpyrimidine kinase	837	1535	299.28576766	1006	243.9569705	1105	247.26788118	1383	323.72724352	213	96.839362347	245	97.020196374	-0.051651473385	0.2602909688		1.5023679546	7.10E-136	up	1.554019428	2.44E-142	up
MSMEG_0826	thiC	thiamine biosynthesis protein ThiC	1575	2318	240.17954426	2005	258.38930136	1769	210.36726572	3013	374.80131052	258	62.335711876	332	69.86811856	-0.22764265712	1.64E-13		1.9036370593	0	up	2.1312797164	0	up
MSMEG_0827		major facilitator superfamily protein	1737	73	6.8584532805	44	5.1415441202	36	3.8818037005	42	4.7373121179	35	7.6677156934	38	7.251123485	0.50290113741	0.024899947222		-0.28906875662	0.17887218174		-0.79196989403	0.00078888986378
MSMEG_0828		immunogenic protein MPT63	1071	180	27.427497061	180	34.113300751	175	30.604089633	139	25.427745535	98	34.82045009	163	50.445177734	0.11517098413	0.36625749149		-0.50566181756	1.13E-05		-0.62083280169	2.31E-07
MSMEG_0829	xth	exodeoxyribonuclease III	783	863	179.86728388	655	169.79318181	527	126.06070759	566	141.62411087	37	17.981989414	57	24.128738493	0.39181702644	1.59E-11		3.0437583064	1.51E-194	up	2.65194128	1.21E-124	up
MSMEG_0830		acetyltransferase, gnat family protein	927	559	98.409090182	438	95.903638714	257	51.925929167	191	40.367900278	23	9.4416060924	32	11.441731897	1.072033409	2.72E-41	up	3.2104810636	1.10E-134	up	2.1384476545	1.06E-40	up
MSMEG_0831		short chain dehydrogenase	717	31	7.0557905618	23	6.5110253945	23	6.0081334124	14	3.8255281956	17	9.0225135171	16	7.3964333808	0.46337277323	0.17199027782		-0.25911553452	0.42218433544		-0.72248830774	0.0396198313
MSMEG_0832	def	peptide deformylase	594	1008	276.93460668	827	282.59194165	428	134.95476131	391	128.96529017	50	32.031799325	67	37.386075672	1.0817833428	4.73E-76	up	3.0015907108	9.36E-232	up	1.919807368	7.97E-64	up
MSMEG_0833		hypothetical protein	312	4162	2176.9608797	2500	1626.3953483	4296	2578.9360085	1949	1223.8826335	128	156.11806194	238	252.83889638	0.011192418871	0.71277407926		3.2164308831	0	up	3.2052384642	0	up
MSMEG_0834		tuberculin-like protein	477	2047	700.32979995	1366	581.26346859	1249	490.42764918	832	341.73343694	61	48.664160032	102	70.87667176	0.63170208606	1.06E-56		3.4184876275	0	up	2.7867855415	1.37E-248	up
MSMEG_0835	sodC	copper/zinc superoxide dismutase	711	3470	796.45825325	2786	795.3388925	2457	647.24163031	1760	484.98197113	149	79.747016346	306	142.65051658	0.48696212772	8.97E-65		2.8116931449	0	up	2.3247310172	0	up
MSMEG_0836		carboxylate-amine ligase	1131	3217	464.18553082	2064	370.41434471	2508	415.33240284	1686	292.06363936	202	67.965190759	396	116.05239405	0.25042291667	1.27E-16		2.1729848346	0	up	1.9225619179	0	up
MSMEG_0837		hypothetical protein	456	394	141.00500298	272	121.07229372	270	110.89955638	153	65.736884177	36	30.042455999	50	36.343494614	0.57280315064	2.74E-10		1.983504695	1.65E-53	up	1.4107015444	3.49E-22	up
MSMEG_0838		AsnC family transcriptional regulator	1050	272	42.274915469	205	39.628284373	190	33.891843262	170	31.720655222	51	18.483263405	72	22.728183146	0.32393099637	0.0021953377783		0.98572203335	1.88E-14		0.66179103698	2.37E-06
MSMEG_0839		ATP-dependent protease La	627	105	27.329073028	87	28.163875812	88	26.287302253	77	24.060558914	40	24.27673212	35	18.502142713	0.13657892317	0.4404934307		0.3865348929	0.038540476173		0.24995596974	0.21140524111
MSMEG_0840		hypothetical protein	654	592	147.72265389	442	137.17824105	279	79.901943373	206	61.712337871	66	38.402894824	84	42.571902682	1.0101181699	6.44E-39	up	1.8155928625	3.46E-73	up	0.80547469257	6.07E-11
MSMEG_0842		hypothetical protein	285	1263	723.20535539	902	642.39534668	472	310.19016658	370	254.35447995	76	101.47674026	150	174.44877415	1.2804135232	1.11E-116	up	2.2903634299	6.51E-204	up	1.0099499066	9.08E-26	up
MSMEG_0843		monovalent cation/H+ antiporter subunit G	354	217	100.03675941	181	103.78056284	164	86.770374809	106	58.665817983	4	4.2998618755	13	12.171990738	0.47774766018	4.63E-05		3.579552862	1.04E-59	up	3.1018052018	4.31E-37	up
MSMEG_0844		monovalent cation/H+ antiporter subunit F	291	267	149.73434091	203	141.59364369	239	153.82814372	126	84.832073698	10	13.076899518	36	41.004454129	0.28270292949	0.007986920228		2.3833460732	1.23E-47	up	2.1006431437	1.04E-32	up
MSMEG_0845		monovalent cation/H+ antiporter subunit E	540	767	231.79536474	539	202.59826143	710	246.26090791	461	167.25907582	79	55.671267227	96	58.924919267	0.075352457737	0.248180937		1.9301191524	8.29E-100	up	1.8547666947	1.41E-86	up
MSMEG_0846		monovalent cation/H+ antiporter subunit D	1596	1497	153.07069577	1001	127.3039559	1250	146.69253489	875	107.41320944	101	24.081651237	231	47.97341289	0.15124927239	0.0006978986402		1.9419094129	5.92E-191	up	1.7906601406	1.24E-148	up
MSMEG_0847		monovalent cation/H+ antiporter subunit C	468	903	314.87997347	349	151.36319375	457	182.89474797	285	119.31128802	51	41.468860203	76	53.825647408	0.672682107	5.59E-24		2.3317252428	3.80E-121	up	1.6590431358	1.19E-47	up
MSMEG_0848		monovalent cation/H+ antiporter subunit A	2880	2167	122.79185676	1399	98.597507333	1371	89.161189633	1025	69.729075128	113	14.930822461	206	23.708072986	0.49161743153	4.40E-38		2.5130694565	0	up	2.021452025	1.15E-196	up
MSMEG_0849		oxygenase	318	40	20.5274978	29	18.510220266	31	18.258515362	23	14.170436989	12	14.359916075	11	11.465343961	0.27157559131	0.36421346766		0.6153535834	0.058234857771		0.34377799209	0.33706635541
MSMEG_0850		hypothetical protein	843	20	3.8717344605	15	3.6116394924	22	4.8879414331	39	9.0639929617	14	6.3197258171	10	3.9318229048	-0.88351568393	0.0055183959756		-0.4252884011	0.27007705677		0.45822728283	0.17757743317
MSMEG_0851		citrate transporter	1287	94	11.919346625	75	11.828329806	78	11.351335064	46	7.0026401902	67	19.81043589	38	9.7864813468	0.36462176259	0.046981567744		-0.28297499871	0.11260570152		-0.64759676129	0.00073628523512
MSMEG_0852		hypothetical protein	459	48	17.065998171	35	15.477330896	34	13.873853967	41	17.50063062	55	45.598208451	41	29.606883455	0.064159377543	0.82036554394		-1.1795319867	2.96E-08	down	-1.2436913642	1.59E-08	down
MSMEG_0853		hypothetical protein	249	31	20.317276437	17	13.857672173	17	12.787347331	24	18.8840187	29	44.319660657	41	54.576544201	0.1453491328	0.6900891214		-1.5139294335	9.69E-09	down	-1.6592785663	2.00E-09	down
MSMEG_0854		two-component system sensor kinase	969	279	46.987633122	214	44.826074145	269	51.994737544	287	58.028406794	466	183.00371889	539	184.36841032	-0.25555859965	0.0069817268082		-1.997144867	2.10E-156	down	-1.7415862674	2.32E-125	down
MSMEG_0855		hypothetical protein	453	35	12.608777622	26	11.649729859	26	10.749939829	19	8.217466195	12	10.080470887	17	12.438621203	0.35682287793	0.26171425968		0.10314742511	0.75312130408		-0.25367545281	0.47823289287
MSMEG_0856		LuxR family transcriptional regulator	648	76	19.139991004	51	15.974816532	67	19.365587829	82	24.792560045	104	61.073964047	96	49.104099389	-0.312545197	0.10189648545		-1.6247804203	9.89E-25	down	-1.3122352233	1.15E-17	down
MSMEG_0857		hypothetical protein	315	45	23.313372502	66	42.527914937	18	10.702687346	11	6.8417099498	6	7.2483385902	9	9.4700763108	1.8543735079	2.19E-11	up	1.9179163534	1.05E-09	up	0.063542845506	0.89654738595
MSMEG_0858		cell division control protein Cdc48	2238	1211	88.305388157	781	70.832351621	866	72.475078966	648	56.727997195	113	19.213927027	192	28.435617877	0.31379107877	4.01E-10		1.7377275823	2.16E-131	up	1.4239365035	8.92E-77	up
MSMEG_0859		TetR family transcriptional regulator	1014	670	107.83009569	424	84.872815716	402	74.253851556	287	55.45318164	77	28.896852811	99	32.360763725	0.58497548678	1.02E-16		1.6663564868	8.70E-69	up	1.0813810001	1.07E-23	up
MSMEG_0860		CDP-diacylglycerol--serine O-phosphatidyltransferase	861	1279	242.42116609	777	183.1717844	734	159.670173	566	128.79405205	77	34.031833625	146	56.204517942	0.57926727797	7.54E-30		2.235115732	4.12E-188	up	1.655848454	3.74E-82	up
MSMEG_0861	psd	phosphatidylserine decarboxylase	699	544	127.00618381	491	142.57554003	340	91.102989567	262	73.435599188	55	29.942171215	82	38.882859817	0.69973401232	2.18E-21		1.9477740521	2.23E-80	up	1.2480400398	6.74E-26	up
MSMEG_0862		molybdopterin biosynthesis protein MoeA	1197	1023	139.47122847	818	138.70747376	465	72.759497307	335	54.831885961	114	36.241692951	156	43.196839313	1.1203563583	1.13E-80	up	1.799849397	1.53E-127	up	0.67949303871	4.00E-13
MSMEG_0863		short chain dehydrogenase	924	1544	272.69581168	936	205.61016726	605	122.63495917	439	93.084008305	119	49.008652968	176	63.133842072	1.1661570454	2.30E-115	up	2.1019443437	5.87E-210	up	0.93578729831	5.14E-28
MSMEG_0864		membrane flanked domain-containing protein	540	141	42.611664183	109	40.97070593	105	36.418866663	76	27.574164343	30	21.140987555	45	27.621055907	0.38387703427	0.0099778243171		0.76735667684	8.45E-06		0.38347964257	0.046342831343
MSMEG_0865		membrane flanked domain-containing protein	1500	262	28.504483445	207	28.010431247	228	28.46914834	150	19.592169402	97	24.608109514	98	21.654907831	0.22914032499	0.032497784411		0.29650488144	0.01137714379		0.067364556458	0.60827712361
MSMEG_0866		DNA or RNA helicase of superfamily protein II	1707	2116	202.29506356	1424	169.32347663	1588	174.24000078	1055	121.08810029	67	14.936163439	128	24.854096	0.33951157202	1.27E-19		3.2125944139	0	up	2.8730828419	0	up
MSMEG_0867		hydrolase	816	356	71.19721112	276	68.653017762	172	39.479275626	124	29.772414287	29	13.524014098	65	26.402479911	1.0122660192	2.40E-24	up	1.7795829792	3.85E-44	up	0.76731695994	1.09E-06
MSMEG_0868		hypothetical protein	3825	24	1.0239598903	19	1.0082375555	20	0.97933086824	23	1.178091232	54	5.3722980139	12	1.0398515165	-0.082061363308	0.83166241566		-1.587738282	8.05E-09	down	-1.5056769187	6.09E-08	down
MSMEG_0869		hypothetical protein	399	1	0.40900653511	1	0.50870711647	4	1.8776644466	3	1.4730954437	5	4.7686438093	6	4.9842506899	-1.8894162854	0.10300914238		-3.429040536	0.00024106677108	down	-1.5396242506	0.027731710519
MSMEG_0870		oxidoreductase	2166	63	4.7466284733	67	6.2785167796	62	5.3612261174	49	4.4322082211	28	4.9192325612	31	4.7437824549	0.14589058337	0.50111281275		0.17011584635	0.44843510691		0.024225262975	0.92256934685
MSMEG_0871		aldehyde or xanthine dehydrogenase, molybdopterin binding subunit protein	975	45	7.5320126543	36	7.4944297651	46	8.8365777573	27	5.4255238343	13	5.0738370131	5	1.6997572866	0.067964080697	0.81203973735		1.2003160841	0.00024546679126	up	1.1323520034	0.00088175483241	up
MSMEG_0872		twin-arginine translocation pathway signal	618	104	27.463001911	70	22.990598322	52	15.759620525	47	14.900193558	26	16.009679896	22	11.799286018	0.73152551246	8.12E-05		0.88837207781	2.58E-05		0.15684656535	0.54603814198
MSMEG_0873		hypothetical protein	171	1	0.95434858193	4	4.747933087	2	2.1906085211	2	2.2914818014	15	33.380506665	2	3.8766394255	0.23986673158	0.84188233528		-2.7351436637	3.90E-05	down	-2.9750103953	2.78E-05	down
MSMEG_0874		GntR family transcriptional regulator	705	113	26.157273261	111	31.95763047	96	25.504276228	68	18.897411622	53	28.607804436	49	23.03713599	0.36774155413	0.019839187566		0.16532066276	0.32951350234		-0.20242089137	0.27746070154
MSMEG_0875		sialic acid transporter	1404	416	48.353661485	272	39.322625311	317	42.28857411	201	28.048618588	176	47.702741149	181	42.730009565	0.32739510371	0.00017450126598		-0.023124426648	0.80918934846		-0.35051953036	0.00038265017063
MSMEG_0876		short chain dehydrogenase	918	287	51.020223699	284	62.793742494	267	54.475279546	208	44.391843525	113	46.841795955	100	36.105955433	0.18350186884	0.058978121137		0.45302839782	2.77E-05		0.26952652898	0.020156452669
MSMEG_0877		dihydrodipicolinate synthase	933	500	87.456381303	392	85.279595576	467	93.748887817	280	58.797507315	207	84.427995315	174	61.814324473	0.17387410382	0.023282415055		0.25764379511	0.0021699506379		0.083769691283	0.36398360719
MSMEG_0878		transcriptional regulator	570	119	34.070244375	121	43.087492765	80	26.287302253	104	35.747116101	25	16.690253333	29	16.863381501	0.30126727624	0.048016186772		1.1823941761	3.28E-10	up	0.88112689988	1.58E-05
MSMEG_0879		hypothetical protein	147	4332	4809.2156989	5025	6938.4017064	791	1007.8363917	656	874.31721956	2614	6766.8418124	627	1413.7471064	2.6109197683	0	up	0.55999811546	6.85E-97		-2.0509216528	0	down
MSMEG_0880	groEL	molecular chaperone GroEL	1626	46102	4627.0305618	43690	5453.8377328	9927	1143.4794603	7953	958.28120081	29344	6867.4664812	10135	2065.9734436	2.2461788142	0	up	0.21589254985	9.18E-156		-2.0302862644	0	down
MSMEG_0881		hypothetical protein	834	76	14.871359917	57	13.872333273	58	13.025452825	27	6.3427886552	45	20.532613812	28	11.127907416	0.56383013606	0.0073296269962		-0.1041510407	0.6262006768		-0.66798117676	0.0039429317862
MSMEG_0882		hypothetical protein	384	466	198.04224245	295	155.93065402	409	199.49084551	304	155.10467443	336	332.97055399	324	279.66319105	0.011933013752	0.89728630638		-0.76417848806	2.37E-24		-0.77611150182	5.02E-24
MSMEG_0883		amidohydrolase	1743	388	36.327664781	239	27.831795372	416	44.701987308	273	30.686530388	271	59.16565536	274	52.104435927	-0.21809990321	0.010081038368		-0.76739970418	1.69E-20		-0.54929980097	1.73E-11
MSMEG_0884		glyoxalase	381	78	33.409714923	51	27.169766701	45	22.121696286	48	24.683048065	26	25.968457154	24	20.878908402	0.39000708101	0.065966030591		0.39776214833	0.082831577912		0.00775506732	0.97750390843
MSMEG_0885		hypothetical protein	504	205	66.378352261	145	58.395337745	285	105.91201019	206	80.079105094	72	54.362539426	72	47.350381554	-0.57042946579	3.17E-08		0.31167719307	0.022182732722		0.88210665886	1.06E-12
MSMEG_0886		serine/threonine protein kinase	1491	519	56.805823137	313	42.609594671	627	78.762734341	603	79.235936615	159	40.580487177	174	38.680593382	-0.64606424539	2.97E-23		0.35145243375	6.55E-05		0.99751667914	2.85E-36
MSMEG_0887		hypothetical protein	558	556	162.60868419	329	119.67471664	629	211.12872932	348	122.18772315	159	108.43280714	144	85.53617313	-0.22474247031	0.001423427874		0.57675074418	6.09E-11		0.80149321448	1.56E-20
MSMEG_0888		hypothetical protein	564	120	34.722044151	117	42.106337443	196	65.089038291	113	39.253814581	47	31.711481332	39	22.919599582	-0.46478114231	0.0003425884102		0.49286957687	0.0037321329397		0.95765071919	1.55E-09
MSMEG_0889		succinate-semialdehyde dehydrogenase	1530	496	52.90459433	463	61.422893186	370	45.294052656	817	104.61962354	1135	282.29436323	1329	287.90888863	-0.38977857793	1.18E-09		-2.331008453	0	down	-1.9412298751	0	down
MSMEG_0890		HD domain-containing protein	600	359	97.64417516	231	78.145043696	212	66.178283421	163	53.225393541	67	42.493384985	100	55.242111813	0.57176299556	3.22E-09		0.85125793445	5.16E-14		0.2794949389	0.03297440457
MSMEG_0891		polyphosphate kinase	852	198	37.925274985	112	26.682046503	146	32.095500198	85	19.546178394	34	15.185779793	23	8.9476659979	0.34231400055	0.0099663698334		1.4736254738	2.06E-17	up	1.1313114732	2.17E-09	up
MSMEG_0892		hypothetical protein	846	321	61.920978736	263	63.099525627	266	58.890082263	159	36.822162351	30	13.494247375	32	12.537216865	0.37644416455	7.75E-05		2.2660193312	1.81E-55	up	1.8895751666	3.89E-33	up
MSMEG_0893		hypothetical protein	324	36	18.132623057	19	11.902804475	23	13.295776718	19	11.489235143	20	23.489986172	8	8.1840165649	0.30698092744	0.36269482191		0.0043958741458	0.99003576801		-0.30258505329	0.40691495322
MSMEG_0894		dihydrodipicolinate reductase	1365	24	2.869338154	32	4.7583681048	11	1.5093533436	17	2.4400504017	43	11.987636899	41	9.9557212498	0.91793863669	0.0077327242858		-1.554571418	1.41E-10	down	-2.4725100547	1.27E-17	down
MSMEG_0895		GntR family transcriptional regulator	744	866	189.9538496	740	201.88288066	626	157.59131703	590	155.36801004	170	86.950835911	148	65.934133454	0.31926730077	1.27E-08		1.3667643049	3.22E-75	up	1.0474970041	9.19E-39	up
MSMEG_0896		integral membrane transporter	1371	476	56.659487363	276	40.861314729	232	31.694318471	237	33.868301592	102	28.311344384	110	26.593576803	0.59908337585	2.47E-12		0.85705947979	1.14E-17		0.25797610394	0.027025448084
MSMEG_0897		hypothetical protein	1278	416	53.120923885	267	42.405395335	187	27.405746744	222	34.033345909	100	29.776038809	99	25.675911124	0.65772337204	3.83E-13		0.80950823043	8.46E-15		0.15178485838	0.22478566491
MSMEG_0898		tagatose-1,6-bisphosphate aldolase GatY	813	204	40.948949486	115	28.710979138	146	33.635136739	117	28.19537294	44	20.594910385	40	16.307634484	0.19643226116	0.13820285192		0.95548627366	1.14E-09		0.7590540125	5.47E-06
MSMEG_0899		prolyl oligopeptidase	2016	1152	93.253490006	845	85.075966197	634	58.901942511	520	50.535357584	138	26.048716808	151	24.826068106	0.70912974549	4.74E-41		1.8190840176	3.22E-140	up	1.1099542721	2.35E-40	up
MSMEG_0900		eptc-inducible aldehyde dehydrogenase	1524	631	67.569006784	588	78.312856961	524	64.398715854	839	107.85977774	8094	2021.0451173	4236	921.28183323	-0.24314879949	3.91E-05		-4.308011686	0	down	-4.0648628865	0	down
MSMEG_0901		hypothetical protein	477	230	78.688741567	244	103.82744241	124	48.689374298	216	88.719257668	824	657.36504698	507	352.29875081	0.39729094945	0.00018800647239		-2.4591605243	1.96E-266	down	-2.8564514738	2.31E-301	down
MSMEG_0902		cyclopropane-fatty-acyl-phospholipid synthase	870	130	24.385251697	95	22.163842816	78	16.792147387	73	16.43940651	116	50.738370131	88	33.526247169	0.49331508858	0.0018508174492		-0.82825306808	1.57E-09		-1.3215681567	3.56E-18	down
MSMEG_0903	lpdA	dihydrolipoamide dehydrogenase	1395	10176	1190.4359498	7280	1059.2485558	4399	590.62338968	3267	458.83596728	647	176.49314771	1029	244.49089486	1.1051157402	0	up	2.4110200353	0	up	1.3059042951	0	up
MSMEG_0904		hypothetical protein	270	671	405.5663357	517	388.65788928	262	181.74748696	157	113.92483689	22	31.006781747	35	42.966086966	1.4214513238	1.42E-75	up	3.4118201893	1.30E-168	up	1.9903688655	6.36E-35	up
MSMEG_0905	pcaC	hypothetical protein	561	428	124.50421393	261	94.431818898	187	62.43234285	218	76.133563807	41	27.811138708	42	24.814638462	0.68452071162	3.94E-14		2.083711824	7.60E-59	up	1.3991911124	4.73E-21	up
MSMEG_0906		DNA-binding protein	1437	340	38.612266217	309	43.64579617	229	29.847612761	212	28.904244351	73	19.331424946	69	15.915263946	0.47537845913	1.72E-07		1.2227186312	1.46E-26	up	0.74734017204	5.35E-09
MSMEG_0907		hypothetical protein	345	12	5.6762993917	9	5.2949775514	9	4.8860094405	9	5.1110007135	9	9.927072417	8	7.6858590349	0.14033105803	0.80520472174		-0.66475433579	0.16170137782		-0.80508539382	0.10718068276
MSMEG_0908		hypothetical protein	399	18	7.3621176321	11	5.5957782812	19	8.9189061215	13	6.3834135895	8	7.6298300949	6	4.9842506899	-0.22408036818	0.60935106129		0.081017155749	0.86478395185		0.30509752393	0.51445641787
MSMEG_0909		acyl-ACP thioesterase	849	1523	292.7489567	974	232.85843562	1245	274.65818674	905	208.84467972	145	64.991728525	168	65.587807665	0.13379779814	0.0028108742106		2.0263523417	9.47E-202	up	1.8925545435	5.14E-162	up
MSMEG_0910		hypothetical protein	135	137	165.61129058	69	103.74233795	76	105.44129015	31	44.989426034	7	19.731588384	5	12.276024847	0.86297217747	5.98E-07		3.1319291091	1.95E-28	up	2.2689569317	1.82E-11	up
MSMEG_0911	aceA	isocitrate lyase	1287	1131	143.41256418	722	113.86738827	733	106.67344361	542	82.509369198	119	35.185699567	113	29.101905058	0.45730427097	5.44E-18		2.0280572536	2.68E-150	up	1.5707529826	8.24E-75	up
MSMEG_0912		3-hydroxybutyryl-CoA dehydrogenase	861	668	126.61246204	612	144.27430123	343	74.614263407	356	81.00827302	44	19.446762071	90	34.646620649	0.7907180862	4.43E-32		2.2862299871	5.77E-121	up	1.4955119009	7.01E-39	up
MSMEG_0913		methoxy mycolic acid synthase 1	873	3496	653.52216708	4012	932.79753443	2100	450.54268036	2335	524.02881504	231	100.69212629	337	127.94908372	0.67743318233	2.06E-139		2.754856898	0	up	2.0774237157	0	up
MSMEG_0914		hypothetical protein	873	203	37.947654438	128	29.760240381	66	14.159912811	65	14.5875259	10	4.3589665061	21	7.9730883029	1.255203042	2.46E-18	up	2.4468821791	5.26E-35	up	1.1916791371	2.93E-06	up
MSMEG_0915		polyphosphate kinase	888	917	168.52312848	716	163.65932867	478	100.8197969	448	98.843377162	48	20.569609513	72	26.874540882	0.73637932899	5.24E-36		2.7968095626	1.64E-192	up	2.0604302336	8.17E-79	up
MSMEG_0916		TetR family transcriptional regulator	705	1839	425.69226129	1185	341.16929826	1787	474.75147521	1007	279.84843387	350	188.91946325	366	172.07330148	0.032064755504	0.46512502213		1.1088177296	2.26E-101	up	1.0767529741	4.28E-91	up
MSMEG_0917		hypothetical protein	1317	991	122.79792334	747	115.12656202	1405	199.8119401	739	109.93631881	367	106.0420378	364	91.608786788	-0.38493818695	3.84E-16		0.27987585354	3.11E-06		0.66481404049	1.05E-31
MSMEG_0918		XRE family transcriptional regulator	429	1106	420.72757554	579	273.94411831	1251	546.17385249	1060	484.09556098	446	395.61736151	954	737.07656881	-0.53783003171	5.22E-31		-0.70228715308	2.35E-43		-0.16445712138	0.00066198011792
MSMEG_0919		heparin-binding hemagglutinin	699	1194	278.75989609	896	260.17858221	955	255.8922207	705	197.6034253	261	142.08921249	630	298.73416689	0.25025833743	2.86E-07		0.26039668813	1.79E-06		0.010138350699	0.87392782702
MSMEG_0920		hypothetical protein	285	810	463.81341082	519	369.62659083	670	440.31231273	352	241.98047822	192	256.36229119	179	208.17553715	0.29688454503	1.54E-06		0.87124109533	6.04E-31		0.5743565503	1.71E-12
MSMEG_0921		hypothetical protein	405	1359	547.60521631	941	471.60164257	1069	494.37166302	608	294.12441966	134	125.90632588	152	124.39705179	0.37368980896	1.59E-15		2.0379378917	2.50E-187	up	1.6642480828	2.71E-106	up
MSMEG_0922	deoC	deoxyribose-phosphate aldolase	684	737	175.83872622	710	210.68953074	704	192.77354985	425	121.7349707	140	77.887848886	155	75.109888869	0.27595807245	2.98E-06		1.324669145	8.08E-65	up	1.0487110725	3.72E-36	up
MSMEG_0923		hypothetical protein	936	1433	249.84662346	1053	228.3459069	870	174.09018679	703	147.15058856	57	23.17377482	128	45.326860975	0.57824626233	1.02E-35		2.7786202032	2.84E-290	up	2.2003739409	3.52E-144	up
MSMEG_0924		carbon-nitrogen hydrolase	801	2409	490.80324656	1227	310.92293275	1909	446.37955993	1095	267.8330274	469	222.81175648	434	179.58858822	0.19340602337	1.23E-07		1.0399453894	1.12E-109	up	0.84653936602	5.47E-66
MSMEG_0925		hypothetical protein	777	220	46.206684237	141	36.833145	167	40.255603305	85	21.43287515	17	8.3257943266	15	6.39870021	0.43651374008	0.00038702722957		2.5262461096	2.16E-39	up	2.0897323695	7.15E-23	up
MSMEG_0926		hypothetical protein	492	697	231.19094397	361	148.93021209	446	169.78551775	311	123.84481065	26	20.109719869	33	22.231581583	0.40091305882	1.07E-08		3.1948719454	3.25E-142	up	2.7939588866	1.27E-91	up
MSMEG_0927		hypothetical protein	507	225	72.423198599	235	94.080715534	149	55.04389991	176	68.01226459	17	12.759649293	17	11.113797643	0.41913277972	0.00010750134523		2.7884182924	3.30E-55	up	2.3692855127	1.04E-33	up
MSMEG_0928	murB	UDP-N-acetylenolpyruvoylglucosamine reductase	1092	832	124.33798667	559	103.90342854	516	88.502991513	360	64.589569456	27	9.4089010546	50	15.176404344	0.58505828163	6.15E-21		3.2055112465	5.23E-187	up	2.6204529649	6.30E-99	up
MSMEG_0929		ErfK/YbiS/YcfS/YnhG family protein	1359	2399	288.08054777	1564	233.59201923	2550	351.44034055	1424	205.2924888	124	34.721621944	169	41.218176143	-0.08606026859	0.0127472426		2.7880114802	0	up	2.8740717488	0	up
MSMEG_0930		serine 3-dehydrogenase	750	349	75.939425362	307	83.08408109	256	63.930719079	264	68.964436294	54	27.398719871	61	26.958150565	0.25312282828	0.0046607104426		1.5424530364	1.33E-37	up	1.2893302081	1.17E-23	up
MSMEG_0931		hypothetical protein	288	464	262.92303432	303	213.54570923	525	341.42687496	362	246.26268484	33	43.603286832	140	161.12282612	-0.29176889011	8.13E-05		1.1788456225	1.84E-29	up	1.4706145127	8.93E-48	up
MSMEG_0932		ROK family protein	1200	8140	1106.9966376	3984	673.87414304	5443	849.54810534	3480	568.17291265	166	52.641059011	540	149.1537019	0.36020364891	1.14E-71		3.1324448462	0	up	2.7722411973	0	up
MSMEG_0933		hypothetical protein	1305	1837	229.72157624	1287	200.17449617	2014	289.05457127	3312	497.23574758	2981	869.25908828	3319	842.98192693	-0.85171933838	1.29E-155		-1.9815662925	0	down	-1.1298469541	0	down
MSMEG_0934		hypothetical protein	498	507	166.14288957	374	152.4343939	778	292.60459481	2038	801.78396066	1620	1237.8939701	1609	1070.898288	-1.758494773	2.49E-255	down	-2.843482434	0	down	-1.084987661	1.76E-195	down
MSMEG_0935		2,3-bisphosphoglycerate-independent phosphoglycerate mutase	744	3312	726.47476892	3236	882.82838082	2007	505.24883912	1358	357.6097587	236	120.70821926	426	189.78338413	0.87838645367	3.17E-190		2.3365422823	0	up	1.4581558287	7.04E-175	up
MSMEG_0936	senX3	sensor histidine kinase SenX3	1155	1171	165.45429818	711	124.94771702	1485	240.81046528	898	152.32699673	484	159.46344898	461	132.29409634	-0.42257368677	5.90E-21		0.024271476299	0.67711758078		0.44684516307	8.45E-18
MSMEG_0937	regX3	DNA-binding response regulator RegX3	678	375	90.261951057	361	108.07325125	481	132.87591554	356	102.87333786	161	90.363690168	183	89.462889042	-0.2675832198	0.0004524099173		0.12768828403	0.16545039316		0.39527150383	6.89E-06
MSMEG_0938		hypothetical protein	801	1196	243.66985591	647	163.9503973	928	216.99331148	449	109.82377105	125	59.384796502	124	51.311025205	0.33846614819	9.97E-11		1.9182295062	4.78E-139	up	1.5797633581	2.44E-81	up
MSMEG_0939		Ppx/GppA phosphatase	960	6144	1044.4390881	3630	767.49596487	4003	780.98958884	2662	543.2745307	349	138.34133731	470	162.27370345	0.47028286596	2.18E-94		2.6074048303	0	up	2.1371219643	0	up
MSMEG_0940		hypothetical protein	1071	4715	718.448048	3383	641.14053579	3967	693.75099184	2589	473.61462727	393	139.63711108	403	124.72028605	0.22268842527	4.36E-20		2.3771163898	0	up	2.1544279645	0	up
MSMEG_0941		AP endonuclease, family protein 2	846	743	143.32488225	498	119.48123104	501	110.91703464	333	77.118113603	25	11.245206146	42	16.455097136	0.49132246338	4.97E-14		3.2415892924	1.17E-168	up	2.750266829	3.53E-99	up
MSMEG_0942		hypothetical protein	816	469	93.796325885	366	91.03987138	257	58.989382767	250	60.025028804	28	13.057668784	44	17.87244794	0.63772908705	5.05E-15		2.5660984686	1.24E-90	up	1.9283693815	2.67E-40	up
MSMEG_0943	proC	pyrroline-5-carboxylate reductase	861	1024	194.08856457	699	164.78388326	458	99.630707406	344	78.277657075	39	17.236902745	45	17.323310325	1.0211871965	3.67E-65	up	3.3887806461	1.85E-242	up	2.3675934497	5.51E-81	up
MSMEG_0944		DNA binding domain-containing protein	219	4017	2993.3731569	3496	3240.1716511	2733	2337.3642878	1924	1721.2481246	573	995.65363306	674	1020.0872154	0.6079268568	2.68E-115		1.6213187198	0	up	1.013391863	1.00E-136	up
MSMEG_0945		hypothetical protein	102	1641	2625.4971561	1235	2457.5790416	801	1470.8325477	806	1548.1655429	35	130.57668784	109	354.1994228	0.75763238346	1.36E-65		3.3503140417	0	up	2.5926816582	3.82E-178	up
MSMEG_0946		NAD dependent epimerase/dehydratase	1029	2320	367.93894016	2009	396.28284373	1253	228.06917082	1173	223.33930717	250	92.453298344	341	109.84000075	0.75339288678	3.51E-97		1.9031948477	0	up	1.1498019609	5.48E-88	up
MSMEG_0947		acyltransferase	1065	1101	168.71001114	746	142.17719065	809	142.2753954	612	112.58598755	225	80.395304786	238	74.071113304	0.29621594843	1.31E-08		1.0264908504	2.52E-55	up	0.73027490197	4.33E-25
MSMEG_0948		hypothetical protein	534	960	293.38176631	776	294.95867459	672	235.69963144	551	202.1589015	46	32.780407669	82	50.897226614	0.42328118061	7.71E-15		2.7919423151	3.47E-204	up	2.3686611345	9.09E-123	up
MSMEG_0949		HAD-superfamily hydrolase	891	950	173.99991822	560	127.57072739	941	197.80752398	443	97.411122839	115	49.115425632	131	48.732098636	0.043643243268	0.48422234721		1.6482094116	6.63E-93	up	1.6045661683	1.42E-83	up
MSMEG_0950		hypothetical protein	324	123	61.953128777	81	50.743534868	74	42.777716398	51	30.83952591	8	9.3959944688	11	11.253022777	0.624579694	0.00021417218819		2.4548889112	3.29E-22	up	1.8303092172	2.70E-10	up
MSMEG_0951		glutaredoxin	243	70	47.010504221	41	34.246665507	38	29.289247263	26	20.962814998	3	4.6979972344	7	9.5480193257	0.71235450304	0.0023974775708		2.5028788541	5.69E-13	up	1.7905243511	9.80E-06	up
MSMEG_0952	hemA	glutamyl-tRNA reductase	1356	2783	334.93201305	2128	318.5316879	2766	382.05278833	1695	244.90211752	269	75.490163525	389	95.084873873	0.056588311114	0.082490583759		1.9302484161	0	up	1.873660105	0	up
MSMEG_0953	hemC	porphobilinogen deaminase	957	6329	1079.2605454	4931	1045.836449	4686	917.10958808	3000	614.1745894	383	152.29463762	527	182.52409358	0.4688405826	5.78E-108		2.6595875546	0	up	2.190746972	0	up
MSMEG_0954	hemD	uroporphyrinogen-III synthase	1833	5903	525.54929904	4634	513.13811364	5068	517.8512497	2984	318.94726402	447	92.798901181	807	145.9259713	0.30598373358	3.04E-46		2.1012460037	0	up	1.7952622701	0	up
MSMEG_0955		hypothetical protein	498	102	33.425196719	49	19.971351072	60	22.565907054	24	9.4420093502	8	6.1130566423	8	5.3245408977	0.76402595324	0.0001405219204		2.268795822	1.97E-15	up	1.5047698688	7.67E-06	up
MSMEG_0956	hemB	delta-aminolevulinic acid dehydratase	981	826	137.40868482	500	103.45267047	715	136.51108605	343	68.5026922	53	20.559125512	94	31.75999089	0.24367978469	8.01E-05		2.203583798	8.17E-120	up	1.9599040133	2.94E-84	up
MSMEG_0957		hypothetical protein	432	108	40.798401878	35	16.444664077	71	30.782613489	29	13.152150756	4	3.5234979258	10	7.6725155296	0.4339537837	0.030812619548		2.3829074974	1.72E-15	up	1.9489537137	3.96E-09	up
MSMEG_0958		hypothetical protein	396	305	125.69204619	270	138.39145873	203	96.013375747	188	93.013329483	10	9.6095397976	25	20.925042353	0.47433198522	9.56E-07		3.0685262116	2.96E-75	up	2.5941942263	1.68E-44	up
MSMEG_0959		transmembrane protein	495	631	208.03063907	444	182.06165237	403	152.48626769	409	161.88277344	37	28.444237801	48	32.140865055	0.32272366398	2.99E-06		2.691121091	2.60E-122	up	2.368397427	5.23E-82	up
MSMEG_0960		transmembrane protein	231	211	149.06429084	166	145.86020412	116	94.053919099	99	83.966440293	5	8.2367483979	20	28.697200942	0.72816650037	4.53E-09		2.9449556062	5.23E-48	up	2.2167891058	4.00E-21	up
MSMEG_0962		TetR family transcriptional regulator	594	124	34.06735241	101	34.512437856	57	17.972947184	76	25.06742213	18	11.531447757	28	15.624031624	0.67643739241	2.72E-05		1.3206103178	3.14E-11	up	0.64417292543	0.0056462427257
MSMEG_0963		hypothetical protein	243	36	24.176830742	45	37.587803606	129	99.429286762	701	565.18974282	1417	2219.0206937	1754	2392.4608425	-3.4391788867	3.46E-161	down	-6.2604810765	0	down	-2.8213021899	0	down
MSMEG_0964		pyridoxamine 5'-phosphate oxidase	483	154	52.032744424	119	50.008121319	181	70.187913391	464	188.21462945	447	352.17471194	398	273.1224907	-1.3224595727	1.66E-39	down	-2.5996593076	1.44E-180	down	-1.2771997349	2.72E-67	down
MSMEG_0965		porin	636	15928	4087.024812	14507	4629.7890587	6626	1951.3052063	7867	2423.452778	774	463.10729342	1889	984.45612467	0.9883137439	0		2.5449981148	0	up	1.5566843709	0	up
MSMEG_0966		hypothetical protein	384	146	62.047569522	138	72.943831372	74	36.09369821	82	41.837445077	36	35.675416499	53	45.747373845	0.78228353733	6.59E-08		0.70440477122	1.06E-05		-0.077878766117	0.69845897035
MSMEG_0967		hypothetical protein	381	140	59.966154991	98	52.208571307	141	69.314648362	105	53.994167643	86	85.89566597	111	96.564951358	-0.12975810534	0.38909798881		-0.69684297347	3.49E-07		-0.56708486813	3.69E-05
MSMEG_0968		cytochrome P450	1455	73	8.1877205143	73	10.183582255	549	70.670837577	2919	393.0552748	2448	640.24500042	3512	800.04246057	-4.6521249876	0	down	-6.3208809738	0	down	-1.6687559861	0	down
MSMEG_0969	hemL	glutamate-1-semialdehyde aminotransferase	1356	2708	325.90581795	2077	310.89770478	2486	343.37788568	1525	220.33966326	163	45.74311024	252	61.597399013	0.17249559525	5.46E-08		2.5577267658	0	up	2.3852311706	0	up
MSMEG_0970		phosphoglycerate mutase	609	1508	404.09845669	927	308.96063594	1381	424.72446048	696	223.91050745	58	36.241692951	45	24.491576666	0.14735919282	0.0011270477558		3.5935966125	0	up	3.4462374196	1.36E-301	up
MSMEG_0971		hypothetical protein	654	2253	562.19449193	1178	365.60173746	1795	514.06447439	801	239.959139	96	55.858756108	151	76.528063154	0.32027737925	3.39E-17		2.8264372617	0	up	2.5061598824	2.90E-276	up
MSMEG_0972		cytochrome C biogenesis protein transmembrane region	786	1223	253.92593128	678	175.08456305	1473	351.00321	588	146.56737415	94	45.509606797	105	44.278028553	-0.1986473362	3.09E-05		2.2863092788	7.22E-179	up	2.484956615	1.57E-217	up
MSMEG_0973		hypothetical protein	1650	2316	229.06448181	1551	190.7956911	2390	271.29690802	1348	160.06208699	88	20.295348053	148	29.730300176	-0.03311316797	0.38346328019		3.0647470824	0	up	3.0978602504	0	up
MSMEG_0974	ccsB	cytochrome C biogenesis protein CcsB	996	2812	460.74339791	1598	325.65529606	2588	486.67139547	1287	253.1638757	99	37.824537974	172	57.23881465	0.10452098209	0.0017782408138		3.0548049818	0	up	2.9502839997	0	up
MSMEG_0975		hypothetical protein	1329	1179	144.77446445	820	125.23611314	863	121.62327738	541	79.754429243	202	57.839451278	185	46.139009866	0.42767417313	3.29E-17		1.3992640833	1.44E-96	up	0.97158991015	1.68E-39
MSMEG_0976		hypothetical protein	165	789	780.36215955	458	563.40700532	1005	1140.8091739	403	478.52389508	549	1266.1529637	537	1078.7277834	-0.25724723212	9.62E-06		-0.7701715553	1.23E-39		-0.51292432318	3.29E-19
MSMEG_0977		hypothetical protein	273	373	222.97148572	255	189.59122918	333	228.46121065	181	129.8968008	40	55.756450694	47	57.063280334	0.20693483639	0.02436854934		1.8820683357	3.09E-47	up	1.6751334993	6.83E-34	up
MSMEG_0978		class V aminotransferase	1041	895	140.30574325	576	112.30845757	669	120.36667829	413	77.728779663	65	23.76076411	128	40.75498739	0.36103538412	8.88E-10		1.9605155767	1.57E-114	up	1.5994801925	2.29E-65	up
MSMEG_0979		keratin associated protein	249	89	58.330245255	43	35.051759025	44	33.09666368	22	17.310350475	5	7.6413208029	7	9.3179465709	0.91793863669	2.90E-05		2.4898227013	4.40E-15	up	1.5718840646	4.34E-05	up
MSMEG_0980		signal transduction histidine kinase	1632	70	6.9997258123	33	4.1042564967	44	5.0496747894	33	3.9616519011	58	13.524014098	51	10.357895965	0.33765262318	0.15931855106		-1.0512927149	7.41E-08	down	-1.3889453381	4.86E-11	down
MSMEG_0981		two-component system regulator	360	32	14.506098445	13	7.3296217031	33	17.168894284	25	13.605673196	25	26.426234443	19	17.493335407	-0.44818926211	0.15687174997		-0.93718743963	0.0020616668908		-0.48899817752	0.096112743392
MSMEG_0982		immunogenic protein	1050	102	15.853093301	68	13.14499189	92	16.410787264	71	13.248038357	429	155.47686276	456	143.94515992	-0.021398581401	0.91208023325		-3.3497516262	1.51E-241	down	-3.3283530448	2.42E-231	down
MSMEG_0983		two-component system response regulator	654	240	59.887562389	180	55.864442056	128	36.657522408	164	49.130210732	123	71.569031263	126	63.857854023	0.44235959548	9.99E-05		-0.21536533172	0.058967154517		-0.6577249272	1.03E-07
MSMEG_0984		trap transporter 4tm/12tm fusion protein	2079	135	10.596987501	98	9.5678045542	139	12.522504554	110	10.366227197	345	63.148404384	353	56.278399625	-0.17787715072	0.22762350646		-2.5525059989	1.79E-146	down	-2.3746288482	6.45E-130	down
MSMEG_0985		sugar transporter family protein	1350	911	110.12546403	615	92.46599687	555	76.999889516	491	71.25744575	40	11.275193363	75	18.414037271	0.46281074728	2.46E-15		2.7604402786	1.33E-177	up	2.2976295313	1.59E-101	up
MSMEG_0986		RemM protein	729	779	174.38658471	880	245.01679387	465	119.46929805	662	177.91517344	49	25.577984943	107	48.649431803	0.47576500748	2.28E-17		2.4410870348	9.60E-169	up	1.9653220273	5.65E-90	up
MSMEG_0987		hypothetical protein	372	6591	2891.4222234	5175	2823.6321822	11910	5996.5258335	6582	3466.5499732	9649	9870.4543024	7897	7036.2412417	-0.73433868963	0		-1.5461271496	0	down	-0.81178846	0
MSMEG_0988	menA	1,4-dihydroxy-2-naphthoate octaprenyltransferase	870	13657	2561.7644802	10173	2373.3976102	23531	5065.8464125	13060	2941.0773838	12473	5455.6869883	10660	4061.2476685	-0.70077125559	0		-0.92678233961	0		-0.22601108402	5.39E-83
MSMEG_0989		hypothetical protein	246	2411	1599.4300313	1542	1272.3013133	2283	1738.2077894	1496	1191.4587571	513	793.56048407	628	846.14746875	-0.017117926748	0.66112261878		0.82304024621	6.00E-81		0.84015817296	1.36E-81
MSMEG_0990	mtaP	5'-methylthioadenosine phosphorylase	780	1065	222.82204102	740	192.56520924	963	231.23979294	627	157.49090019	176	85.864934068	255	108.35952702	0.10091070829	0.061118443655		1.0966301454	4.36E-60	up	0.99571943707	2.46E-46
MSMEG_0991		NAD-dependent epimerase/dehydratase	1041	990	155.19853164	666	129.85665407	747	134.40046141	491	92.408791318	169	61.777986687	233	74.186812982	0.33762999498	1.03E-09		1.072826349	2.25E-53	up	0.73519635402	2.79E-22
MSMEG_0992		2-nitropropane dioxygenase	1128	84	12.152715453	90	16.194745171	42	6.9738255312	45	7.8160250273	22	7.4218360564	29	8.5213895882	0.91793863669	1.38E-06		0.80090923656	0.00011972307088		-0.11702940014	0.65995555553
MSMEG_0993		histidine kinase	1014	196	31.544326501	158	31.627134158	152	28.076083175	145	28.016415811	68	25.519298587	56	18.305078471	0.17122506597	0.17418415167		0.54380032237	9.79E-05		0.3725752564	0.012405113147
MSMEG_0994	resD	DNA-binding response regulator ResD	678	78	18.77448582	54	16.166081905	48	13.259966623	44	12.714682208	25	14.031628908	21	10.266233169	0.43877079999	0.036413559008		0.55122324598	0.017084814294		0.11245244599	0.67663480754
MSMEG_0995		glycosyl transferase family protein	660	42	10.385047751	36	11.071316698	69	19.581052985	47	13.951999422	86	49.585225356	49	24.607849808	-0.65464013957	0.003070592842		-1.7610222955	4.72E-19	down	-1.1063821559	9.71E-10	down
MSMEG_0996		hypothetical protein	654	23	5.739224729	26	8.069308297	47	13.460184009	49	14.679148329	59	34.329860525	52	26.354034993	-1.0523140199	4.04E-05	down	-2.1493149396	2.68E-20	down	-1.0970009196	3.92E-08	down
MSMEG_0997		hypothetical protein	630	38	9.8434239451	30	9.6654352129	47	13.972952924	58	18.037235322	74	44.698087973	61	32.093036387	-0.70884403972	0.0024907499886		-1.9589616731	8.55E-22	down	-1.2501176334	1.49E-11	down
MSMEG_0998		oxidoreductase, molybdopterin binding	1110	29	4.2636167728	28	5.120068383	28	4.7246097292	39	6.8837351952	56	19.198302212	54	16.124724529	-0.3152605396	0.28318942492		-1.9180786167	1.47E-17	down	-1.6028180771	1.88E-13	down
MSMEG_0999		integral membrane protein	1365	289	34.551613605	245	36.431255802	280	38.419903293	235	33.730108494	88	24.532838305	120	29.138696341	-0.029794053691	0.78276714416		0.39064729623	0.00042606514487		0.42044134992	0.00019849576276
MSMEG_1000		hypothetical protein	567	36	10.36149889	27	9.6654352129	30	9.9098956905	32	11.05730901	23	15.436276627	18	10.522307012	-0.058977750195	0.85373950918		-0.34988099844	0.22866754672		-0.29090324824	0.33129839872
MSMEG_1001		acetyltransferase, gnat family protein	858	341	64.858997857	259	61.270748395	839	183.14942536	3520	803.78130879	1761	781.03382693	2342	904.73444662	-2.9430241612	0	down	-3.7432536657	0	down	-0.80022950455	1.63E-149
MSMEG_1002		IS1096, tnpR protein	702	1357	315.46114728	1110	320.9420154	642	171.28873551	686	191.4562423	149	80.769413991	221	104.3462112	0.81144120565	2.17E-63		1.7675516225	3.46E-166	up	0.95611041682	1.72E-36
MSMEG_1003		IS1096, tnpA protein	1323	276	34.044924923	283	43.417748655	144	20.386071135	82	12.143294716	35	10.067136931	40	10.021244773	1.2244641471	4.98E-29	up	1.928276865	1.47E-43	up	0.70381271791	8.37E-05
MSMEG_1005		methyltransferase type 11	816	48	9.5996239712	38	9.4522270832	59	13.542309662	75	18.007508641	203	94.668098683	153	62.14737579	-0.72188579906	0.00046702272271		-3.0190775936	1.52E-89	down	-2.2971917945	1.84E-64	down
MSMEG_1006		aminoglycoside phosphotransferase	1062	305	46.868220613	212	40.518378124	227	40.034298946	224	41.324349774	248	88.863812094	223	69.598818838	0.11497548375	0.27320199912		-0.83517169662	1.71E-20		-0.95014718037	3.49E-24
MSMEG_1007		transporter	762	423	90.591727004	261	69.522638323	249	61.203359723	138	35.481881594	22	10.98665495	16	6.9596361339	0.73960139543	6.69E-16		3.2003160841	1.19E-92	up	2.4607146887	1.33E-41	up
MSMEG_1008		hypothetical protein	492	48	15.921327562	19	7.8384322153	46	17.5115108	23	9.1589409805	9	6.9610568778	17	11.452632937	-0.12449662963	0.6719053905		0.396040555	0.2166822719		0.52053718462	0.10505067207
MSMEG_1009		cytochrome p450	1485	29	3.1869458706	31	4.2371705883	26	3.279274574	40	5.2773520274	61	15.631518071	57	12.722425751	-0.21956488706	0.46185046819		-1.9453613711	4.60E-19	down	-1.725796484	8.93E-16	down
MSMEG_1010		TetR family transcriptional regulator	660	230	56.870499587	202	62.122388141	131	37.175622334	119	35.325275133	29	16.720599248	27	13.559427445	0.70704185419	9.06E-10		1.9779236628	4.08E-35	up	1.2708818086	7.89E-12	up
MSMEG_1011		short chain dehydrogenase	864	405	76.497003521	279	65.543732537	206	44.656467456	194	43.991676666	19	8.3683075737	45	17.263159942	0.6919349618	2.78E-14		2.4482435976	9.42E-71	up	1.7563086358	1.99E-28	up
MSMEG_1012		alkaline phosphatase	1536	123	13.068238101	76	10.042991276	50	6.0969084815	52	6.6327656829	17	4.2116811144	23	4.9631584832	0.88213791526	5.77E-07		1.3450876083	2.45E-10	up	0.46294969307	0.07573195057
MSMEG_1013		hypothetical protein	1185	176	24.238037909	132	22.609777561	159	25.130993704	110	18.186823917	32	10.276125596	36	10.069448229	0.11326281483	0.4139634671		1.2097147821	3.84E-13	up	1.0964519673	2.94E-10	up
MSMEG_1014	dinB	DNA polymerase IV	1071	420	63.997493141	243	46.052956014	324	56.661285948	255	46.648022385	47	16.699603615	62	19.187736316	0.11338415882	0.21667996627		1.635071818	3.34E-41	up	1.5216876592	2.98E-33	up
MSMEG_1015		TetR family transcriptional regulator	615	268	71.11526311	146	48.185730671	196	59.691410725	123	39.184338803	29	17.944057729	50	26.947371616	0.29401298043	0.0098950383596		1.420097292	1.25E-21	up	1.1260843116	2.16E-12	up
MSMEG_1016		hypothetical protein	564	8	2.3148029434	3	1.079649678	2	0.66417386011	3	1.0421366703	6	4.0482742126	2	1.1753640811	1.0554421604	0.20782424284		-0.51017729868	0.45701594789		-1.5656194591	0.05828277677
MSMEG_1017		glutaredoxin	240	12409	8437.7894817	6931	5861.7240028	8879	6929.2096521	4169	3403.3230932	479	759.4899779	1548	2137.8697272	0.48569774434	5.47E-197		2.2845608836	0	up	1.7988631392	0	up
MSMEG_1019		ribonucleotide-diphosphate reductase subunit alpha	2121	28128	2164.2196096	16669	1595.1795996	15692	1385.6977709	10174	939.7959995	1469	263.55963834	3023	472.40991234	0.71028378835	0		2.3483633698	0	up	1.6380795815	0	up
MSMEG_1021		glyoxalase/bleomycin resistance protein/dioxygenase	420	18	6.9940117505	10	4.8327176064	15	6.6891795911	16	7.4636835816	1	0.90604232377	5	3.9458651295	-0.22890275164	0.60763847891		1.252783504	0.027323166222		1.4816862557	0.0079162146248
MSMEG_1022		hypothetical protein	228	17	12.16794442	49	43.621635237	6	4.9288691724	37	31.794309994	11	18.359278666	4	5.8149591382	0.53606800135	0.079188942464		1.1678946064	0.0012316942438		0.63182660508	0.12815685143
MSMEG_1023		integral membrane transporter	1410	166	19.21286443	263	37.859715376	85	11.290955622	305	42.380224592	82	22.130565696	50	11.753640811	0.055442160442	0.64448022447		0.73083080082	2.04E-08		0.67538864038	5.55E-07
MSMEG_1024		hypothetical protein	144	22	24.932356703	27	38.057651151	11	14.307411903	19	25.850779072	5	13.213117222	3	6.9052639766	0.6257578852	0.082308096748		1.6451009268	0.00029665977361	up	1.0193430416	0.053564287165
MSMEG_1025		TetR family transcriptional regulator	576	33	9.3496337636	17	5.9905561997	14	4.5523583328	13	4.4218437886	8	5.2852468887	5	2.8771933236	0.8069073243	0.025686615292		0.97380755431	0.015923803343		0.16690023001	0.74147169599
MSMEG_1026		acetyltransferase	852	93	17.813386735	81	19.296837203	86	18.90556861	61	14.027257436	36	16.079060957	46	17.895331996	0.1612097877	0.38408701297		0.11578257391	0.54976592071		-0.045427213795	0.83058234201
MSMEG_1027		hypothetical protein	879	393	72.963694826	176	40.641010861	59	12.571700437	32	7.1325303852	6	2.5975274811	20	7.5415852305	2.5624288388	3.81E-79	up	3.4822362068	6.24E-83	up	0.91980736804	0.0017795620152
MSMEG_1028		geranylgeranyl reductase	1188	5709	784.2359472	4580	782.50972961	3972	626.21531768	2832	467.04565443	275	88.087448145	579	161.54132697	0.5145863624	7.29E-117		2.6211139744	0	up	2.106527612	0	up
MSMEG_1029		transcriptional regulatory protein	738	616	136.21580247	389	106.98772392	466	118.2661454	288	76.457246446	43	22.17225524	76	34.13333738	0.33249770949	3.40E-06		2.1085531054	2.18E-86	up	1.7760553959	4.09E-53	up
MSMEG_1030		monooxygenase	1500	5131	558.23093342	2562	346.67983022	2390	298.42659883	1420	185.472537	195	49.469910878	314	69.384092437	0.93169394732	1.73E-246		2.9481998296	0	up	2.0165058823	0	up
MSMEG_1031		hypothetical protein	516	518	163.82614087	170	66.871325019	197	71.506811288	96	36.450547724	16	11.799620961	27	17.343453709	1.149446537	3.58E-32	up	3.0303910827	1.07E-88	up	1.8809445457	3.83E-23	up
MSMEG_1032		hypothetical protein	150	149	162.10565013	53	71.71752928	41	51.194521137	27	35.265904923	2	5.0738370131	19	41.984004978	1.4886872782	9.09E-15	up	2.2962851427	1.89E-20	up	0.80759786446	0.016292017424
MSMEG_1033	nrdF2	ribonucleotide-diphosphate reductase subunit beta	975	9621	1610.3443055	4993	1039.4357727	6190	1189.0960069	2844	571.48851055	371	144.79950245	565	192.07257338	0.61185293026	7.65E-226		2.9950898551	0	up	2.3832369248	0	up
MSMEG_1034		esterase	1383	1877	221.48546732	1101	161.58678782	1096	148.42917085	530	75.082066399	55	15.133461807	103	24.6851953	0.7909551332	4.95E-73		3.2667383731	0	up	2.4757832399	3.23E-171	up
MSMEG_1035		hypothetical protein	1581	780	80.512975242	578	74.205599376	576	68.237247594	363	44.983918361	202	48.620259803	245	51.363633375	0.45022505328	3.71E-13		0.63352782574	9.53E-19		0.18330277246	0.02424390574
MSMEG_1037		alcohol dehydrogenase	1050	1031	160.24058033	869	167.985264	718	128.0754919	470	87.698282084	65	23.557100418	105	33.145267088	0.59540321911	5.13E-29		2.5127838498	1.88E-199	up	1.9173806306	9.32E-92	up
MSMEG_1038		GTP cyclohydrolase II	276	1361	804.73369501	1022	751.59264688	966	655.53959993	708	502.58173683	44	60.665442548	107	128.49795574	0.42741806033	2.91E-20		3.0105495795	2.43E-301	up	2.5831315192	9.22E-185	up
MSMEG_1039		periplasmic binding protein	1074	346	52.574476907	276	52.160952043	196	34.180835751	156	28.45789969	27	9.5665921337	40	12.344605992	0.73927778819	1.47E-14		2.2450726624	2.50E-58	up	1.5057948742	1.84E-20	up
MSMEG_1041	serB	phosphoserine phosphatase	1242	3999	525.45188119	3905	638.17553513	3833	578.02698103	1679	264.85710488	359	109.99441351	455	121.42589795	0.43794569557	2.77E-67		2.30987333	0	up	1.8719276344	0	up
MSMEG_1042		hypothetical protein	294	1024	568.4022248	763	526.7662191	690	439.57465885	442	294.54894135	48	62.128616487	68	76.662522516	0.5766043129	6.71E-26		2.9757340066	7.11E-224	up	2.3991296937	1.92E-115	up
MSMEG_1043		GntR family transcriptional regulator	1440	212	24.02572555	135	19.028825575	120	15.608085713	83	11.292708752	39	10.306231433	43	9.8975450332	0.69139457209	8.35E-08		1.1116309306	5.88E-13	up	0.42023635855	0.021066002119
MSMEG_1044		hypothetical protein	147	9	9.9914453578	8	11.046211672	2	2.5482588919	3	3.9984019187	1	2.5886923536	7	15.783460518	1.6834733831	0.019330834862		0.11785392393	0.85096105037		-1.5656194591	0.05828277677
MSMEG_1045		integral membrane protein	696	43	10.082363682	33	9.6237738542	41	11.033301969	31	8.726397291	14	7.654495494	25	11.905627546	-0.0040588513067	0.98870749546		-0.0070836227399	0.98191623379		-0.0030247714332	0.99222203505
MSMEG_1046		molybdenum ABC transporter ATPase	849	590	113.4089852	500	119.53718461	371	81.84593356	358	82.614801482	41	18.376971514	62	24.205024257	0.49827605203	9.23E-13		2.4340029752	4.64E-111	up	1.9357269231	1.38E-57	up
MSMEG_1047		nudix hydrolase	822	1284	254.9155621	973	240.26014319	756	172.258581	709	168.98841978	67	31.017069332	89	35.887211324	0.54144439057	4.84E-29		2.885179567	6.31E-274	up	2.3437351764	5.91E-145	up
MSMEG_1048		enoyl-CoA hydratase	708	586	135.07267514	493	141.33651237	288	76.188621784	334	92.426335878	23	12.362102892	23	10.767530269	0.71264701605	6.23E-23		3.5823082761	3.12E-159	up	2.8696612601	1.34E-77	up
MSMEG_1049		UbiE/COQ5 family methyltransferase	981	568	94.489265103	599	123.93629923	334	63.768815022	434	86.676875845	37	14.352597056	67	22.637440315	0.52156498168	1.18E-14		2.5185402102	1.89E-123	up	1.9969752286	4.56E-63	up
MSMEG_1050		SAM-dependent methyltransferase	1164	458	64.211917732	356	62.078001419	208	33.468884827	154	25.920911408	17	5.5576822953	35	9.9663603787	1.0869777339	1.11E-34	up	2.9988363488	1.27E-103	up	1.9118586149	7.29E-29	up
MSMEG_1051		hypothetical protein	702	465	108.09832976	286	82.693167933	322	85.91117264	252	70.330864519	98	53.123507189	102	48.159789786	0.30570080753	0.00024009497016		0.93920399042	2.30E-20		0.63350318289	8.68E-09
MSMEG_1052		amino acid carrier protein	1545	1130	119.35843138	1158	152.13207347	993	120.37925524	931	118.06025704	435	107.14170392	557	119.49458749	0.1679168897	0.0003139644852		0.23606610907	5.47E-06		0.06814921937	0.23012189665
MSMEG_1053		hypothetical protein	1284	1299	165.10007489	730	115.39806995	641	93.502644316	521	79.497821326	65	19.263983987	131	33.816432932	0.72209743304	5.43E-43		2.4022343883	3.02E-202	up	1.6801369553	4.25E-75	up
MSMEG_1054		hypothetical protein	123	266	352.92276096	136	224.4266908	81	123.34194563	62	98.757276659	13	40.219439738	20	53.894743232	1.4091189911	4.59E-26	up	2.6370486545	9.61E-46	up	1.2279296634	5.49E-07	up
MSMEG_1055		hexapeptide transferase	744	1403	307.74278406	1159	316.19224146	592	149.03204422	716	188.54829693	35	17.901642687	88	39.204079351	0.88784657154	1.72E-76		3.4109313377	0	up	2.5230847661	5.49E-141	up
MSMEG_1057	fni	isopentenyl pyrophosphate isomerase	1026	3463	550.81818987	3633	718.71837105	2872	524.28563938	6668	1273.3000543	3562	1321.1262749	4401	1421.7575093	-0.5090446199	1.68E-112		-1.1359149653	0	down	-0.6268703454	8.40E-189
MSMEG_1058		IS1096, tnpR protein	627	104	27.068796142	82	26.545262259	37	11.05261572	65	20.310861421	7	4.248428121	15	7.9294897339	0.78467210583	1.37E-05		2.1101182751	3.37E-17	up	1.3254461693	7.47E-06	up
MSMEG_1059		IS1096, tnpA protein	1323	425	52.424250334	426	65.356752392	203	28.738697503	148	21.917166073	62	17.833213992	71	17.787709473	1.1956267381	5.56E-42	up	1.7081239689	1.02E-55	up	0.51249723079	0.00022929491346
MSMEG_1060		Lsr2 protein	405	4532	1826.1566154	4447	2228.7061685	2380	1100.6590814	2091	1011.5364499	1209	1135.9757313	1146	937.88829834	0.92389587037	1.63E-283		0.9612188024	5.82E-236		0.037322932029	0.31695897851
MSMEG_1061		phosphohydrolase	615	966	256.33337375	742	244.88912437	673	204.96081336	522	166.29451102	155	95.90789476	155	83.53685201	0.43323599344	3.30E-15		1.492358937	5.72E-91	up	1.0591229436	8.71E-39	up
MSMEG_1062		O-succinylbenzoic acid--CoA ligase	1041	685	107.3848426	520	101.38957975	588	105.79313428	1025	192.91040958	291	106.37511317	481	153.14960105	-0.50277465535	1.30E-19		-0.32724852347	4.43E-07		0.17552613187	0.0043650441044
MSMEG_1063		hypothetical protein	324	201	101.24047873	146	91.463655441	184	106.36621375	347	209.82971551	291	341.7792988	382	390.78679097	-0.69583756153	4.68E-12		-1.9252797594	2.24E-100	down	-1.2294421978	7.34E-51	down
MSMEG_1064		phosphate/sulfate permease	1257	2908	377.53938794	1160	187.3110595	3883	578.5794446	1184	184.5435845	574	173.76983565	910	239.9538031	-0.39887351297	6.43E-39		0.48521966992	1.81E-33		0.88409318289	1.26E-118
MSMEG_1065		hypothetical protein	279	316	184.83577051	266	193.51656308	890	597.47080792	251	176.25930179	91	124.11805597	150	178.20036069	-1.0532690967	2.23E-48	down	0.30237708936	0.0039611246759		1.355646186	3.81E-54	up
MSMEG_1066		hypothetical protein	312	593	310.17246556	464	301.85897665	1126	675.95017355	331	207.85282282	144	175.63281969	234	248.58950316	-0.54508686399	1.84E-20		0.51390831984	1.21E-10		1.0589951838	5.79E-47	up
MSMEG_1067		hypothetical protein	372	154	67.558643969	116	63.293011233	179	90.124107824	127	66.887245001	26	26.596726279	20	17.820036069	-0.26263360895	0.043530306846		1.5836447237	6.64E-17	up	1.8462783326	1.53E-23	up
MSMEG_1068		regulatory protein	1416	190	21.897447335	100	14.334331884	117	15.4758138	89	12.314287265	30	8.0622410166	38	8.8949163089	0.41134719952	0.0028536260584		1.1228373314	3.29E-11	up	0.71149013192	0.0001518513827
MSMEG_1069		amino acid permease	1467	33	3.6710218458	32	4.4275204247	16	2.0427760442	32	4.2736838504	29	7.5225599888	36	8.1338078743	0.355343949	0.24703970136		-0.96960891732	0.00010953612241		-1.3249528663	1.11E-06	down
MSMEG_1070		3-oxoacyl-ACP reductase	696	10	2.3447357401	11	3.2079246181	11	2.9601541869	8	2.2519734945	12	6.5609961377	9	4.2860259165	0.062328546027	0.91165438815		-0.96960891732	0.029751625459		-1.0319374633	0.026002672663
MSMEG_1071		3-oxoacyl-ACP reductase	762	26	5.5682858206	20	5.3274052355	37	9.0944751396	27	6.9421072683	25	12.48483517	38	16.529135818	-0.55849940725	0.063682657334		-1.4233268848	2.10E-07	down	-0.86482747751	0.00077253007134
MSMEG_1072	speB	agmatinase	972	31	5.2047343959	27	5.6381705409	46	8.8638511454	51	10.27984197	37	14.485491473	49	16.70903382	-0.82399321037	0.00087039316376		-1.5378926769	1.19E-10	down	-0.71389946653	0.00087402020676
MSMEG_1073		short chain dehydrogenase	915	533	95.062505796	427	94.721265086	366	74.918811421	384	82.222874866	73	30.359844423	114	41.295742601	0.27408244692	0.00017970133886		1.3903872184	9.56E-47	up	1.1163047715	5.88E-27	up
MSMEG_1074		polysaccharide deacetylase	864	453	85.563315049	311	73.061293259	263	57.012868645	226	51.248035704	68	29.949732369	62	23.784798142	0.56167680978	2.87E-11		1.5854520977	2.92E-45	up	1.0237752879	7.46E-16	up
MSMEG_1075	menB	naphthoate synthase	930	463	81.245849761	395	86.209446334	307	61.828158887	270	56.880491811	45	18.413118193	46	16.394433183	0.49034496555	5.01E-10		2.26743028	8.10E-81	up	1.7770853144	5.08E-41	up
MSMEG_1076		hypothetical protein	276	708	418.62708014	609	447.86685122	7564	5133.0243622	35466	25175.937681	14572	20091.291564	30092	36137.94845	-5.1120769529	0	down	-6.0533941278	0	down	-0.94131717496	0
MSMEG_1077		hypothetical protein	450	1002	363.37776606	495	223.27155342	954	397.06970053	5406	2353.6726175	858	725.55869288	1339	986.25583624	-2.1690139074	0	down	-1.5230695657	1.41E-233	down	0.64594434174	9.66E-87
MSMEG_1078		hydrolase	690	848	200.56257851	535	157.37849944	656	178.06789961	655	185.98363707	173	95.410196008	203	97.514336505	-0.0049278923792	0.94315523419		0.90938767215	1.90E-34		0.91431556453	1.53E-33
MSMEG_1079		hypothetical protein	405	5	2.0147358952	5	2.5058535737	3	1.3873853967	14	6.7726017685	7	6.5771961281	9	7.3656149084	-0.84759610967	0.17741404977		-1.6476808224	0.0039094789476		-0.80008471276	0.12032959128
MSMEG_1080		large subunit of N,N-dimethylformamidase	2445	50	3.3372925871	45	3.7357203584	54	4.1366214895	69	5.5290784815	72	11.206020397	53	7.1848636223	-0.45472026032	0.03149770965		-1.3655375937	1.15E-12	down	-0.91081733334	6.02E-07
MSMEG_1081		hypothetical protein	759	7	1.5050793842	3	0.80226932597	4	0.98707261424	6	1.548788095	7	3.5095710565	5	2.1834826804	-0.082061363308	0.91697586596		-1.2326433232	0.046410528276		-1.1505819598	0.067308412712
MSMEG_1082		response regulator	732	92	20.510671982	29	8.0413251976	88	22.516582667	31	8.2972302111	5	2.5993017485	39	17.659363612	-0.058015889341	0.79928869797		0.48982270132	0.040991314061		0.54783859066	0.024414749542
MSMEG_1083		hypothetical protein	132	2	2.4726304168	1	1.5376828748	0	0	2	2.9685105154	0	0	3	7.5330152472	0.50290113741	0.74992740453		-0.96960891732	0.42314817787		-1.4725100547	0.276927095
MSMEG_1084		peptide/opine/nickel uptake family protein ABC transporter periplasmic substrate-binding protein	1605	14	1.4234956418	13	1.6440272979	20	2.3339193589	19	2.3193222345	32	7.5870460009	38	7.847477566	-0.61257608001	0.12058778896		-2.3440044321	1.20E-14	down	-1.7314283521	6.27E-10	down
MSMEG_1085		dipeptide transporter permease DppB	960	19	3.229873482	9	1.9028825575	16	3.1216171425	6	1.2245105876	8	3.1711481332	12	4.143158386	0.26586194011	0.58238527463		-0.48418209015	0.25608802357		-0.75004403026	0.10017801585
MSMEG_1086		ABC transporter permease	936	14	2.4409300269	7	1.5179689918	10	2.0010366298	10	2.0931804916	7	2.8459021708	6	2.1246966082	-0.011672035417	0.98300281703		-0.27773121268	0.59476213676		-0.26605917727	0.62168087487
MSMEG_1088	gatA	glutamyl-tRNA(Gln)/aspartyl-tRNA(Asn) amidotransferase subunit alpha	1401	30	3.4945097968	25	3.6219510969	21	2.8074501068	29	4.0554811752	33	8.963416565	35	8.280402199	0.055442160442	0.87410887093		-1.275712045	7.23E-07	down	-1.3311542055	5.68E-07	down
MSMEG_1089		hypothetical protein	192	28	23.799067762	32	33.829023245	14	13.657074999	27	27.551488221	49	97.11641158	60	103.57895965	0.46727722768	0.14505485948		-1.8309026465	1.94E-16	down	-2.2981798742	9.93E-21	down
MSMEG_1090		amidase	1407	141	16.354156829	119	17.16696702	93	12.379974169	118	16.431243706	223	60.31266812	219	51.590714231	0.21920726101	0.13688516873		-1.7351436637	7.15E-58	down	-1.9543509247	3.22E-65	down
MSMEG_1091	ureE	urease accessory protein UreE	459	26	9.2440823426	19	8.4019796295	33	13.465799438	15	6.4026697391	43	35.649508426	37	26.718407021	-0.1751707677	0.62132890992		-1.7996839159	3.58E-12	down	-1.6245131482	2.61E-10	down
MSMEG_1092		urease accessory protein UreF	663	15	3.6921630658	10	3.0614500674	26	7.3449815118	23	6.7966801846	40	22.958538521	24	11.998286729	-1.0529150176	0.0039223682205		-2.3257527275	2.13E-13	down	-1.2728377099	2.85E-06	down
MSMEG_1093		bifunctional urease subunit gamma/beta	657	12	2.98070516	9	2.780467664	8	2.2806335288	7	2.0874457506	16	9.2672822158	18	9.0808950926	0.40336546386	0.47351800232		-1.6647543358	2.00E-05	down	-2.0681197997	1.34E-06	down
MSMEG_1094	ureC	urease subunit alpha	1707	33	3.1548852067	23	2.7348595242	31	3.4014105947	34	3.9023653173	46	10.254679376	51	9.9028038751	-0.29707425428	0.32073939506		-1.7621668375	4.31E-14	down	-1.4650925832	1.08E-10	down
MSMEG_1095	ureG	urease accessory protein UreG	618	6	1.5844039564	9	2.95593407	9	2.7276266294	12	3.8043047382	15	9.236353786	16	8.5812989224	-0.56748819048	0.30200734004		-2.0169146321	3.36E-06	down	-1.4494264416	0.00034624787357	down
MSMEG_1096		urease accessory protein UreD	816	15	2.999882491	7	1.7411997259	20	4.5906134449	8	1.9208009217	3	1.3990359411	4	1.6247679945	-0.42998466673	0.35930384834		0.68246777926	0.2463620099		1.112452446	0.045105925672
MSMEG_1097		glycosyl transferase family protein	684	116	27.676108876	159	47.182585052	1702	466.05196286	12068	3456.7002974	7911	4401.2198038	11711	5674.915539	-5.7280144939	0	down	-7.1265055862	0	down	-1.3984910923	0	down
MSMEG_1098		acyl-CoA synthetase	1620	204	20.550306131	167	20.923877341	319	36.881328462	1322	159.88177746	170	39.932976492	161	32.940666674	-2.2271455102	4.04E-203	down	-0.80502094751	5.40E-14		1.4221245627	6.21E-83	up
MSMEG_1099		hypothetical protein	303	11	5.9245204047	5	3.3494082421	19	11.74469816	4	2.5864250035	49	61.539112288	45	49.22564419	-0.60562331936	0.24767996732		-3.524197769	4.21E-28	down	-2.9185744496	4.37E-23	down
MSMEG_1100		DGPFAETKE domain-containing protein	453	27	9.7267713086	17	7.6171310618	13	5.3749699143	23	9.9474590781	91	76.443570893	91	66.583207616	0.20744525389	0.58695649529		-3.0179719389	1.60E-46	down	-3.2254171928	1.70E-47	down
MSMEG_1101		hypothetical protein	1167	178	24.891569954	70	12.174969805	136	21.827245829	597	100.22729334	192	62.607757489	176	49.987720715	-1.6455344411	1.95E-61	down	-1.538974563	5.01E-41	down	0.10655987806	0.25075802178
MSMEG_1102		twin-arginine translocation pathway signal	1611	264	26.743086519	186	23.434630628	166	19.299383451	359	43.659769182	161	38.030156383	191	39.29699574	-0.30445378464	0.001806293617		-0.61525934474	9.77E-10		-0.3108055601	0.0016941706446
MSMEG_1103		O-succinylbenzoate synthase	966	375	63.351555711	239	50.218239476	275	53.319547465	174	35.290243022	87	34.272035725	55	18.87152888	0.36946184732	6.80E-05		1.1427388085	8.74E-23	up	0.77327696122	1.29E-09
MSMEG_1104		hypothetical protein	192	3	2.5499001174	8	8.4572558113	1	0.97550535704	4	4.0817019587	3	5.9459027498	1	1.7263159942	1.0554421604	0.20782424284		0.48982270132	0.55101820296		-0.56561945913	0.57960834657
MSMEG_1106		AraC family transcriptional regulator	1008	54	8.7425146881	49	9.8667984465	111	20.624970406	58	11.273272076	139	52.474951252	111	36.499252448	-0.79644027241	1.57E-05		-2.2488926748	2.49E-46	down	-1.4524524024	3.81E-25	down
MSMEG_1107		isonitrile hydratase	732	66	14.714177726	59	16.359937471	56	14.328734425	48	12.847324198	80	41.588827977	74	33.507510444	0.18328320321	0.40477997285		-1.2706111734	8.03E-14	down	-1.4538943766	4.95E-16	down
MSMEG_1108		alpha/beta hydrolase	879	1585	294.26833664	1064	245.69338384	646	137.64946581	442	98.518075945	54	23.37774733	103	38.839163937	1.2017079238	4.13E-129	up	3.1070024622	0	up	1.9052945383	1.83E-83	up
MSMEG_1109		2-succinyl-5-enolpyruvyl-6-hydroxy-3-cyclohexene-1-carboxylate synthase	1644	2018	200.31916056	1390	171.614388	1518	172.9421468	839	99.986801266	229	53.006782665	203	40.927549993	0.44991221367	3.67E-31		2.0102132007	6.00E-272	up	1.5603009871	1.05E-135	up
MSMEG_1110		transmembrane protein	492	295	97.849825641	234	96.536480968	187	71.18809825	120	47.785779029	19	14.69556452	27	18.189475841	0.70296770344	1.34E-11		2.5539530387	1.07E-57	up	1.8509853353	1.08E-23	up
MSMEG_1111		hypothetical protein	699	292	68.1724369	212	61.56011097	159	42.604045121	250	70.07213663	27	14.698884051	36	17.070523822	0.21926152725	0.033708064618		2.0303910827	4.42E-42	up	1.8111295554	3.10E-30	up
MSMEG_1112		aconitate hydratase	1965	187	15.530384023	183	18.902935126	2537	241.81809742	16411	1636.2701886	17599	3408.1854044	21326	3597.2313787	-5.7604378594	0	down	-7.6866368757	0	down	-1.9261990163	0	down
MSMEG_1113		glycosyl transferase family protein	1128	61	8.8251862218	31	5.5781900032	46	7.6379993913	357	62.007131883	99	33.398262254	86	25.270327744	-2.2131354358	2.07E-50	down	-1.9774284218	1.12E-29	down	0.235707014	0.061138421285
MSMEG_1114		short chain dehydrogenase	825	52	10.286142534	52	12.793521518	32	7.2648544408	42	9.9741953318	58	26.752958797	53	21.293323099	0.4089249892	0.086152977463		-1.0635850655	4.18E-08	down	-1.4725100547	3.98E-12	down
MSMEG_1115	ubiE	ubiquinone/menaquinone biosynthesis methyltransferase	690	335	79.231679009	203	59.715580163	308	83.605050426	188	53.381563008	15	8.2725603475	6	2.8821971381	0.035204688862	0.74573899491		3.7095360225	2.96E-82	up	3.6743313336	8.98E-77	up
MSMEG_1116		gamma-glutamylisopropylamide synthetase	1353	71	8.5637443705	58	8.7010348036	73	10.105456825	122	17.666257701	45	12.65646705	63	15.433494653	-0.67816442163	5.83E-05		-0.71326916406	0.00012585581144		-0.035104742427	0.84959101467
MSMEG_1117		transcriptional regulator	720	33	7.4797070109	34	9.5848899195	38	9.8851209513	62	16.871034763	43	22.726561621	38	17.493335407	-0.65982836262	0.0058238911745		-1.2433697297	1.12E-07	down	-0.58354136712	0.0072001853759
MSMEG_1118		amino acid permease	1536	81	8.6059128961	62	8.1929665672	57	6.9504756689	68	8.6736166622	32	7.927870333	37	7.984211473	0.11202568881	0.59111666343		0.081737962679	0.70216347402		-0.030287726129	0.89614034879
MSMEG_1119		glutamine amidotransferase	717	102	23.21582701	116	32.838215033	64	16.718284278	121	33.063493691	19	10.083985696	23	10.632372985	0.15474150095	0.34745976229		1.4062579847	6.89E-12	up	1.2515164837	6.65E-09	up
MSMEG_1120		nitrilase/cyanide hydratase and apolipoprotein N-acyltransferase	978	87	14.517222754	71	14.735341414	60	11.490615249	98	19.632235188	35	13.618427566	20	6.7781732286	-0.082061363308	0.67065157813		0.55281211733	0.0087262071542		0.63487348064	0.002855695619
MSMEG_1121		hypothetical protein	378	15	6.475936806	15	8.0545293441	9	4.4594530607	12	6.219736318	7	7.0469958516	2	1.7537178353	0.43251180952	0.35343204383		0.76735667684	0.13119838577		0.33484486732	0.56546132544
MSMEG_1122		hypothetical protein	129	3	3.7952001747	3	4.7203288249	3	4.35574485	10	15.187728218	1	2.9499052402	2	5.1388010989	-1.1975385807	0.11278911961		0.030391082679	0.97833684861		1.2279296634	0.14318616118
MSMEG_1123		cobalamin synthesis protein	999	110	17.969266092	74	15.035121442	72	13.498884941	49	9.6097727796	14	5.3328617255	22	7.2992580174	0.52263735547	0.0030726841294		1.3840280373	4.98E-10	up	0.86139068182	0.00063590608203
MSMEG_1124		ferredoxin FdxA	345	50	23.651247465	38	22.356571884	37	20.0869277	15	8.5183345225	22	24.266177019	5	4.8036618968	0.67693053719	0.010425930285		0.73493519915	0.011788325886		0.058004661964	0.87346927545
MSMEG_1125		ArsR family transcriptional regulator	654	22	5.489693219	31	9.6210983541	46	13.173797115	30	8.9872336705	46	26.765653968	29	14.697442592	-0.60206842219	0.028899165292		-1.4705071533	6.20E-09	down	-0.86843873107	0.00022366487883
MSMEG_1126		hypothetical protein	285	20	11.452182983	25	17.804749076	37	24.315754584	18	12.374001727	39	52.073590398	23	26.748812036	-0.3715679805	0.25423790743		-1.4319521314	2.32E-07	down	-1.0603841509	7.19E-05	down
MSMEG_1127		transmembrane protein	597	51	13.941162451	55	18.699460085	64	20.078743429	62	20.346976598	104	66.29133786	102	56.630104572	-0.33142083224	0.11239629377		-1.9281889899	7.52E-32	down	-1.5967681577	6.84E-24	down
MSMEG_1128		hypothetical protein	120	18	24.479041127	13	21.988865109	16	24.97293714	10	16.326807835	41	130.01707346	28	77.338956538	0.17169522894	0.70757077339		-2.1239370637	5.74E-13	down	-2.2956322927	1.34E-13	down
MSMEG_1129		D-amino-acid dehydrogenase	1272	45	5.7733587563	38	6.0636928458	41	6.0370897568	42	6.4691125383	160	47.866386916	102	26.57875191	-0.082061363308	0.76211228538		-2.6279924875	9.46E-58	down	-2.5459311242	1.03E-53	down
MSMEG_1130		hypothetical protein	1128	368	53.240467698	214	38.507505183	493	81.859428259	349	60.617616323	230	77.591922408	157	46.133040184	-0.61486244347	5.03E-15		-0.38092333056	3.95E-05		0.23393911291	0.0066464603262
MSMEG_1131		tryptophan-rich sensory protein	486	197	66.150495225	145	60.558128031	5202	2004.7718982	5151	2076.5280779	1929	1510.4061109	2676	1825.035694	-5.0019701076	0	down	-4.7207418434	0	down	0.28122826416	2.48E-31
MSMEG_1132		FAD binding domain-containing protein	1230	429	56.918746034	311	51.321103557	1991	303.17754784	3280	522.45785071	795	245.95734301	1119	301.54108838	-2.9145408795	0	down	-2.3406025713	0	down	0.57393830823	1.12E-58
MSMEG_1133		bifunctional short chain isoprenyl diphosphate synthase	990	1499	247.09819965	865	177.34609156	869	164.40516951	543	107.46008066	84	32.28805372	112	37.497675897	0.6614285836	6.36E-43		2.6226955587	9.60E-260	up	1.9612669751	4.78E-112	up
MSMEG_1134		heat shock protein HtpX	888	1520	279.34040925	1081	247.08901438	934	196.9993521	525	115.83208261	128	54.852292034	252	94.060893087	0.75202515272	1.09E-58		1.8053861583	2.83E-180	up	1.0533610056	1.25E-46	up
MSMEG_1135		hypothetical protein	300	4	2.1759147668	1	0.6765804649	2	1.248646857	5	3.265361567	10	12.684592533	3	3.3145267088	-0.56748819048	0.565665596		-2.3481205406	0.0010024816572		-1.7806323501	0.0075944276474
MSMEG_1136		hypothetical protein	525	926	287.84243915	808	312.38686608	495	176.59434121	581	216.82000805	88	63.785379594	126	79.548641011	0.60636445736	1.98E-27		2.0488122795	1.35E-142	up	1.4424478221	4.84E-56	up
MSMEG_1137		amino acid permease	1440	402	45.55821543	260	36.648108516	113	14.697614046	126	17.143148227	61	16.12000301	43	9.8975450332	1.3877592355	3.47E-41	up	1.7006387713	2.01E-43	up	0.31287953583	0.058863084549
MSMEG_1138		alcohol dehydrogenase	1137	26	3.7317799431	9	1.6066554576	13	2.1414787785	23	3.9632356749	14	4.6856014633	17	4.9557567326	-0.12270334781	0.76779264324		-0.79452221076	0.025625273653		-0.67181886296	0.061917695741
MSMEG_1139		transcriptional regulator	570	55	15.746751602	43	15.312084206	35	11.500694736	46	15.811224429	28	18.693083733	26	15.118893759	0.19279847792	0.44105555054		-0.10978657537	0.65955393223		-0.30258505329	0.24425347694
MSMEG_1140		NAD(P)H-dependent glycerol-3-phosphate dehydrogenase	1026	233	37.060536598	220	43.522719965	208	37.970547699	257	49.075901913	460	170.61147851	416	134.39016675	-0.11978102926	0.26509631212		-1.9210287369	8.66E-130	down	-1.8012477076	1.26E-114	down
MSMEG_1141		ABC transporter	870	18	3.3764194657	28	6.5325010404	20	4.3056788173	51	11.485064822	22	9.6227943353	21	8.0005817109	-0.70824652676	0.013992243061		-0.87231171597	0.0041847815698		-0.16406518921	0.57222284139
MSMEG_1142		ABC transporter	858	43	8.1787006095	37	8.7529640564	33	7.2037318674	50	11.417348136	19	8.4268272071	42	16.224955917	-0.13517269977	0.6143775608		-0.57841816	0.01781944275		-0.44324546023	0.072635624413
MSMEG_1143		mce related protein	1605	90	9.1510434118	58	7.3348910214	106	12.369772602	155	18.92078665	66	15.648282377	124	25.607558373	-0.90051399425	1.64E-09		-1.33001116	7.45E-18	down	-0.42949716577	0.0017963134961
MSMEG_1144		virulence factor Mce family protein	1056	73	11.281376277	115	22.104191325	161	28.55570227	273	50.650210669	84	30.270050362	184	57.753116896	-1.2890237441	5.47E-26	down	-1.4811092561	1.07E-28	down	-0.19208551203	0.08909355241
MSMEG_1145		virulence factor Mce family protein	1041	70	10.97363355	91	17.743176457	152	27.347885053	280	52.697477738	69	25.222964979	113	35.979012305	-1.5060319874	1.97E-32	down	-1.1464866794	7.06E-14	down	0.35954530795	0.0034071682823
MSMEG_1146		virulence factor Mce family protein	1122	107	15.563026741	106	19.175809968	181	30.214583037	356	62.164102558	74	25.097856883	139	41.062318407	-1.4161300211	1.33E-36	down	-0.96960891732	1.68E-12		0.44652110375	5.71E-05
MSMEG_1147		mce related protein	1281	88	11.210802077	90	14.260478183	138	20.177197455	285	43.589135671	79	23.467981501	106	27.426996966	-1.3308417855	1.40E-26	down	-1.0252569469	5.67E-12	down	0.30558483859	0.013312221286
MSMEG_1148		mce related protein	1257	81	10.516055854	75	12.110628847	90	13.41028844	261	40.680638137	71	21.494178278	109	28.741719273	-1.2519863648	2.33E-20	down	-1.1760597948	2.97E-14	down	0.075926569962	0.57714070121
MSMEG_1149		hypothetical protein	687	97	23.041892181	74	21.863298866	78	21.265164814	207	59.03317418	29	16.063457793	63	30.395223094	-0.81902695747	6.42E-09		-0.075318358492	0.69173165315		0.74370859898	3.31E-06
MSMEG_1150		hypothetical protein	822	84	16.676719016	93	22.964227458	119	27.114776639	149	35.513786385	33	15.277063999	47	18.951673396	-0.68054500368	1.94E-06		0.17606853787	0.35777546207		0.85661354156	3.36E-07
MSMEG_1151		DNA-binding protein	606	349	93.984437329	153	51.245946104	401	123.93747269	381	123.17849079	112	70.330414043	293	160.25681942	-0.72154260666	3.08E-18		-0.65984346114	2.77E-12		0.061699145522	0.4961926479
MSMEG_1152		citrate-proton symporter	1287	29	3.6772452353	24	3.7850655379	21	3.056128671	39	5.9370210308	24	7.0962755428	36	9.2714033812	-0.26103150435	0.4040759619		-1.1485790584	1.91E-05	down	-0.88754755401	0.0007956293213
MSMEG_1153		FAD dependent oxidoreductase	1401	13	1.5142875786	16	2.318048702	26	3.4758906084	9	1.2585976061	33	8.963416565	31	7.3340705191	-0.35336338513	0.39517031632		-2.1116279222	4.77E-12	down	-1.7582645371	2.33E-09	down
MSMEG_1154		formyl-coenzyme A transferase	1182	26	3.5897071026	27	4.6364651148	21	3.3276121824	24	3.9781054623	20	6.4388794583	26	7.2908370921	0.15400599493	0.65803703583		-0.76525041882	0.008230452409		-0.91925641374	0.0025470780121
MSMEG_1155		carnitinyl-CoA dehydratase	807	4	0.80889024788	8	2.0121352116	8	1.8567239509	13	3.1561115517	6	2.8292771449	7	2.8750541464	-0.88941628537	0.11436848231		-1.0850861347	0.061543430583		-0.19566984938	0.71553912872
MSMEG_1156		dihydrodipicolinate synthetase	888	5	0.91888292517	7	1.6000213697	10	2.109200772	10	2.2063253831	9	3.8568017836	12	4.479090147	-0.81902695747	0.15407133642		-1.7769638394	0.00046996158736	down	-0.9579368819	0.036639098006
MSMEG_1157		short chain dehydrogenase	774	9	1.8976000873	11	2.884645393	11	2.661844075	21	5.3157048764	20	9.8330174673	19	8.1364350733	-0.76013326842	0.086763427651		-1.9330830413	3.86E-07	down	-1.1729497729	0.00066688735208	down
MSMEG_1158		5-oxovalerate dehydrogenase	1428	25	2.8570309438	32	4.5484401002	28	3.6724907559	36	4.9392023702	18	4.7966946553	23	5.3385234105	-0.24917134914	0.41017973404		-0.49427090777	0.094655943642		-0.24509955863	0.41200020375
MSMEG_1159		ABC transporter	1071	13	1.9808747877	8	1.5161467001	6	1.0492830731	12	2.1952010534	32	11.369942887	15	4.64219427	0.14033105803	0.80520472174		-2.1318803462	2.69E-09	down	-2.2722114042	1.43E-09	down
MSMEG_1160		nitrate/sulfonate/bicarbonate ABC transporter ATPase	804	9	1.8267941139	8	2.0196431788	5	1.1647825159	7	1.7057858932	19	8.9928081389	12	4.9470547892	0.42043897722	0.50411270697		-1.8363423865	1.29E-05	down	-2.2567813637	1.09E-06	down
MSMEG_1161		taurine transporter permease TauC	807	6	1.2133353718	7	1.7606183102	9	2.0888144448	11	2.6705559284	17	8.0162852438	14	5.7501082928	-0.70354974005	0.21632875331		-2.2233655096	7.51E-07	down	-1.5198157695	0.00020745272977	down
MSMEG_1162		nitrilotriacetate monooxygenase component A	1347	9	1.0903804511	9	1.3561746513	7	0.97333273932	7	1.0181528271	16	4.5201220607	9	2.2146058188	0.28050871608	0.6456410939		-1.4435401057	0.0010362254713		-1.7240488217	0.00026647549674	down
MSMEG_1163		hypothetical protein	123	1	1.3267772968	0	0	1	1.5227400695	0	0	1	3.0938030568	3	8.0842114848	-0.082061363308	0.97372487208		-2.9696089173	0.040231357944		-2.887547554	0.049409344
MSMEG_1165		nucleotide-binding protein	492	2613	866.71726916	2196	905.95774447	1682	640.31219923	1572	625.99370527	658	508.93060284	869	585.43164836	0.4814613119	4.58E-49		0.68542794676	7.97E-72		0.20396663486	2.19E-06
MSMEG_1167		cytochrome P450	1440	289	32.752050396	239	33.688068982	260	33.817519044	276	37.55165802	379	100.15542854	364	83.783869583	-0.10375643441	0.30157876493		-1.4624331985	1.81E-75	down	-1.3586767641	3.85E-65	down
MSMEG_1168		transcriptional regulator	651	70	17.547699732	28	8.7300705149	56	16.111572349	22	6.6210096289	8	4.6763474775	14	7.1280144275	0.24724626195	0.31974080884		1.1856693082	6.33E-05	up	0.93842304621	0.0033039846797
MSMEG_1169		integral membrane transporter	1245	483	63.311254962	289	47.116085387	369	55.512131354	258	40.600640206	39	11.920460453	38	10.116627706	0.21807404116	0.0080006441961		2.3560615793	3.14E-76	up	2.1379875381	2.31E-56	up
MSMEG_1170		hypothetical protein	216	33	24.932356703	13	12.216036172	26	22.545012696	5	4.5352243985	9	15.855740666	2	3.0690062118	0.48730428236	0.18783291135		1.0945214201	0.010817114004		0.60721713774	0.21629862025
MSMEG_1171		low molecular weight phosphotyrosine protein phosphatase	411	61	24.220949047	35	17.284902388	25	11.392763294	38	18.114414532	26	24.072949332	19	15.322629554	0.52562121391	0.035172780589		0.12350048707	0.63726141352		-0.40212072684	0.16221986225
MSMEG_1172	arsB	arsenic resistance protein	1077	175	26.517067144	118	22.238577955	114	19.825312214	136	24.740343906	57	20.139882294	81	24.928195303	0.14691120645	0.29660510932		0.11662348032	0.43051817118		-0.030287726129	0.85337353284
MSMEG_1173		ArsR family transcriptional regulator	372	56	24.566779625	70	38.194058503	54	27.188278338	67	35.286971772	38	38.872138407	45	40.095081155	-0.023644677083	0.91597312955		-0.36736842517	0.070348093103		-0.34372374809	0.099580214225
MSMEG_1174		cadmium inducible protein cadi	465	113	39.657801395	66	28.809232699	93	37.45940571	71	29.914925323	55	45.009844471	127	90.525783229	0.044202409338	0.81756860005		-0.99358778026	2.85E-11		-1.0377901896	1.49E-11	down
MSMEG_1175		transcriptional regulatory protein	360	78	35.358614961	87	49.052083705	78	40.581022853	48	26.122892536	12	12.684592533	15	13.810527953	0.30698092744	0.099822677456		1.6418257948	2.28E-11	up	1.3348448673	5.25E-07	up
MSMEG_1176		hypothetical protein	1524	536	57.39617692	434	57.802346805	232	28.512408546	283	36.381784388	63	15.730892314	100	21.748862919	0.8313509517	1.03E-26		1.6035038655	5.71E-58	up	0.77215291383	8.07E-11
MSMEG_1177		cytosine/purines uracil thiamine allantoin permease	1437	83	9.4259355765	40	5.6499412518	48	6.2562681771	57	7.7714241886	167	44.223944739	104	23.988223919	0.14620762437	0.51234674368		-2.1092434533	2.28E-46	down	-2.2554510777	2.26E-48	down
MSMEG_1178		transcriptional regulator	918	73	12.977269443	78	17.246168713	142	28.971871519	122	26.037523606	282	116.8972253	228	82.321578388	-0.88805074334	2.06E-09		-2.7255576149	2.84E-115	down	-1.8375068715	3.49E-69	down
MSMEG_1179	hutU	urocanate hydratase	1659	67	6.590700243	114	13.947590054	131	14.789578505	149	17.596342621	382	87.622320932	345	68.927770617	-0.71149849317	3.97E-07		-2.9755745842	1.10E-178	down	-2.264076091	7.73E-128	down
MSMEG_1180		allantoate amidohydrolase	1215	95	12.759994003	131	21.884454544	139	21.427396682	189	30.476707958	437	136.86831943	344	93.843389944	-0.61943440551	1.25E-06		-2.758608693	7.08E-178	down	-2.1391742875	5.07E-128	down
MSMEG_1181	hutF	N-formimino-L-glutamate deiminase	1332	90	11.026595102	66	10.057277181	87	12.233364477	126	18.533133218	156	44.567487278	149	37.076912884	-0.53136876467	0.00081506994199		-1.9368721309	1.06E-46	down	-1.4055033662	5.66E-29	down
MSMEG_1182	hutI	imidazolonepropionase	1191	75	10.276675536	80	13.633863273	83	13.052605684	127	20.891733955	133	42.494982541	133	37.013606404	-0.5201824757	0.0011303246907		-1.7487669475	8.33E-36	down	-1.2285844718	6.23E-21	down
MSMEG_1183	hutH	histidine ammonia-lyase	1545	208	21.970401529	167	21.939599542	200	24.245570039	294	37.282186434	317	78.077977338	246	52.774988373	-0.47968180951	2.42E-06		-1.555853244	6.25E-63	down	-1.0761714345	7.61E-35	down
MSMEG_1184		serine esterase, cutinase	879	400	74.263302621	221	51.032178411	346	73.725565277	1013	225.78916501	2727	1180.5762402	2638	994.7350919	-1.2119416459	1.34E-71	down	-4.0805219147	0	down	-2.8685802689	0	down
MSMEG_1185		AsnC family transcriptional regulator	1023	327	52.164525568	184	36.507567608	323	59.136793961	203	38.877911912	271	100.80717233	270	87.480177065	-0.12380087166	0.21726550066		-1.0519142202	1.21E-33	down	-0.92811334855	1.45E-26
MSMEG_1186		permease	1320	75	9.2723640631	34	5.2281217742	55	7.8040428563	55	8.1634039174	37	10.666589175	40	10.04402033	-0.095236752056	0.68152066777		-0.46821113324	0.028347285545		-0.37297438118	0.086281013559
MSMEG_1187		N-acyl-D-aspartate deacylase	1596	161	16.462513038	58	7.3762531888	71	8.3321359819	70	8.5930567551	67	15.974956761	48	9.9685013798	0.55317434389	0.00061148161523		-0.040311908664	0.81133463234		-0.59348625256	0.0010917503011
MSMEG_1188		hypothetical protein	1908	1360	116.32248753	1146	121.91214037	988	96.986092353	696	71.468290899	378	75.389559393	401	69.660650431	0.49143291295	4.11E-27		0.71608226394	4.39E-41		0.22464935099	0.00019964738884
MSMEG_1189		hypothetical protein	1683	445	43.149824921	362	43.658133386	371	41.287699104	290	33.759531352	105	23.741215971	118	23.239105861	0.20585703846	0.01048407871		0.88591604604	7.17E-20		0.68005900757	4.38E-11
MSMEG_1190		serine/threonine protein kinase	1875	137	11.924012922	112	12.124321931	68	6.7926389021	53	5.5380532176	49	9.9447205457	64	11.313584499	0.95907733149	1.58E-09		0.17021405233	0.28902955026		-0.78886327915	2.86E-05
MSMEG_1191		hypothetical protein	222	77	56.603188191	78	71.315238192	34	28.685130499	43	37.948796589	14	23.997877765	32	47.776961568	0.92727650127	4.50E-06		0.7829535319	0.00037829142271		-0.14432296938	0.60714541851
MSMEG_1192		M23 peptidase domain-containing protein	1203	14	1.8991774773	7	1.1810631557	12	1.8682995367	18	2.9314966686	87	27.520188288	119	32.787088807	-0.59663453614	0.18867717019		-4.2637920217	1.56E-67	down	-3.6671574856	3.00E-59	down
MSMEG_1193		TROVE domain-containing protein	1695	235	22.625662398	217	25.985479802	362	40.000899313	273	31.555529479	504	113.15105551	610	119.28385206	-0.57249518255	2.30E-10		-2.2709634722	2.25E-203	down	-1.6984682897	4.78E-134	down
MSMEG_1194		hypothetical protein	423	265	102.23713	143	68.617735093	129	57.11895197	94	43.538154226	24	21.590795801	40	31.343042163	0.78946407874	5.14E-11		1.7028164247	2.24E-27	up	0.91335234591	9.07E-07
MSMEG_1195		hypothetical protein	1212	534	71.902134002	429	71.844806793	480	74.17704101	305	49.30372663	53	16.640678323	77	21.057636681	0.21278178076	0.003652477295		1.9194152575	1.76E-73	up	1.7066334767	2.52E-52	up
MSMEG_1196		SNF2 domain-containing protein	1992	216	17.695692381	180	18.341036699	175	16.454307227	156	15.343265194	71	13.563344425	108	17.97032553	0.17660784996	0.13613947245		0.17593192549	0.16447555998		-0.00067592447035	0.99607579775
MSMEG_1197		LuxR family transcriptional regulator	258	1	0.63253336244	6	4.7203288249	5	3.629787375	3	2.2781592328	14	20.649336681	19	24.40930522	-0.27470644125	0.76103030236		-3.2066481146	4.74E-10	down	-2.9319416734	5.42E-09	down
MSMEG_1198		hypothetical protein	762	95	20.345659729	75	19.977769633	109	26.791832168	90	23.140357561	42	20.974523086	58	25.228680986	-0.30929504771	0.058520156706		-0.20407417096	0.26122024211		0.10522087676	0.56282050196
MSMEG_1199		hypothetical protein	2376	1062	72.942597296	660	56.381705409	1013	79.853489025	762	62.833472576	77	12.33224274	112	15.624031624	-0.12579524519	0.015892422139		2.2180180859	2.39E-156	up	2.343813331	2.57E-175	up
MSMEG_1200		serine/threonine protein kinase	1827	74	6.6099217054	68	7.55459304	30	3.0754848695	59	6.3269731511	31	6.4568533418	61	11.066564271	0.59195232523	0.0036424081848		-0.34342375387	0.073753516181		-0.9353760791	1.26E-05
MSMEG_1201		hypothetical protein	681	27	6.4702311348	23	6.8552205695	24	6.6007763366	20	5.7539410871	5	2.793963113	12	5.8405756983	0.10236320783	0.7773925976		0.5867844312	0.124054498		0.48442122337	0.23013690797
MSMEG_1202		hypothetical protein	279	2	1.1698466488	6	4.3650352574	6	4.0278930871	1	0.70222829397	25	34.098367024	16	19.008038473	0.11058371463	0.9035529673		-3.3271609219	1.63E-12	down	-3.4377446366	2.49E-12	down
MSMEG_1203		methoxy mycolic acid synthase 1	885	233	42.965096667	150	34.40239652	426	90.156535777	400	88.552178087	385	165.54468221	226	84.642150981	-1.1908587528	7.84E-43	down	-1.6434369052	1.20E-73	down	-0.45257815241	2.57E-09
MSMEG_1204		3-oxoacyl-ACP synthase	1251	414	54.006517593	243	39.426631408	535	80.099048981	558	87.389532583	701	213.23499677	781	206.92608789	-0.81638948866	1.09E-30		-2.1431890893	1.71E-251	down	-1.3267996006	6.59E-124	down
MSMEG_1205		cyclopropane-fatty-acyl-phospholipid synthase	924	279	49.275991878	135	29.655312585	341	69.121522442	411	87.146987274	254	104.60670465	152	54.52468179	-0.94316325749	4.03E-27		-0.94145787701	1.48E-21		0.0017053804792	0.98615979902
MSMEG_1206		hypothetical protein	135	243	293.74849352	161	242.06545522	165	228.91859045	155	224.94713017	25	70.469958516	25	61.380124237	0.25422202456	0.028036459485		2.0447463757	2.50E-34	up	1.7905243511	1.33E-23	up
MSMEG_1207		glycosyltransferase, group I	1179	25	3.4604242475	18	3.098841824	26	4.1303840054	15	2.4926424175	15	4.8414475316	14	3.9358247602	-0.013348613224	0.97271141117		-0.40132515775	0.25016483987		-0.38797654452	0.2826895461
MSMEG_1208		glycosyltransferase, group I	1038	15	2.3582891259	16	3.1286957915	16	2.8870447561	22	4.1524829175	1	0.3666067206	2	0.63863713079	-0.37579256636	0.3454994508		2.3996248923	0.00022943492184	up	2.7754174587	8.47E-06	up
MSMEG_1209		glycosidase	1455	134	15.029514369	66	9.2070743677	109	14.031186331	44	5.9247797504	29	7.5846017207	29	6.6062731653	0.30440698377	0.070122889999		0.81626627733	2.70E-05		0.51185929355	0.016218191714
MSMEG_1210		hypothetical protein	870	759	142.37235414	305	71.157600619	540	116.25332807	352	79.269467005	76	33.242380431	88	33.526247169	0.17232117227	0.013534361484		1.7281215136	2.17E-70	up	1.5558003413	4.52E-52	up
MSMEG_1211		Fatty acid desaturase	1092	2045	305.61440234	1414	262.82548829	1171	200.84690516	1207	216.55447315	383	133.46700385	327	99.253684411	0.45854493532	1.09E-32		1.3148551667	5.23E-151	up	0.85631023134	1.49E-53
MSMEG_1212		hypothetical protein	210	29	22.536260085	16	15.464696341	15	13.378359182	15	13.994406716	370	670.47131959	993	1567.2976294	0.50290113741	0.17939176411		-5.8903256678	0	down	-6.3932268052	0	down
MSMEG_1213		cytochrome P450 monooxygenase	1314	176	21.858504507	132	20.390096203	174	24.801889626	129	19.234321559	98	28.381051786	91	22.954484817	-0.058448806086	0.67339579751		-0.26506480085	0.044362617328		-0.20661599476	0.12669094557
MSMEG_1214		oxidoreductase	1020	103	16.479354484	103	20.496408201	180	33.052416803	127	24.394171706	106	39.546082602	94	30.545638297	-0.65765568149	7.44E-07		-0.92696457991	4.62E-11		-0.26930889842	0.041171976129
MSMEG_1215		serine/threonine protein kinase	639	1090	278.37407228	529	168.03336429	797	233.60834391	459	140.73248443	247	147.09363172	224	116.18998165	0.2842051581	3.42E-07		0.81169510337	2.74E-33		0.52748994527	4.30E-13
MSMEG_1216		ABC transporter periplasmic protein	1296	217	27.324855579	173	27.094541766	175	25.290879627	294	44.445199106	523	153.5657846	610	156.00781577	-0.34817516207	0.00077786158051		-2.5082107494	3.65E-232	down	-2.1600355873	2.66E-187	down
MSMEG_1217		ABC transporter ATP-binding protein	714	49	11.1995613	54	15.350985338	30	7.8696230484	56	15.366407374	118	62.889996591	161	74.739327747	0.17817440917	0.46518075567		-2.407229702	9.30E-56	down	-2.5854041111	4.66E-58	down
MSMEG_1218		ABC transporter ATP-binding protein	717	39	8.8766397391	41	11.606610486	35	9.1428117145	55	15.028860768	78	41.397414961	133	61.482852478	-0.25198636475	0.31771142713		-2.3687800111	8.99E-42	down	-2.1167936464	3.29E-35	down
MSMEG_1219		ABC transporter permease	1008	60	9.713905209	56	11.276341082	54	10.033769387	53	10.301438277	124	46.812186728	160	52.61153506	0.034452645418	0.88561031461		-2.2613750417	9.08E-53	down	-2.2958276871	1.09E-51	down
MSMEG_1220		ABC transporter permease	876	41	7.6380569725	44	10.195048101	64	13.683801173	45	10.064470583	115	49.956443194	119	45.026104834	-0.44085475195	0.050389660671		-2.4305827008	1.60E-47	down	-1.9897279488	5.08E-36	down
MSMEG_1221		rifampin ADP-ribosyl transferase	429	52	19.781043335	56	26.495458765	50	21.829490507	66	30.14179908	46	40.803584371	71	54.855803339	-0.18515485627	0.40439489726		-1.0850861347	1.03E-08	down	-0.89993127847	1.79E-06
MSMEG_1222		ISMsm6, transposase	1638	109	10.859647875	107	13.258994459	86	9.8336657237	92	11.00414887	36	8.3634676041	59	11.938771417	0.19709270789	0.22773517233		0.21542297651	0.21336468038		0.018330268622	0.92559053877
MSMEG_1223		hypothetical protein	312	71	37.137006837	51	33.178465106	52	31.216171425	44	27.62998249	32	39.029515486	33	35.057494035	0.26371347353	0.23077962025		-0.061239392787	0.78637119244		-0.32495286632	0.16912118513
MSMEG_1224		rifampin ADP-ribosyl transferase	117	8	11.158537266	5	8.6741085244	8	12.806634431	8	13.396355146	2	6.5049192476	3	8.4987864328	-0.38162164517	0.5451127741		0.40890270593	0.58379784217		0.7905243511	0.26412212615
MSMEG_1225		hypothetical protein	1293	224	28.27174639	195	30.610949108	368	53.306501552	510	77.277698336	121	35.611037041	150	38.451585949	-1.1493320591	5.12E-43	down	-0.34095152498	0.0020369722933		0.80838053417	7.57E-19
MSMEG_1226		sulfatase-modifying factor 1	876	117	21.796406483	103	23.865680783	67	14.325229353	98	21.918180381	22	9.556884785	26	9.8376363503	0.33297613597	0.036843907448		1.2267882955	5.84E-10	up	0.89381215951	3.55E-05
MSMEG_1227		GntR family transcriptional regulator	726	45	10.115306251	27	7.5486250216	37	9.545440849	24	6.4767502154	12	6.2898805948	12	5.4785565435	0.15712630057	0.59630786289		0.6153535834	0.05289649604		0.45822728283	0.17757743317
MSMEG_1228		sulfatase	1353	21	2.5329384758	20	3.0003568288	8	1.1074473233	6	0.86883234597	9	2.5312934101	6	1.4698566336	1.4681357193	0.00079825013309	up	0.48105249169	0.24805090947		-0.98708322756	0.071148916369
MSMEG_1229	gyrB	DNA gyrase subunit B	1920	250	21.249167645	254	26.851787201	307	29.948014461	160	16.326807835	73	14.468363358	80	13.810527953	0.027939820482	0.80608237849		0.75028316349	4.72E-10		0.722343343	5.55E-09
MSMEG_1230		hypothetical protein	324	0	0	0	0	3	1.7342317458	0	0	3	3.5234979258	2	2.0460041412	NA	NA		-4.2915370122	0.0080072167294		-1.6245131482	0.12661874277
MSMEG_1231		inner membrane protein YidH	369	1	0.44225909894	0	0	3	1.5227400695	1	0.53095310032	3	3.0938030568	1	0.89824572054	-2.0820613633	0.1961662532		-2.9696089173	0.040231357944		-0.88754755401	0.40615617035
MSMEG_1232		ABC transporter substrate-binding protein	1458	5	0.55964885978	9	1.2529267869	11	1.4130777188	3	0.40313105765	15	3.9149976953	15	3.410006902	-0.082061363308	0.90258355626		-2.0691445909	3.35E-06	down	-1.9870832276	1.00E-05	down
MSMEG_1234		taurine import ATP-binding protein TauB	750	6	1.3055488601	3	0.81189655788	8	1.9978349712	7	1.8286024775	9	4.5664533118	7	3.0935582615	-0.81902695747	0.22198647421		-1.7996839159	0.0021228141157		-0.9806569584	0.063548742551
MSMEG_1235		sulfate permease	1497	23	2.5073166151	19	2.5761580828	19	2.3771833951	36	4.7115437439	8	2.0336020093	21	4.6496366656	-0.47110365405	0.1482627477		-0.43527248967	0.21454251483		0.035831164384	0.91984100223
MSMEG_1236		Mpr protein	648	44	11.081047424	33	10.336645992	41	11.850583597	74	22.3737737	34	19.966488246	41	20.971542448	-0.66076487356	0.0029537657305		-0.93164106712	5.79E-05		-0.27087619356	0.21618137579
MSMEG_1237		hypothetical protein	318	63	32.330809035	52	33.190739788	48	28.271249593	111	68.387761119	65	77.782878739	83	86.511231707	-0.54945426765	0.0030501129383		-1.333572232	2.88E-14	down	-0.78411796436	1.80E-06
MSMEG_1238		type III restriction enzyme, res subunit	1701	1166	111.86581209	929	110.85418905	870	95.795658342	798	91.913881144	310	69.351387746	356	69.369283264	0.24676959183	4.02E-07		0.68374724419	5.19E-32		0.43697765236	2.17E-12
MSMEG_1239		ISMsm4, transposase	1368	180	21.472843093	132	19.585223984	212	29.025562904	1011	144.79300632	490	136.30373555	689	166.93778526	-2.052867833	5.28E-137	down	-2.8875547014	2.07E-280	down	-0.83468686847	3.34E-47
MSMEG_1240		hypothetical protein	1587	204	20.977628187	150	19.184701273	103	12.156013825	94	11.60468761	67	16.065551979	61	12.74014677	0.76349236732	3.16E-09		0.49799663276	0.00032965170443		-0.26549573456	0.10960213846
MSMEG_1241		hypothetical protein	939	124	21.550593537	111	23.993748116	56	11.170003833	65	13.562204591	96	38.904820548	52	18.355206481	0.87559234598	6.23E-08		-0.30254533639	0.043598430521		-1.1781376824	1.55E-11	down
MSMEG_1242	iscS	cysteine desulfurase IscS	1161	3699	519.94242393	2213	386.89213665	2806	452.67481664	1762	297.34196801	229	75.0587	287	81.935328632	0.29002225548	4.86E-24		2.5485943814	0	up	2.2585721259	0	up
MSMEG_1243		hypothetical protein	1074	4322	656.72511328	2938	555.24955472	3242	565.37892604	2402	438.17868625	282	99.917740063	345	106.47222668	0.28119019698	1.20E-27		2.5638232828	0	up	2.2826330858	0	up
MSMEG_1244		hypothetical protein	3459	13756	649.00007659	8048	472.2566853	8628	467.18669047	7565	428.49020389	806	88.671132537	1123	107.6095257	0.34716117046	1.53E-119		2.5290588596	0	up	2.1818976891	0	up
MSMEG_1245		phosphoadenosine phosphosulfate reductase	849	5435	1044.7081941	3566	852.53920065	3705	817.35629067	3833	884.5322181	398	178.39108933	669	261.18001981	0.17384213368	3.26E-14		2.1069161985	0	up	1.9330740648	0	up
MSMEG_1246		hypothetical protein	1437	5637	640.16866078	3591	507.22347588	4067	530.08838909	3306	450.74260294	411	108.83857058	536	123.63161558	0.24170488374	2.19E-26		2.3149727559	0	up	2.0732678722	0	up
MSMEG_1247		hypothetical protein	825	1624	321.24414375	1150	282.93364896	387	87.859333393	446	105.91645519	54	24.907927155	103	41.381363758	1.6535180237	4.71E-218	up	3.1735224061	0	up	1.5200043825	3.87E-47	up
MSMEG_1248		hypothetical protein	669	2938	716.6858279	2355	714.50537885	1081	302.64288171	1150	336.78617058	108	61.432107334	145	71.839517605	1.1643337771	2.64E-244	up	3.4172674466	0	up	2.2529336695	8.09E-210	up
MSMEG_1249		ISMsm7, transposase orfB	867	362	68.138507403	249	58.29361099	225	48.606495299	138	31.184767906	49	21.506748585	51	19.497215934	0.66914146852	3.25E-12		1.6415634627	2.68E-38	up	0.97242199421	3.15E-11
MSMEG_1250		ISMsm7, transposase orfA	297	60	32.968405558	33	22.552682163	46	29.008967385	30	19.790070103	28	35.875615244	23	25.668051954	0.20916993436	0.41493577207		-0.10287544818	0.68823763904		-0.31204538254	0.24400086621
MSMEG_1251		hypothetical protein	366	443	197.52668887	181	100.37792143	312	159.66304073	118	63.166010639	43	44.707990075	42	38.035552396	0.45514800596	8.87E-07		1.9064023654	9.82E-48	up	1.4512543594	1.90E-23	up
MSMEG_1252		hypothetical protein	6177	2286	60.395108753	1600	52.57546109	2142	64.949042441	2155	68.352153247	1102	67.889368486	1693	90.844968722	-0.2271052395	3.27E-12		-0.49417129947	5.64E-46		-0.26706605997	6.37E-15
MSMEG_1253		hypothetical protein	3399	793	38.073707195	761	45.443754086	399	21.98632374	854	49.225397673	1279	143.19147263	1785	174.06384746	0.22853872578	5.86E-05		-1.9490387108	0	down	-2.1775774366	0	down
MSMEG_1254		DEAD/DEAH box helicase	5004	1585	51.691020764	1164	47.214607982	917	34.322816783	1646	64.445864979	1148	87.301632061	1396	92.46761162	0.019012064913	0.68638245973		-0.85780068109	6.22E-109		-0.87681274601	8.95E-109
MSMEG_1255		UvrD/REP helicase	2214	849	62.579662501	693	63.532555851	416	35.19221494	398	35.219888988	41	7.0469958516	61	9.1321648255	0.83964070234	1.99E-42		2.9485527906	1.06E-191	up	2.1089120883	1.64E-71	up
MSMEG_1256		hypothetical protein	420	131	50.900863295	66	31.895936203	74	32.99995265	37	17.259768282	11	9.9664655615	21	16.572633544	0.7455745898	1.88E-05		1.6524429021	2.02E-13	up	0.90686831234	0.00063237260908
MSMEG_1257		IS1096, tnpR protein	702	1400	325.45733692	1165	336.8445477	679	181.16051622	760	212.10895649	148	80.227337387	197	93.014495959	0.75183087045	7.19E-58		1.9246816415	9.66E-194	up	1.1728507711	1.90E-54	up
MSMEG_1258		IS1096, tnpA protein	1323	309	38.115513772	283	43.417748655	138	19.536651504	112	16.585963515	44	12.655829284	60	15.03186716	1.1616077177	2.62E-28	up	1.5394047302	5.50E-34	up	0.37779701251	0.020413941563
MSMEG_1259		hypothetical protein	417	262	102.53411311	205	99.78344986	141	63.330649942	154	72.354774289	101	92.168622001	108	85.843857206	0.58064623215	1.03E-07		0.19031069031	0.10198587681		-0.39033554184	0.0027598766043
MSMEG_1260		hypothetical protein	1368	1129	134.68244363	1064	157.86877514	442	60.515560395	647	92.661795343	136	37.831240887	187	45.308223285	0.92784049465	1.29E-70		1.7936908247	6.55E-151	up	0.86585033001	9.44E-26
MSMEG_1261		hypothetical protein	1083	569	85.740685756	510	95.583389779	224	38.739182267	297	53.729218027	128	44.97584056	138	42.234966372	0.9682782239	6.82E-38		1.0505877967	3.60E-34	up	0.082309572764	0.45929462449
MSMEG_1262		hypothetical protein	366	111	49.493143261	96	53.23911855	41	20.981361122	68	36.400751894	30	31.191620982	19	17.206559417	0.84324126941	9.42E-07		1.1091681961	3.08E-08	up	0.26592692665	0.28378018906
MSMEG_1263		hypothetical protein	525	28	8.7036590672	28	10.825287438	22	7.8486373869	26	9.7027886561	24	17.396012616	21	13.258106835	0.14033105803	0.67672278815		-0.65410709159	0.023249409614		-0.79443814962	0.0085942668385
MSMEG_1264		prophage Lp1 protein 5	399	132	53.988862635	79	40.187862201	65	30.512047258	98	48.121117829	43	41.01033676	41	34.059046381	0.29030967117	0.075806310336		0.35917284861	0.042987074682		0.068863177439	0.73321879186
MSMEG_1265		hypothetical protein	1539	3360	356.29013726	2499	329.58568846	1219	148.35287707	1889	240.4782846	182	45.001868245	249	53.626845386	0.83260658289	1.41E-155		2.7952857582	0	up	1.9626791753	4.51E-245	up
MSMEG_1266		ankyrin	690	33	7.8049116635	28	8.2366317466	24	6.514679254	26	7.3825565862	11	6.0665442548	6	2.8821971381	0.20481978448	0.52319033855		0.87366557899	0.01505509272		0.66884579451	0.083324825455
MSMEG_1268		nudix hydrolase	669	382	93.183793825	224	67.961445802	249	69.711450089	149	43.635773406	85	48.349343735	56	27.744917144	0.52448799962	3.09E-08		1.1340137138	3.00E-22	up	0.60952571413	4.04E-06
MSMEG_1269		Ser/Thr protein phosphatase	999	140	22.869975027	70	14.222412175	146	27.372738907	89	17.454485253	141	53.70953595	129	42.800194738	-0.24433279221	0.10429463604		-1.3321789967	7.80E-25	down	-1.0878462045	1.03E-17	down
MSMEG_1270		hypothetical protein	294	74	41.075942026	46	31.757858557	80	50.965177837	50	33.320015989	57	73.777732079	80	90.19120296	-0.19753858073	0.3442419089		-1.1607504047	5.72E-11	down	-0.96321182395	4.13E-08
MSMEG_1271		hypothetical protein	363	39	17.533197501	12	6.7098889081	32	16.51103282	14	7.5562085847	13	13.628074622	21	19.174947902	0.066802022607	0.85413881295		-0.3846464166	0.2310568196		-0.45144843921	0.17692040412
MSMEG_1272		ribosylglycohydrolase	1479	174	19.199247942	60	8.234245009	106	13.423586901	71	9.4053010651	49	12.607404343	75	16.807944771	0.32069780619	0.037759397965		-0.053440508125	0.74307722561		-0.37413831432	0.027959813385
MSMEG_1273		hypothetical protein	342	10	4.7717429097	7	4.1544414512	10	5.4765213027	10	5.7287045034	7	7.7887848886	24	23.259836553	-0.31652661694	0.57212522332		-1.8363423865	1.29E-05	down	-1.5198157695	0.00020745272977	down
MSMEG_1274		gluconolactonase	1128	16	2.3148029434	14	2.5191825821	19	3.1548258355	21	3.6474783461	21	7.0844798721	22	6.4645024462	-0.49709886259	0.19933761484		-1.4889830764	9.63E-06	down	-0.99188421383	0.0018636383203
MSMEG_1275		HNH nuclease	1080	52	7.8574699912	33	6.2019875949	58	10.058544126	59	10.703129581	54	19.026888799	51	15.65193168	-0.54303514675	0.012742169525		-1.2744634988	6.82E-10	down	-0.7314283521	0.00016447667555
MSMEG_1276		hypothetical protein	297	159	87.366274728	107	73.125363378	180	113.51335064	210	138.53049072	149	190.90952398	214	238.82448339	-0.63410924156	6.06E-08		-1.4181522198	5.02E-36	down	-0.78404297826	4.80E-14
MSMEG_1277		hypothetical protein	198	85	70.05786181	65	66.632924574	68	64.324232028	57	56.401699793	15	28.828619393	16	26.784054212	0.18097304253	0.36501621408		1.3050134628	8.41E-08	up	1.1240404203	1.34E-05	up
MSMEG_1278		death-on-curing protein	393	146	60.626632816	88	45.449680085	89	42.415866517	67	33.401408395	14	13.556053089	12	10.120692241	0.50290113741	0.0012034102986		2.2003160841	2.41E-22	up	1.6974149467	2.06E-11	up
MSMEG_1279		hypothetical protein	1431	516	58.845493694	311	44.112478949	502	65.70447822	459	62.842807515	293	77.915840925	280	64.854470892	-0.29871046491	2.60E-05		-0.44025672691	8.99E-09		-0.141546262	0.063815223815
MSMEG_1280		hypothetical protein	723	396	89.384050587	278	78.045381429	385	99.736315342	436	118.14918201	281	147.89919094	257	117.81927582	-0.3666949939	2.15E-06		-0.6444664987	2.85E-15		-0.27777150479	0.00046983265944
MSMEG_1281		hypothetical protein	3246	857	43.085927799	664	41.520279916	841	48.526432844	873	52.692433419	326	38.217903565	393	40.129667177	-0.2544083197	1.24E-06		0.11134755996	0.079677763608		0.36575587966	1.76E-09
MSMEG_1282		hypothetical protein	1170	202	28.175306596	103	17.86866356	171	27.374181096	174	29.137072444	61	19.840003705	67	18.980623033	-0.25984848252	0.033398197727		0.28305651513	0.052207873955		0.54290499765	0.00011670306684
MSMEG_1283		ribbon-helix-helix transcription factor, family protein	255	110	70.397242456	98	78.005747718	102	74.918811421	83	63.770590602	60	89.538300232	56	72.789606154	0.086996894317	0.61480495925		-0.12715019431	0.45048117869		-0.21414708862	0.21953029802
MSMEG_1284		twitching motility protein PilT	390	335	140.1791244	221	115.01867903	321	154.15986196	225	113.03174655	140	136.6033042	166	141.07985478	-0.055877431504	0.58639914661		-0.10805568729	0.29127801386		-0.052178255786	0.62574570179
MSMEG_1285		hypothetical protein	2406	1638	111.10188242	1210	102.07760131	1028	80.025496821	816	66.447257821	431	68.167822714	430	59.237177256	0.54504912723	9.65E-37		0.75625508625	5.61E-51		0.21120595902	0.00024596266707
MSMEG_1286		sulfatase	1761	530	49.11562293	343	39.53442921	473	50.307492621	357	39.718367271	553	119.49880189	566	106.53163641	-0.0091910459128	0.91438190921		-1.3277653947	1.08E-97	down	-1.3185743488	4.82E-93	down
MSMEG_1287		cyclase/dehydrase	438	107	39.866931515	74	34.292434522	95	40.623784731	57	25.49665881	105	91.224809311	135	102.16006979	0.16985701033	0.34870049225		-1.3766536258	2.63E-23	down	-1.5465106362	2.04E-26	down
MSMEG_1288		hypothetical protein	1650	89	8.8025642839	69	8.4880094688	87	9.8756615054	117	13.892629212	33	7.6107555197	35	7.0308142308	-0.4507059571	0.0052472406621		0.24670898961	0.2253477725		0.69741494671	0.00021362056346
MSMEG_1289		hypothetical protein	804	111	22.530460738	84	21.206253378	89	20.733128782	56	13.646287145	22	10.412725214	25	10.306364144	0.34535986043	0.042243952142		1.0831325448	1.38E-07	up	0.73777268432	0.0010800953852
MSMEG_1290	ilvD	dihydroxy-acid dehydratase	1869	36	3.1433760676	26	2.8236102869	44	4.4093468466	24	2.5158483983	26	5.293730431	47	8.3350858915	-0.21532789417	0.46365011704		-1.2052371658	9.13E-07	down	-0.98990927164	4.63E-05
MSMEG_1291		oxidoreductase	2682	1244	75.694574103	681	51.538176353	1466	102.3778687	946	69.105862245	326	46.25477814	383	47.332726677	-0.40743282474	6.87E-20		0.47139199591	8.43E-16		0.87882482065	1.12E-56
MSMEG_1292		FAD binding domain-containing protein	885	214	39.461505093	135	30.962156868	189	39.999026436	182	40.29124103	51	21.929295565	60	22.471367517	-0.17025351372	0.15320109236		0.68305844254	1.97E-06		0.85331195626	1.94E-09
MSMEG_1293		xanthine/uracil permeases family protein	1905	160	13.706549712	152	16.195311916	78	7.6688547123	133	13.678522469	89	17.778405282	118	20.530926595	0.48224166685	0.00029557085765		-0.37769365596	0.0030152458145		-0.85993532281	8.17E-10
MSMEG_1294		OHCU decarboxylase	507	31	9.9783073626	49	19.616830047	40	14.776885882	158	61.056464802	264	198.14984785	300	196.12584076	-1.3894898885	6.82E-14	down	-3.7872321748	1.41E-169	down	-2.3977422863	1.86E-106	down
MSMEG_1295		transthyretin	318	22	11.29012379	21	13.403952607	48	28.271249593	288	177.43851534	689	824.49851463	733	764.00882942	-3.0481140314	1.82E-59	down	-6.0170499122	0	down	-2.9689358809	0	down
MSMEG_1296		uricase	900	124	22.48445259	121	27.288745418	174	36.210758853	848	184.60177392	1533	648.18267843	1830	673.95376412	-2.1426029052	4.87E-121	down	-4.7485040418	0	down	-2.6059011366	0	down
MSMEG_1297		hydroxydechloroatrazine ethylaminohydrolase	1359	91	10.927607273	86	12.844573947	54	7.4422660352	482	69.488047473	264	73.923453171	376	91.704344555	-1.6805450037	1.35E-46	down	-2.8239314621	1.37E-149	down	-1.1433864584	2.53E-43	down
MSMEG_1298		guanine deaminase	1335	115	14.057876302	73	11.098960435	43	6.0327881855	315	46.228714319	79	22.518714834	76	18.86921572	-1.0112882889	4.65E-15	down	-0.69114447092	7.50E-06		0.32014381798	0.017453344452
MSMEG_1299		oxidoreductase, 2OG-Fe(II) oxygenase	1059	41	6.3181661076	34	6.5166390387	36	6.3670377978	47	8.6952970905	49	17.607508048	23	7.1986887915	-0.22828210416	0.38690878433		-0.91071522827	0.00011186032339		-0.68243312411	0.0035221900168
MSMEG_1300		hypothetical protein	393	13	5.398261826	17	8.7800518346	21	10.008238167	18	8.9735127031	56	54.224212354	64	53.977025283	-0.46057298656	0.24005616611		-2.9696089173	9.95E-31	down	-2.5090359308	5.54E-25	down
MSMEG_1301		hypothetical protein	261	1	0.62526286403	4	3.1107147812	7	5.0232919535	19	14.262498798	24	34.991979401	23	29.208472913	-2.4605729866	9.39E-05	down	-4.2022696741	2.04E-16	down	-1.7416966875	4.02E-07	down
MSMEG_1302		alkylphosphonate uptake protein	168	0	0	1	1.2081794016	0	0	1	1.1662005596	5	11.325529047	3	5.9187976943	-0.082061363308	0.97372487208		-3.9696089173	0.00098683673072	down	-3.887547554	0.0014414819645
MSMEG_1303		transcriptional regulator	819	39	7.7711241672	21	5.2044651146	42	9.6049758231	21	5.0236331799	59	27.413588258	41	16.59286875	-0.1524506912	0.62110391981		-1.7065745115	6.55E-14	down	-1.5541238203	7.31E-12	down
MSMEG_1304		rhizopine catabolism protein	1044	75	11.7236787	48	9.3321443435	36	6.4585182259	36	6.7559204834	42	15.308990988	36	11.429402444	0.69052814059	0.0018476102787		-0.31249663084	0.13347320903		-1.0030247714	2.04E-05	down
MSMEG_1305		TetR family transcriptional regulator	609	203	54.39786917	151	50.326921281	130	39.981303303	80	25.736839937	47	29.368268426	53	28.84563474	0.67129866911	1.36E-07		0.85414044299	5.49E-09		0.18284177388	0.29979931985
MSMEG_1306		aldehyde dehydrogenase	1524	23	2.4628956514	12	1.5982215706	12	1.4747797524	20	2.5711508401	28	6.9915076953	24	5.2197271005	0.047221653637	0.91281514856		-1.5407656185	5.76E-07	down	-1.5879872722	6.02E-07	down
MSMEG_1307		EthD protein	303	2	1.0771855281	2	1.3397632968	3	1.8544260253	6	3.8796375053	10	12.559002508	8	8.7512256338	-1.2519863648	0.17656940538		-3.1395339188	5.72E-06	down	-1.887547554	0.0010231547604
MSMEG_1308		peptidase S15	1704	7	0.67039627498	6	0.71469767419	15	1.6487414485	13	1.4947077595	38	8.4861710607	34	6.6134922593	-1.1889765672	0.017366648275		-3.4390942006	1.80E-21	down	-2.2501176334	7.95E-14	down
MSMEG_1309		hypothetical protein	117	8	11.158537266	1	1.7348217049	2	3.2016586077	3	5.0236331799	5	16.262298119	6	16.997572866	0.76593554325	0.39806192696		-1.2591155345	0.052638640432		-2.0250510778	0.007428011581
MSMEG_1310		TnpC protein	1404	309	35.916541824	217	31.371359163	216	28.814927469	129	18.001352228	95	25.748638688	93	21.955198285	0.52640507432	2.43E-07		0.51472122029	5.96E-06		-0.011683854025	0.93298361559
MSMEG_1311		oligopeptide transporter OPT family protein	1992	1666	136.48621994	1327	135.21419833	1517	142.63533751	1304	128.25396034	819	156.45604344	770	128.12176535	0.0033242496046	0.94322534448		-0.056135763172	0.20544032809		-0.059460012776	0.19388018872
MSMEG_1312		hypothetical protein	597	24	6.5605470356	37	12.579636785	28	8.7844502503	45	14.767966886	47	29.958585379	56	31.091037804	-0.34114858463	0.22284710218		-1.7253721069	1.74E-14	down	-1.3842235223	1.87E-10	down
MSMEG_1313		hypothetical protein	2343	246	17.134284015	228	19.751644814	157	12.550419754	162	13.546442352	95	15.429401929	92	13.014786906	0.48926927183	5.00E-06		0.37223987169	0.0015397067787		-0.11702940014	0.39205000606
MSMEG_1314		hypothetical protein	750	6	1.3055488601	15	4.0594827894	36	8.9902573705	72	18.808482626	29	14.714127338	24	10.606485468	-2.4446314427	4.58E-16	down	-2.3052119491	3.20E-11	down	0.13941949359	0.5745442534
MSMEG_1315		transporter small conductance mechanosensitive ion channel (MscS) family protein	915	57	10.166159156	52	11.535142352	717	146.76717975	3017	646.00628508	1958	814.30925178	2593	939.2970225	-5.1803832508	0	down	-6.3533924635	0	down	-1.1730092128	0	down
MSMEG_1316	prfC	peptide chain release factor 3	1617	1220	123.12690239	892	111.96841831	613	71.003759123	467	56.583445335	76	17.885510807	129	26.442420868	0.885517159	5.39E-63		2.3953051025	9.59E-210	up	1.5097879435	4.31E-60	up
MSMEG_1317		transcriptional regulator	690	222	52.505769373	127	37.359008279	153	41.531080244	112	31.801782217	58	31.987233344	63	30.26306995	0.31517331345	0.011533546076		0.55861107161	7.36E-05		0.24343775816	0.11945919631
MSMEG_1318		polysaccharide deacetylase	912	28	5.0103300551	27	6.0091028133	16	3.2859127816	13	2.7927434454	42	17.524765999	23	8.3590037612	0.84131735509	0.014714745317		-1.2106170168	3.39E-06	down	-2.0519343719	2.26E-11	down
MSMEG_1319		Asp/Glu racemase	1155	20	2.8258633335	17	2.9874981567	48	7.7837726151	24	4.0711001354	57	18.779786347	46	13.200712433	-1.0425329991	0.00045819989904	down	-2.4466560789	6.75E-22	down	-1.4041230798	1.18E-10	down
MSMEG_1320		major facilitator superfamily protein	1302	13	1.6294292609	17	2.6501999777	11	1.5823865699	12	1.8057298988	51	14.905857585	22	5.6005827645	0.30126727624	0.51659908758		-2.2525428806	1.44E-14	down	-2.5538101568	5.12E-16	down
MSMEG_1321		5-carboxymethyl-2-hydroxymuconate delta-isomerase	621	20	5.2558327701	12	3.9222055936	15	4.5240828153	8	2.5239509696	14	8.5789514715	10	5.3374021075	0.39437668064	0.38043575058		-0.55457141804	0.15729026585		-0.94894809868	0.026395493142
MSMEG_1322		ErfK/YbiS/YcfS/YnhG family protein	1263	1331	171.97996168	915	147.04777325	1193	176.91635397	1103	171.10184363	148	44.591916743	225	59.047387924	-0.11382607758	0.012713201054		1.6205014748	3.83E-134	up	1.7343275524	1.43E-153	up
MSMEG_1323		hypothetical protein	288	23	13.032822822	17	11.981112399	36	23.412128569	22	14.966240515	1	1.3213117222	5	5.7543866472	-0.61811426355	0.05250455457		1.7673566768	0.00059319202464	up	2.3854709404	3.96E-07	up
MSMEG_1324		hypothetical protein	117	12	16.737805899	5	8.6741085244	9	14.407463735	0	0	0	0	0	0	0.8354764765	0.19714278876		4.1178539239	0.000515681495	up	3.2823774474	0.020867317474
MSMEG_1325	recD	exodeoxyribonuclease V subunit alpha	1665	449	44.00836623	239	29.135627227	466	52.420669853	420	49.421688581	79	18.055546128	101	20.106137993	-0.44695949716	2.47E-09		0.96480274105	1.43E-19		1.4117622382	5.62E-45	up
MSMEG_1326		hypothetical protein	150	7	7.6157016838	6	8.1189655788	11	13.735115427	7	9.1430123875	43	109.08749578	26	57.451796286	-0.55154664661	0.35566090469		-3.377693656	2.35E-20	down	-2.8261470093	8.46E-17	down
MSMEG_1327	recB	exodeoxyribonuclease V subunit beta	3252	672	33.722664283	415	25.902296396	634	36.51485735	620	37.352844493	121	14.15900089	153	15.594175475	-0.28824677108	3.10E-06		1.0184952247	8.90E-33	up	1.3067419958	3.53E-56	up
MSMEG_1328	recC	exodeoxyribonuclease V subunit gamma	3264	606	30.298813159	366	22.759967845	504	28.920864703	464	27.851613365	114	13.290841441	137	13.912075953	-0.076112096977	0.3064867014		0.98366003233	6.74E-28		1.0597721293	1.02E-31	up
MSMEG_1329		major facilitator superfamily protein	1245	96	12.583603471	57	9.2927919276	138	20.76063449	71	11.173044398	30	9.1695849635	45	11.98021702	-0.5320326527	0.00090354142863		0.058960234876	0.7742773835		0.59099288757	0.0012650866781
MSMEG_1330		MarR family transcriptional regulator	459	129	45.864870085	67	29.62803343	71	28.971871519	60	25.610678957	11	9.1196416903	30	21.66357326	0.49922547927	0.0034025474238		1.2875489222	1.27E-09	up	0.78832344291	0.00099751401005
MSMEG_1331		enoyl-CoA hydratase	708	244	56.241864735	249	71.38497278	160	42.327012102	153	42.339010148	30	16.124482033	25	11.703837249	0.57336362614	6.33E-08		2.1944752055	2.64E-45	up	1.6211115794	2.82E-20	up
MSMEG_1332		hypothetical protein	858	171	32.524600098	146	34.538723033	71	15.49893826	106	24.204778049	50	22.175861071	49	18.929115237	0.75867211675	2.65E-08		0.70937349274	2.79E-06		-0.04929862401	0.79689669983
MSMEG_1333		hypothetical protein	993	27	4.4372884217	7	1.43083482	11	2.07479085	13	2.5649365783	22	8.4308470007	16	5.3406271239	0.42043897722	0.33499348635		-1.1300735895	0.00082608558812	down	-1.5505125667	2.92E-05	down
MSMEG_1334		metallo-beta-lactamase	738	1073	237.27200658	634	174.3707377	506	128.41774586	369	97.960847009	47	24.234790612	88	39.522811704	0.882046773	8.10E-51		2.6908228287	3.09E-193	up	1.8087760557	6.32E-63	up
MSMEG_1335		BadM/Rrf2 family transcriptional regulator	462	70	24.726304168	30	13.180138927	26	10.540525416	9	3.816656377	11	9.0604232377	6	4.3045801413	1.4325118095	1.62E-07	up	1.5867844312	4.14E-07	up	0.15427262168	0.72755311996
MSMEG_1336		flavohemoprotein	1236	191	25.21842964	95	15.600763147	97	14.698876836	71	11.254401517	16	4.9260553526	28	7.5086365571	0.68549255069	1.50E-06		1.7308308008	4.83E-20	up	1.0453382501	1.88E-06	up
MSMEG_1339	rpmG	50S ribosomal protein L33	168	2494	2422.6479591	2950	3564.1292348	1200	1337.8359182	1129	1316.6404318	95	215.1850519	217	428.12636655	1.142895064	6.42E-244	up	3.1554402153	0	up	2.0125451513	4.05E-190	up
MSMEG_1340		(3R)-hydroxyacyl-ACP dehydratase subunit HadA	477	3719	1272.3627386	3723	1584.2195414	1407	552.46733579	1297	532.72628331	101	80.575084643	275	191.08906602	1.3785338755	0	up	3.3372769061	0	up	1.9587430306	7.66E-213	up
MSMEG_1341		(3R)-hydroxyacyl-ACP dehydratase subunit HadB	429	2230	848.30243531	2205	1043.2586889	972	424.36529546	940	429.29228992	94	83.381237628	176	135.98058292	1.1317902179	7.54E-196	up	3.0682938748	0	up	1.9365036569	1.07E-148	up
MSMEG_1342		(3R)-hydroxyacyl-ACP dehydratase subunit HadC	510	3065	980.76158239	2116	842.14368455	1362	500.19324095	1154	443.32085274	131	97.745977753	239	155.32782027	0.96003729806	7.39E-175		2.8380244904	0	up	1.8779871923	2.12E-187	up
MSMEG_1344	secE	preprotein translocase subunit SecE	435	2454	920.63704099	1971	919.68282505	1818	782.77240898	1274	573.80284639	412	360.41738783	376	286.49702127	0.43507577262	9.30E-38		1.5198010031	1.97E-239	up	1.0847252305	7.52E-102	up
MSMEG_1345	nusG	transcription antitermination protein NusG	843	4395	850.8136477	3895	937.82238818	3241	720.08264476	2414	561.03792332	982	443.28362517	697	274.04805647	0.4697837142	4.45E-80		1.3341609541	0	up	0.86437723993	2.62E-127
MSMEG_1346	rplK	50S ribosomal protein L11	429	7250	2757.9339265	6240	2952.3511196	5287	2308.2503262	4143	1892.0829331	1551	1375.7904209	1518	1172.8325277	0.43449930897	2.15E-112		1.16644088	0	up	0.73194157108	4.84E-159
MSMEG_1347	rplA	50S ribosomal protein L1	708	2292	528.3047294	1807	518.04275427	1568	414.8047186	1195	330.68704004	541	290.77815933	607	284.16916839	0.48697506451	7.26E-43		0.86654043064	1.92E-91		0.37956536612	1.95E-15
MSMEG_1348		RNA polymerase ECF-subfamily protein sigma factor	1230	40	5.3071091873	30	4.9505887676	23	3.5023021599	17	2.7078608116	12	3.7125636681	22	5.9284217556	0.72529355875	0.015570938314		0.072211258373	0.81221289178		-0.65308230038	0.056445401731
MSMEG_1349		DGPF domain-containing protein	696	623	146.07703661	368	107.31965995	171	46.01694236	192	54.047363867	84	45.926972964	71	33.81198223	1.3668541459	1.15E-59	up	1.7070079246	1.43E-64	up	0.34015377871	0.011112493617
MSMEG_1350		cyclopropane-fatty-acyl-phospholipid synthase	861	3901	739.39403356	3426	807.65319608	1903	413.96776461	2549	580.02833688	206	91.046204243	224	86.231589172	0.63670765969	4.79E-122		3.1212051334	0	up	2.4844974737	0	up
MSMEG_1351		cyclopropane-fatty-acyl-phospholipid synthase	873	115	21.497439706	91	21.157670896	74	15.876265879	63	14.13867895	67	29.205075591	55	20.881897936	0.50640708091	0.0023082690043		-0.2138457277	0.19304226846		-0.72025280862	5.98E-05
MSMEG_1352		alpha/beta hydrolase	918	454	80.707949684	400	88.441890837	502	102.42168664	303	64.666964365	120	49.743500129	130	46.937742063	0.0031859233106	0.97108591767		0.80269905764	6.48E-18		0.79951313433	4.33E-17
MSMEG_1353		ABC transporter	1422	1836	210.70567046	1412	201.54675452	1728	227.60145242	1221	168.22812123	376	100.62039646	478	111.41657994	0.057264446816	0.159324851		0.95763474024	7.70E-86		0.90037029343	8.54E-72
MSMEG_1355		TetR family transcriptional regulator	600	86	23.391083743	70	23.680316272	66	20.602673141	51	16.653343991	38	24.100725812	40	22.096844725	0.33297613597	0.082661138703		0.030391082679	0.88115110546		-0.30258505329	0.15887655676
MSMEG_1356		hypothetical protein	612	136	36.265246113	109	36.15062288	128	39.17323473	120	38.416018435	73	45.390943867	67	36.286485211	-0.099619734692	0.51087472398		-0.16225399526	0.28823526712		-0.062634260571	0.69491189391
MSMEG_1357		hypothetical protein	528	53	16.381176511	39	14.992408029	53	18.800648699	32	11.874042062	28	20.180033575	16	10.04402033	0.032109656611	0.90363519666		0.094521420098	0.722867991		0.062411763487	0.82627902604
MSMEG_1358		hypothetical protein	561	60	17.453861766	28	10.130616587	257	85.80273857	802	280.08769804	918	622.69817888	1232	727.89606154	-3.6711166187	7.73E-216	down	-5.5802982432	0	down	-1.9091816245	5.30E-302	down
MSMEG_1359		DeoR family transcriptional regulator	963	45	7.6258695098	41	8.6416819505	43	8.363211036	94	19.124235968	56	22.128884169	60	20.651256753	-0.75382869157	0.00023074998188		-1.4013251577	2.84E-12	down	-0.64749646618	0.00038196134447
MSMEG_1360		endonuclease/exonuclease/phosphatase	750	88	19.148049948	42	11.36655181	514	128.3608969	1560	407.51712356	2091	1060.9393194	2503	1106.1680469	-4.0778937291	0	down	-6.1127762457	0	down	-2.0348825166	0	down
MSMEG_1361		alpha-mannosidase	4143	79	3.1118259699	84	4.1153337474	289	13.065131849	2720	128.62829054	1924	176.72089814	2117	169.3664746	-4.2884016004	0	down	-5.6013773993	0	down	-1.3129757989	0	down
MSMEG_1362		hypothetical protein	600	28	7.6157016838	36	12.178448368	42	13.110791999	191	62.368405929	163	103.37942914	80	44.193689451	-1.946247508	2.34E-25	down	-2.8944214209	3.35E-59	down	-0.94817391296	4.35E-13
MSMEG_1363		glucokinase	906	187	33.683448791	139	31.140624047	104	21.499879657	107	23.138654812	28	11.760549368	38	13.901988403	0.54556760222	3.11E-05		1.3347251176	6.80E-16	up	0.78915751534	2.61E-05
MSMEG_1364	rplJ	50S ribosomal protein L10	528	6286	1942.86935	8641	3321.7794302	2945	1044.6775551	2316	859.38379421	293	211.16963705	378	237.28998029	1.422453926	0	up	3.5058587505	0	up	2.0834048245	0	up
MSMEG_1365	rplL	50S ribosomal protein L7/L12	393	7712	3202.4150156	9404	4856.9180855	3249	1548.4174192	2311	1152.0993254	233	225.61145497	516	435.18976634	1.5401274327	0	up	3.5446271378	0	up	2.0044997051	0	up
MSMEG_1366		ABC transporter ATP-binding protein	1083	2380	358.63415132	2853	534.70472753	1069	184.87582966	2010	363.62198059	801	281.45037725	964	295.03266364	0.68311502826	6.03E-99		0.59836115813	1.29E-61		-0.084753870127	0.048927365267
MSMEG_1367	rpoB	DNA-directed RNA polymerase subunit beta	3510	18751	871.80721779	15161	876.72106226	22903	1222.1264515	16183	903.3050639	6251	677.70417028	7446	703.13293087	-0.28691744083	4.45E-158		0.33832701422	5.43E-138		0.62524445505	0
MSMEG_1368	rpoC	DNA-directed RNA polymerase subunit beta'	3954	12578	519.1323205	11899	610.82177177	21577	1022.0809269	12545	621.60790376	4274	411.33496575	5942	498.1011053	-0.5613368271	0		0.29098739886	1.41E-75		0.85232422596	0
MSMEG_1369		LacI family transcriptional regulator	1050	144	22.380837601	136	26.289983779	148	26.39996212	124	23.137419103	16	5.7986708722	26	8.2073994694	-0.040241187613	0.78799690191		1.7673566768	3.44E-20	up	1.8075978645	1.62E-20	up
MSMEG_1370		2-deoxy-scyllo-inosamine dehydrogenase	1026	6	0.95434858193	3	0.59349163588	2	0.36510142018	19	3.6281795188	29	10.755941037	21	6.7841189946	-1.3044537846	0.027501656898		-3.4435401057	2.38E-15	down	-2.139086321	1.82E-09	down
MSMEG_1371		hypothetical protein	1002	7	1.1400751024	19	3.8488110279	6	1.1215390931	69	13.49161366	140	53.168950736	102	33.740691048	-1.6104403357	3.71E-07	down	-4.1880324365	2.57E-78	down	-2.5775921008	2.15E-50	down
MSMEG_1372		ABC transporter ATP-binding protein	759	10	2.1501134059	13	3.4765004125	9	2.220913382	57	14.713486902	169	84.73107265	112	48.91001204	-1.6028935266	2.13E-06	down	-4.5804732815	1.32E-94	down	-2.9775797549	1.86E-67	down
MSMEG_1373		ribose/xylose/arabinose/galactoside ABC-type transport systems, permeases	1119	32	4.6668413229	30	5.4416659376	28	4.6866101872	144	25.212443198	320	108.82224157	277	82.048605749	-1.5541298076	3.14E-14	down	-4.2369997282	5.11E-192	down	-2.6828699206	1.71E-127	down
MSMEG_1374		ribose ABC transporter periplasmic binding protein	1047	43	6.7023162588	72	13.958107012	36	6.440012443	299	55.950894471	293	106.49242442	305	96.554980533	-1.6245885977	2.98E-28	down	-3.3481205406	1.11E-163	down	-1.7235319429	3.87E-74	down
MSMEG_1375		tagatose-1,6-bisphosphate aldolase GatY	843	23	4.4524946296	47	11.316470409	52	11.553316115	69	16.03629524	31	13.993678595	43	16.906838491	-0.87164158364	8.43E-05		-1.049779266	1.00E-05	down	-0.17813768237	0.41780295875
MSMEG_1376		xylulose kinase	1248	56	7.3227900806	61	9.9210116248	134	20.11041813	104	16.326807835	69	21.039348191	97	25.761946374	-1.106514407	7.19E-12	down	-1.4742836291	3.35E-18	down	-0.36776922205	0.011995098699
MSMEG_1377		DeoR family transcriptional regulator	789	58	11.996488258	33	8.4894126775	84	19.940368059	60	14.898988138	56	27.009018321	79	33.187276298	-0.74419172455	0.00018731581079		-1.5386298742	5.92E-16	down	-0.79443814962	4.04E-06
MSMEG_1378		1-phosphofructokinase	918	68	12.088415371	45	9.9497127192	145	29.583953311	100	21.342232464	87	36.064037593	106	38.272312759	-1.1985203399	1.10E-13	down	-1.7418869922	3.04E-26	down	-0.54336665228	8.69E-05
MSMEG_1379		hypothetical protein	1188	273	37.501561322	157	26.824023482	244	38.468413271	199	32.81853292	164	52.532150894	191	53.28910786	-0.12503140227	0.25584683418		-0.69309128212	8.39E-12		-0.56805987985	2.42E-08
MSMEG_1380		transcriptional regulator	705	72	16.666581193	66	19.001834333	121	32.146014829	80	22.232248967	34	18.35217643	27	12.693932076	-0.62458859771	0.00015441209573		0.20817820189	0.33899301213		0.8327667996	1.71E-05
MSMEG_1381		MmpS5 protein	417	108	42.265970291	128	62.303812595	47	21.110216647	41	19.263284064	6	5.4753636832	11	8.7433558265	1.3411500674	9.67E-15	up	2.8255712908	1.96E-29	up	1.4844212234	5.76E-06	up
MSMEG_1382		MmpL5 protein	2904	1284	72.155851255	830	58.012581185	449	28.958803657	267	18.013461537	79	10.352095146	133	15.180167089	1.4798825208	9.07E-142	up	2.3482302895	3.95E-205	up	0.86834776869	1.78E-17
MSMEG_1383		endonuclease IV	753	853	184.86606535	593	159.84550426	680	169.13941489	437	113.70223145	94	47.504051717	89	39.175680887	0.29037700316	9.02E-07		2.0125430813	1.72E-116	up	1.7221660782	9.31E-75	up
MSMEG_1384		hypothetical protein	402	108	43.843058734	82	41.402685166	91	42.398083578	74	36.065187456	14	13.252559363	18	14.841164368	0.12147203078	0.49620682027		1.600246691	1.81E-12	up	1.4787746602	4.70E-10	up
MSMEG_1385		PAP2 superfamily protein	1212	718	96.677401149	529	88.591848003	453	70.004582454	605	97.799195446	173	54.317685846	162	44.303079771	0.15506047441	0.015992964697		0.92661954716	3.69E-32		0.77155907276	8.37E-21
MSMEG_1386		hypothetical protein	1167	30	4.1952084193	17	2.9567783813	31	4.9753280935	22	3.6934680963	40	13.04328281	35	9.940739915	-0.25539296619	0.444696619		-1.6438387561	2.78E-10	down	-1.3884457899	5.52E-08	down
MSMEG_1387		acyl-CoA dehydrogenase	1656	664	65.435117987	737	90.333297579	747	84.487246575	699	82.698830989	509	116.96481158	430	86.065608984	-0.12767195983	0.028164963257		-0.39234902454	3.49E-11		-0.26467706472	9.14E-06
MSMEG_1388		enoyl-CoA hydratase	939	221	38.408719127	224	48.419816019	222	44.281086622	210	43.816353295	229	92.804207349	224	79.068581764	-0.039287339618	0.73854908541		-0.99531463151	4.61E-26		-0.9560272919	1.54E-23
MSMEG_1389		hypothetical protein	738	110	24.324250442	106	29.153467187	95	24.110051101	129	34.246474971	124	63.938596507	103	46.259654608	-0.1345287832	0.39506708466		-1.0412699024	1.03E-14	down	-0.90674111925	1.62E-11
MSMEG_1390		enoyl-CoA hydratase	765	234	49.91804465	165	43.778735964	199	48.721710695	228	58.392348021	199	98.989565256	195	84.487935714	-0.17990868671	0.10299420904		-0.95141580056	2.61E-21		-0.77150711385	9.46E-15
MSMEG_1391		LysR family transcriptional regulator	900	59	10.698247603	51	11.501867903	37	7.6999889516	51	11.102229328	17	7.1879357686	17	6.2607726722	0.23986673158	0.30456602523		0.72428795495	0.0053172064572		0.48442122337	0.085902463219
MSMEG_1392		alcohol dehydrogenase	1158	48	6.7645018657	37	6.4853567879	48	7.7636074011	18	3.0454149329	7	2.300314708	6	1.7173713517	0.28293545347	0.2897046761		1.7393423007	6.31E-07	up	1.4564068472	0.00011387545983	up
MSMEG_1393		hypothetical protein	411	1103	437.96240653	783	386.68795914	498	226.94384481	479	228.33696213	59	54.627077331	105	84.677689641	0.8668378454	2.00E-54		2.5539530387	1.32E-201	up	1.6871151933	9.67E-64	up
MSMEG_1394		transmembrane protein	378	1409	608.30633064	1027	551.46677576	728	360.72020314	685	355.04328149	106	106.71165147	155	135.91313224	0.70369130426	3.81E-49		2.252783504	1.03E-224	up	1.5490921998	4.06E-81	up
MSMEG_1395		lipoprotein	582	676	189.55133793	394	137.40860988	528	169.91895374	373	125.56493448	111	72.576792327	89	50.686061354	0.16595042217	0.017215559957		1.4499299742	3.22E-55	up	1.283979552	1.02E-39	up
MSMEG_1396		LprB protein	522	380	118.79994416	215	83.600459744	250	89.701642027	185	69.435849412	50	36.449978543	54	34.288207332	0.36981290415	8.78E-05		1.5466972227	2.24E-34	up	1.1768843186	1.61E-17	up
MSMEG_1397		TetR family transcriptional regulator	576	796	225.52449927	571	201.21221118	640	208.1078095	529	179.93502801	34	22.462299277	47	27.045617242	0.14367694977	0.0194015239		3.1073386074	9.55E-179	up	2.9636616576	3.82E-149	up
MSMEG_1398	rpsL	30S ribosomal protein S12	375	7338	3193.3725118	8994	4868.1317611	4985	2489.8018329	4211	2200.0700094	318	322.69603404	579	511.76292384	0.7465617382	0		3.21684076	0	up	2.4702790218	0	up
MSMEG_1399	rpsG	30S ribosomal protein S7	471	9381	3250.3593037	9672	4168.0804182	6115	2431.6801053	6472	2692.1554218	516	416.89488834	648	456.0113179	0.51602234215	1.24E-216		3.0632462952	0	up	2.5472239531	0	up
MSMEG_1401	tuf	elongation factor Tu	1191	14195	1945.0321231	12116	2064.8485926	9391	1476.831566	7802	1283.4433726	1109	354.33786194	2995	833.50188857	0.53178341654	0		1.7109545286	0	up	1.179171112	0	up
MSMEG_1402		hypothetical protein	918	1052	187.01489662	913	201.86861584	366	74.673978703	311	66.374342962	101	41.867445942	169	61.019064682	1.4552402103	1.24E-128	up	1.8938890828	1.16E-145	up	0.43864887251	8.44E-06
MSMEG_1403		cutinase	918	511	90.840886098	556	122.93422826	198	40.397398315	223	47.593178394	221	91.61094607	219	79.072042399	1.2596066745	1.09E-56	up	0.30837582998	6.43E-05		-0.95123084447	1.01E-22
MSMEG_1404		IS1096, tnpA protein	1323	250	30.837794314	238	36.51386636	95	13.449144151	73	10.810494077	30	8.6289745121	41	10.271775893	1.4563585515	6.65E-33	up	1.8113813007	3.06E-35	up	0.35502274926	0.074901938446
MSMEG_1405		IS1096, tnpR protein	702	572	132.97256908	478	138.20746249	287	76.573001701	315	87.913580649	59	31.982519634	108	50.992718597	0.72049257249	9.31E-23		1.6828604028	5.42E-67	up	0.96236783027	1.81E-17
MSMEG_1406		hypothetical protein	852	7	1.34079255	7	1.6676279065	6	1.3189931588	7	1.6096852795	25	11.166014554	22	8.5586370415	0.024853840609	0.97111853554		-2.7168428469	6.79E-12	down	-2.7416966875	1.54E-11	down
MSMEG_1409	arcA	arginine deiminase	1278	24	3.0646686856	20	3.1764341075	37	5.4225274307	37	5.6722243182	44	13.101457076	54	14.005042431	-0.8320831103	0.0035923747132		-2.1248871428	7.59E-18	down	-1.2928040325	3.86E-09	down
MSMEG_1410	fabG	3-ketoacyl-ACP reductase	852	307	58.803330406	292	69.563906955	268	58.91502776	310	71.286062377	129	57.616635096	169	65.745893637	-0.03057485302	0.76394563658		0.037634755005	0.7158861245		0.068209608025	0.51857688055
MSMEG_1411		universal stress protein family protein	882	60	11.101605953	40	9.2051763932	62	13.166004275	89	19.769876154	369	159.20457975	488	183.38877935	-0.67660991286	0.00044940516297		-4.0689041217	8.39E-269	down	-3.3922942088	1.23E-227	down
MSMEG_1412		amino acid permease	1506	60	6.501737351	45	6.0649643268	85	10.571213431	86	11.188091425	647	163.48468862	934	205.56228061	-0.78566836053	1.76E-05		-4.881985052	0	down	-4.0963166915	0	down
MSMEG_1413	rocD	ornithine--oxo-acid transaminase	1269	70	9.0020114466	49	7.837456922	98	14.464230731	86	13.277593133	439	131.64387995	742	193.80447738	-0.71080555606	4.67E-05		-4.2805844034	0	down	-3.5697788474	0	down
MSMEG_1414		amidinotransferase	888	58	10.659041932	33	7.5429578857	75	15.81900579	43	9.4871991472	174	74.564834484	229	85.475970305	-0.45690977247	0.034540949049		-3.1164503057	3.72E-104	down	-2.6595405332	9.23E-86	down
MSMEG_1415		AsnC family transcriptional regulator	447	28	10.222418368	28	12.71426377	26	10.894234323	13	5.6979463584	21	17.877613637	31	22.986650553	0.43989133989	0.18587572672		-0.8626937134	0.0017820638252		-1.3025850533	1.79E-05	down
MSMEG_1416		pyridine nucleotide-disulfide oxidoreductase	1188	1200	164.84202779	1173	200.41133468	570	89.864735921	504	83.118294432	87	27.867665413	170	47.430096001	1.0616567439	4.46E-95	up	2.2372629187	4.10E-217	up	1.1756061748	3.72E-41	up
MSMEG_1417		glyoxalase	1284	236	29.995086739	226	35.72597782	260	37.926189582	251	38.299334267	428	126.84592533	571	147.39834507	-0.22749180283	0.021893888851		-2.0822007437	5.26E-164	down	-1.8547089409	9.17E-136	down
MSMEG_1418		RNA polymerase ECF-type sigma factor	525	79	24.556752368	74	28.60968823	132	47.091824321	108	40.303891341	256	185.55746791	319	201.39695621	-0.73156411622	1.58E-06		-2.8796392205	3.22E-137	down	-2.1480751042	3.83E-95	down
MSMEG_1419		hypothetical protein	711	38	8.7220212172	46	13.131941513	26	6.8491177811	37	10.195643711	18	9.6338677465	15	6.9926723814	0.33297613597	0.21370819661		0.3783143861	0.18437534745		0.045338250128	0.8912906061
MSMEG_1420		transcriptional regulatory protein	603	61	16.508806067	94	31.641076468	34	10.560694811	34	11.046994356	10	6.3107425536	15	8.2450913154	1.1066002007	9.61E-08	up	1.6626592982	6.23E-11	up	0.55605909746	0.086954533239
MSMEG_1421		hypothetical protein	159	1203	1234.7289927	1278	1631.4525173	1067	1256.8926381	581	715.91512091	63	150.77911879	105	218.88383926	0.5081441294	1.81E-28		2.9147796798	5.29E-304	up	2.4066355504	5.57E-168	up
MSMEG_1422		hypothetical protein	309	1296	684.46250917	1663	1092.3818574	1646	997.70520711	719	455.88251779	95	116.99381462	132	141.59143222	0.24120814966	3.15E-09		2.7347365766	0	up	2.4935284269	2.25E-250	up
MSMEG_1423		radical SAM domain-containing protein	1179	3179	440.02754731	3899	671.24357065	3776	599.85884632	1732	287.81711114	243	78.431450012	356	100.08240105	0.27975183898	9.85E-27		2.5931049363	0	up	2.3133530973	0	up
MSMEG_1424		FMN-dependent dehydrogenase	1200	5308	721.85972389	5983	1011.9952304	6068	947.09864104	2683	438.04825421	332	105.28211802	492	135.89559506	0.28559211029	1.50E-43		2.8067762007	0	up	2.5211840904	0	up
MSMEG_1425		creatininase subfamily protein	669	1065	259.7925142	890	270.02538734	863	241.61036717	593	173.664521	732	416.37317193	535	265.06304771	0.34309688869	1.43E-11		-0.34385683427	1.03E-11		-0.68695372296	1.68E-36
MSMEG_1426		membrane sugar transferase	1413	980	113.18452609	869	124.82981401	1150	152.43565664	844	117.02612155	996	268.2346956	1034	242.54922979	-0.1909815483	8.30E-05		-1.10434342	6.56E-132	down	-0.91336187169	3.28E-93
MSMEG_1427		transmembrane efflux protein	1575	33	3.4192946336	38	4.8971538412	27	3.2108062037	26	3.2342628854	16	3.8657805814	19	3.9984766646	0.33976530163	0.24598616603		0.050855185238	0.86649808922		-0.2889101164	0.37400931946
MSMEG_1428		glucose-methanol-choline oxidoreductase	1407	492	57.065568511	475	68.523607853	432	57.506976783	277	38.57164836	76	20.554990032	72	16.961330706	0.36566889893	5.87E-07		1.7383097965	1.24E-64	up	1.3726408976	8.06E-35	up
MSMEG_1429		cytochrome P450-terp	1251	256	33.395334551	163	26.446670451	117	17.516988282	115	18.01038754	113	34.373116456	124	32.853821894	0.77076407526	7.19E-11		-0.14754573252	0.20588866018		-0.91830980778	3.40E-12
MSMEG_1430		TetR family transcriptional regulator	636	159	40.798401878	128	40.850141277	145	42.701366572	86	26.492556109	28	16.753235421	53	27.621055907	0.23109652195	0.097567249337		0.85544800647	1.52E-07		0.62435148452	0.00035893138048
MSMEG_1431		cytochrome P450-terp	1296	70	8.8144695415	62	9.7101825981	102	14.74096984	111	16.780330275	88	25.838984789	93	23.784798142	-0.77237686418	2.15E-06		-1.425060685	8.21E-19	down	-0.65268382087	7.07E-06
MSMEG_1432		acetylcholinesterase	1587	666	68.485786139	467	59.728369964	388	45.79158606	382	47.159475182	142	34.049378822	177	36.967311119	0.47515614693	3.25E-12		0.85891061473	5.42E-26		0.3837544678	2.78E-05
MSMEG_1433		thioesterase	816	2321	464.18181744	1759	437.53861683	2047	469.84928608	1639	393.52408884	217	101.19693307	206	83.675551717	0.06445171792	0.071033261111		2.3002306664	0	up	2.2357789485	0	up
MSMEG_1434		hypothetical protein	366	71	31.65777632	90	49.91167364	49	25.075285243	35	18.735681122	22	22.873855387	23	20.828992979	0.85653809203	1.28E-05		0.86945486446	7.15E-05		0.012916772436	0.96378742146
MSMEG_1435	rpsJ	30S ribosomal protein S10	306	3430	1829.261679	3911	2594.221763	2461	1506.3332917	2525	1616.6741091	263	327.06351335	447	484.18086236	0.476032356	9.26E-73		2.4004767551	0	up	1.9244443991	0	up
MSMEG_1436	rplC	50S ribosomal protein L3	654	3568	890.32842752	3238	1004.939241	1934	553.87225263	2196	657.86550468	173	100.6621334	322	163.19229361	0.63860400635	4.82E-114		2.8116978037	0	up	2.1730937973	0	up
MSMEG_1437	rplD	50S ribosomal protein L4	648	11972	3015.0522672	6733	2108.989014	6578	1901.2960707	5244	1585.5144497	695	408.13850974	1348	689.50339559	0.57988847688	2.00E-262		2.2250539394	0	up	1.6451654625	0	up
MSMEG_1438	rplW	50S ribosomal protein L23	303	4458	2401.0465422	2308	1546.0868446	2226	1375.9841107	1641	1061.0808577	255	320.25456395	444	485.69302267	0.7250270494	1.58E-141		2.3053298991	0	up	1.5803028497	7.85E-226	up
MSMEG_1439	rplB	50S ribosomal protein L2	837	5690	1109.404572	3775	915.44489427	3885	869.3535913	2352	550.54698247	439	199.58910831	710	281.16056908	0.5196888837	1.60E-109		2.0726147906	0	up	1.5529259069	0	up
MSMEG_1440	rpsS	30S ribosomal protein S19	282	4344	2513.8759965	2877	2070.7680825	3382	2246.2359949	1957	1359.6409759	443	597.79515873	783	920.31007553	0.35356773022	9.74E-42		1.5886307462	0	up	1.235063016	9.61E-215	up
MSMEG_1441	rplV	50S ribosomal protein L22	462	2924	1032.8530484	2848	1251.2345221	2605	1056.0795657	1592	675.12410579	320	263.57594873	508	364.45445196	0.3776514733	7.43E-38		1.8317597097	0	up	1.4541082364	7.39E-217	up
MSMEG_1442	rpsC	30S ribosomal protein S3	828	7086	1396.6061628	8233	2018.2199158	7391	1671.8748044	5137	1215.5190123	888	408.11297714	1333	533.6067757	0.20810464245	1.46E-32		1.8164319082	0	up	1.6083272657	0	up
MSMEG_1443	rplP	50S ribosomal protein L16	417	3588	1404.1694574	3912	1904.1602724	3875	1740.4699895	2507	1177.8793451	450	410.65227624	675	536.52410754	0.15082062368	2.06E-09		1.7673566768	0	up	1.6165360532	0	up
MSMEG_1444	rpmC	50S ribosomal protein L29	234	5587	3896.4217315	4583	3975.3439367	4912	3931.6367703	2913	2438.9739089	652	1060.3018374	867	1228.0746395	0.29609565873	4.68E-42		1.7735169869	0	up	1.4774213282	0	up
MSMEG_1445		30S ribosomal protein S17	297	2115	1162.1362959	2002	1368.1960512	1543	973.06166685	1048	691.33311559	181	231.91022712	255	284.58057601	0.58602306983	9.75E-60		2.2695844912	0	up	1.6835614214	4.40E-166	up
MSMEG_1446		NTP pyrophosphohydrolase	522	85	26.573671721	84	32.662505202	67	24.040040063	48	18.015787956	13	9.4769944211	11	6.9846348269	0.47332802203	0.010123029776		1.8463080182	1.94E-13	up	1.3729799962	9.83E-07	up
MSMEG_1447		MerR family transcriptional regulator	402	86	34.912065288	36	18.176788609	52	24.22747633	47	22.906267708	11	10.412725214	7	5.7715639208	0.21931935418	0.32251215242		1.7912034188	1.02E-09	up	1.5718840646	5.01E-07	up
MSMEG_1448		integral membrane transporter	1500	227	24.696632603	244	33.017126687	275	34.337788568	221	28.865796252	41	10.401365877	37	8.1758325483	-0.15667442408	0.12588876756		1.6245721134	1.92E-29	up	1.7812465375	1.43E-35	up
MSMEG_1450		hypothetical protein	141	1	1.1574014717	0	0	0	0	0	0	8	21.590795801	4	9.402912649	NA	NA		-4.554571418	2.67E-05	down	-5.4725100547	2.65E-05	down
MSMEG_1451		arylsulfatase	2352	394	27.33770466	385	33.224933544	826	65.776932646	600	49.980023984	416	67.306001195	379	53.410103003	-0.95434011169	2.73E-51		-0.99894044943	6.96E-45		-0.044600337741	0.49875887905
MSMEG_1452		sulfatase-modifying factor 1	891	169	30.953669662	154	35.081950032	300	63.062972576	210	46.17683024	91	38.865249848	132	49.104099389	-0.74102444547	7.68E-13		-0.43511846255	0.00042874285168		0.30590598293	0.0063697730629
MSMEG_1453		citrate transporter	1629	127	12.722890211	68	8.472830868	73	8.3932983943	69	8.2987089547	42	9.811287042	34	6.9179808532	0.37552183094	0.027250554987		0.38979388298	0.035577861767		0.014272052048	0.94804330307
MSMEG_1454		hypothetical protein	117	19	26.501526006	7	12.143751934	3	4.8024879116	2	3.3490887866	2	6.5049192476	7	19.830501677	2.2964502599	0.00027923870933	up	0.56090579938	0.29142649332		-1.7355444606	0.030120602837
MSMEG_1455		multidrug resistance protein	1377	59	6.9923186951	52	7.6649638725	70	9.5212723301	39	5.5489804406	44	12.159522254	34	8.1840165649	-0.055829821735	0.81539958354		-0.46059526983	0.029758439787		-0.4047654481	0.061665054166
MSMEG_1456		hypothetical protein	1686	94	9.0985759822	68	8.1863828494	112	12.442032739	133	15.45527005	63	14.219383088	90	17.693203072	-0.67884929943	5.83E-06		-0.88714675713	3.07E-08		-0.2082974577	0.16754009531
MSMEG_1457		hypothetical protein	447	15	5.476295554	17	7.7193744318	15	6.2851351863	16	7.0128570565	12	10.215779221	12	8.8980582786	-0.036257673695	0.93548229931		-0.55457141804	0.15729026585		-0.51831374435	0.1988689133
MSMEG_1458		tena/thi-4 family protein	720	72	16.319360751	54	15.22306046	33	8.5844471419	52	14.149900123	31	16.384265355	35	16.112282612	0.48582762405	0.024084614276		-0.03672311318	0.86893261162		-0.52255073723	0.029092804929
MSMEG_1459		Rieske (2Fe-2S) domain-containing protein	351	11	5.1143295801	12	6.9392868195	8	4.2688781436	12	6.6981775732	10	10.841532079	15	14.164644055	0.11957249786	0.82597956867		-1.089903151	0.0087286089454		-1.2094756489	0.005459396506
MSMEG_1460		pyridine nucleotide-disulfide oxidoreductase	1227	4	0.53200850044	22	3.6393081242	9	1.3738168353	13	2.0757799692	14	4.3419143144	11	2.9714583371	0.1589467362	0.75264585593		-0.91302538895	0.023999827593		-1.0719721252	0.011891755182
MSMEG_1461		5-oxovalerate dehydrogenase	1443	23	2.6011455113	25	3.5165304829	23	2.9853303234	20	2.7154773946	33	8.7025271015	55	12.633331184	0.076636382711	0.83911027151		-1.8440780352	1.18E-13	down	-1.9207144179	8.36E-14	down
MSMEG_1462		ferredoxin	354	11	5.070987804	8	4.5869862027	5	2.6454382564	9	4.9810600174	1	1.0749654689	7	6.5541488592	0.35851122808	0.54532665872		0.27831859612	0.64550925626		-0.080192631956	0.90716620312
MSMEG_1463		gamma-glutamyltranspeptidase	1605	13	1.3218173817	16	2.0234182128	19	2.217223391	17	2.0751830519	17	4.030618188	11	2.2716382428	-0.39400536962	0.33678509234		-0.91898284425	0.016173930965		-0.52497747463	0.15881357256
MSMEG_1464		translation initiation inhibitor	495	4	1.3187362223	6	2.4602925996	6	2.2702670127	5	1.9790070103	7	5.3813422867	9	6.0264121978	-0.21956488706	0.77439096399		-1.6476808224	0.0039094789476		-1.4281159354	0.011716856061
MSMEG_1465	rplN	50S ribosomal protein L14	369	3195	1413.0178211	3235	1779.4616292	1969	999.42506563	2097	1113.4086514	406	418.69468035	540	485.05268909	0.57914715906	1.05E-90		1.7952977316	0	up	1.2161505725	5.49E-160	up
MSMEG_1466	rplX	50S ribosomal protein L24	318	1574	807.75703843	1586	1012.3175635	848	499.4587428	929	572.36243315	218	260.87180869	307	319.98732692	0.74841951373	1.84E-70		1.6199263132	5.63E-188	up	0.87150679946	1.44E-41
MSMEG_1467	rplE	50S ribosomal protein L5	564	2734	791.08390591	2484	893.94993341	1862	618.34586376	1594	553.72195082	411	277.30678356	521	306.18234313	0.51233236335	2.22E-59		1.5154861668	6.77E-281	up	1.0031538035	3.49E-100	up
MSMEG_1468	rpsN	30S ribosomal protein S14	186	2407	2111.8656628	1594	1739.4665501	1055	1062.3568017	978	1030.1689073	277	566.71485993	327	582.71517945	0.89468905019	2.53E-120		1.7581312567	1.49E-266	up	0.86344220651	1.25E-46
MSMEG_1469	rpsH	30S ribosomal protein S8	399	3798	1553.4068204	2933	1492.0379726	2531	1188.0921786	1453	713.46922658	453	432.03912913	682	566.54316175	0.67454184596	3.57E-124		1.5985196418	0	up	0.92397779588	1.06E-100
MSMEG_1470	rplF	50S ribosomal protein L6	540	4936	1491.7104568	3802	1429.0882931	3469	1203.2099853	2043	741.2370757	975	687.08209553	1403	861.16314304	0.58266585443	3.45E-124		0.90794547338	6.95E-209		0.32527961895	2.20E-22
MSMEG_1471	rplR	50S ribosomal protein L18	384	2030	862.71620637	1887	997.42760724	1755	856.0059508	1122	572.45869971	703	696.66160551	781	674.12639572	0.3631225439	2.53E-24		0.43064911901	3.37E-26		0.067526575105	0.14304860876
MSMEG_1472	rpsE	30S ribosomal protein S5	645	7558	1912.2748613	7679	2416.4936698	6888	2000.1580351	4647	1411.5474606	2313	1364.6261641	2726	1400.8371796	0.31949951246	6.92E-72		0.62676060105	1.40E-191		0.30726108859	7.58E-41
MSMEG_1473	rpmD	50S ribosomal protein L30	186	1542	1352.9276494	1509	1646.7095509	1106	1113.7124386	936	985.92852473	348	711.97390346	443	789.42759785	0.49723795039	2.01E-33		0.97792366278	1.54E-83		0.48068571239	1.80E-17
MSMEG_1474	rplO	50S ribosomal protein L15	444	1250	459.44146259	1379	630.40841966	951	401.16998683	816	360.07230252	293	251.12064947	391	291.88737458	0.49115073876	2.35E-28		0.97283699441	1.36E-71		0.48168625565	2.37E-15
MSMEG_1475		hypothetical protein	981	1350	224.57835896	721	149.17875082	1540	294.02387764	828	165.36509954	318	123.35475307	315	106.4297567	-0.27540289072	5.79E-10		0.74044123147	3.49E-36		1.0158441222	1.57E-70	up
MSMEG_1476	sppA	signal peptide peptidase SppA, 67K type	1785	6375	582.83431254	3690	419.59359924	5878	616.76859038	3495	383.61138408	892	190.16229478	1296	240.65135096	0.020703021119	0.38363371038		1.2320536117	0	up	1.2113505906	0	up
MSMEG_1477		major facilitator superfamily protein	1428	1312	149.93698393	1013	143.98655692	2043	267.9606648	7111	975.62966818	857	228.3759622	962	223.28954439	-2.059232939	0	down	-0.61552374409	1.50E-44		1.4437091949	0	up
MSMEG_1478		transporter LysE family protein	651	133	33.340629491	78	24.319482149	79	22.728825277	102	30.697408279	22	12.859955563	11	5.6005827645	0.13919193832	0.40782741717		1.707096152	6.91E-15	up	1.5679042137	9.09E-12	up
MSMEG_1479		methyltransferase, , family protein	912	871	155.85705279	661	147.11173924	716	147.04459698	495	106.33907734	128	53.408810665	126	45.792803214	0.25715606892	7.18E-06		1.6229069778	3.33E-92	up	1.3657509089	5.18E-58	up
MSMEG_1480		methyltransferase	897	435	79.140712672	321	72.636230513	358	74.751768363	236	51.546844803	86	36.484112302	81	29.930508742	0.26586194011	0.0013556177251		1.2089292144	3.47E-30	up	0.94306727431	1.00E-16
MSMEG_1481		methyltransferase	915	314	56.003052195	233	51.686310925	238	48.717697044	179	38.327850524	53	22.042078828	41	14.851977602	0.30943208604	0.0016578555858		1.5711992538	2.00E-32	up	1.2617671678	1.19E-18	up
MSMEG_1482		methyltransferase	915	579	103.26677459	402	89.175523571	458	93.750862379	351	75.156846557	83	34.51872722	70	25.357034931	0.19605207048	0.0069398581938		1.7111125662	3.79E-64	up	1.5150604957	1.30E-45	up
MSMEG_1483	secY	preprotein translocase subunit SecY	1326	5069	623.85248603	4228	647.19054426	3601	508.63996969	3058	451.83147836	354	101.59153296	564	140.97986906	0.39939835218	1.00E-66		2.3705902796	0	up	1.9711919274	0	up
MSMEG_1484	adk	adenylate kinase	546	1890	564.90094908	1703	633.08600644	1195	409.92664674	1077	386.46092391	134	93.392054912	190	115.34067302	0.57916473719	3.22E-51		2.5015142998	0	up	1.9223495626	1.04E-174	up
MSMEG_1485	map	methionine aminopeptidase	798	1931	394.89580965	1434	364.74300251	1262	296.20156646	903	221.70086428	111	52.931946284	164	68.118092762	0.55417811658	1.81E-44		2.6434940638	0	up	2.0893159472	1.67E-185	up
MSMEG_1486		RNA polymerase sigma factor SigL	543	119	35.764344924	73	27.287499413	53	18.281293763	37	13.350097014	66	46.253210341	70	42.72870527	1.0110480411	3.37E-08	up	-0.47210925785	0.0031117449129		-1.4831572989	1.05E-14	down
MSMEG_1487		hypothetical protein	732	66	14.714177726	53	14.696215016	49	12.537642622	55	14.72089231	62	32.231341682	64	28.979468492	0.11231668186	0.62400443645		-1.0520710775	6.87E-09	down	-1.1643877594	7.52E-10	down
MSMEG_1488		acetolactate synthase	1731	13	1.225601905	10	1.1725831281	24	2.5968392174	15	1.6977616466	96	21.104348062	114	21.828772086	-0.84390162611	0.035901861613		-4.1602924789	6.32E-68	down	-3.3163908528	7.17E-56	down
MSMEG_1489		hypothetical protein	681	15	3.5945728527	7	2.0863714777	19	5.2256145998	11	3.1646675979	105	58.673225372	131	63.75961804	-0.52952034028	0.24179078015		-4.392820348	2.86E-78	down	-3.8633000078	4.18E-70	down
MSMEG_1490		3-oxoacyl-ACP synthase	1023	12	1.9142945163	12	2.3809283222	12	2.197032593	22	4.2133697638	87	32.362450157	96	31.104062956	-0.58456170384	0.16799739566		-3.9003462549	3.49E-57	down	-3.315784551	7.18E-49	down
MSMEG_1491		histidinol-phosphate aminotransferase 2	1014	23	3.7016301506	17	3.402919498	27	4.9871989851	23	4.4439831976	98	36.777812669	102	33.341392929	-0.4039894582	0.23849882056		-3.2915370122	5.04E-55	down	-2.887547554	4.83E-47	down
MSMEG_1492		MarR family transcriptional regulator	522	170	53.147343442	121	47.049561065	135	48.438886694	100	37.532891574	45	32.804980688	53	33.65324053	0.22629703304	0.10253827556		0.60055658147	0.00011244976403		0.37425954844	0.026051689925
MSMEG_1493		sensor histidine kinase	1242	213	27.987309501	191	31.214219516	251	37.851492888	208	32.811362605	146	44.733104101	123	32.825022961	-0.26620022397	0.011078338381		-0.38285979713	0.00059828956365		-0.11665957316	0.30310123275
MSMEG_1494		transcriptional regulatory protein DegU	663	139	34.21404441	107	32.757515722	170	48.024879116	147	43.439651615	58	33.289880855	78	38.994431868	-0.44788588811	0.00046267923436		-0.11455725323	0.46087533556		0.33332863488	0.020260498619
MSMEG_1495		HAD-superfamily hydrolase	825	15	2.9671565002	15	3.6904388995	10	2.2702670127	33	7.8368677607	3172	1463.1100914	1498	601.83769815	-0.6014355224	0.10798511645		-8.2519251563	0	down	-7.6504896339	0	down
MSMEG_1496	mmsB	3-hydroxyisobutyrate dehydrogenase	873	477	89.167641217	403	93.698256823	347	74.446814327	552	123.88175842	1851	806.84470028	1918	728.20873167	-0.1128789553	0.13532237478		-3.0682152835	0	down	-2.9553363282	0	down
MSMEG_1497		acyl-CoA dehydrogenase	1188	293	40.248928452	250	42.713413188	391	61.644055693	407	67.121321099	2283	731.2859786	2243	625.79826665	-0.63749791173	3.56E-15		-4.0288213988	0	down	-3.3913234871	0	down
MSMEG_1498	mmsA	methylmalonate-semialdehyde dehydrogenase	1521	475	50.964473088	408	54.446711969	358	44.084376214	370	47.660109656	2925	731.80341536	2550	555.68988214	0.19641362414	0.010506573866		-3.601982539	0	down	-3.7983961632	0	down
MSMEG_1499		oxygenase	1506	51	5.5264767484	57	7.6822881473	45	5.5965247575	39	5.073669367	24	6.0643470276	24	5.282114277	0.28050871608	0.23183285309		0.20031608412	0.41768650078		-0.080192631956	0.77011222228
MSMEG_1500		TetR family transcriptional regulator	600	27	7.343712338	24	8.1189655788	35	10.925659999	22	7.1837954473	11	6.9765258931	21	11.600843481	-0.2425260355	0.45114838915		-0.29718357535	0.36569943177		-0.054657539849	0.87294528108
MSMEG_1501		methyltransferase, , family protein	855	301	57.451784632	143	33.947721572	335	73.385385456	195	44.683895127	382	170.01804728	897	347.73455647	-0.33749404641	0.00050880774193		-2.4959935999	1.94E-260	down	-2.1584995534	4.69E-211	down
MSMEG_1502		ABC transporter ATP-binding protein	876	186	34.650697485	199	46.109422094	362	77.399000383	179	40.03422743	543	235.88129265	1270	480.53069865	-0.57283151155	5.24E-09		-3.2050574915	0	down	-2.6322259799	0	down
MSMEG_1503		antibiotic ABC transporter transmembrane protein	714	93	21.256310222	108	30.701970676	147	38.561152937	81	22.226410666	230	122.58219675	556	258.10600141	-0.26389968629	0.083466798835		-2.9369427284	1.26E-190	down	-2.6730430421	9.82E-167	down
MSMEG_1504		antibiotic ABC transporter transmembrane protein	759	260	55.902948554	200	53.484621731	281	69.34185115	191	49.303087691	267	133.86506744	632	275.9922108	-0.11921436173	0.26361155812		-1.9362961719	1.50E-134	down	-1.8170818102	5.30E-119	down
MSMEG_1505		integral membrane protein	879	299	55.51181871	150	34.637225166	214	45.599049044	125	27.861446817	46	19.914377355	74	27.903865353	0.3233688083	0.0030582481702		0.93407212181	1.25E-12		0.61070331351	2.08E-05
MSMEG_1506		TetR family transcriptional regulator	669	153	37.322304857	104	31.553528408	130	36.395536191	119	34.850047217	42	23.890263963	50	24.77224745	-0.036438746182	0.81731312454		0.51245367582	0.001730019159		0.548892422	0.00099035933901
MSMEG_1507		D-aminopeptidase	1110	14	2.0582977524	14	2.5600341915	3	0.50620818527	21	3.7066266436	8	2.7426146017	8	2.3888480784	0.14033105803	0.77323448368		-0.16225399526	0.7255184952		-0.30258505329	0.53374703993
MSMEG_1508		amino acid permease	1425	28	3.2066112353	39	5.5550817118	33	4.3374048717	15	2.0623336212	26	6.9431453864	27	6.2801558693	0.39906532643	0.18614741398		-0.63144018143	0.016897418891		-1.0305055079	0.00034794948125	down
MSMEG_1509		TetR family transcriptional regulator	597	37	10.11417668	31	10.539695684	48	15.059057572	37	12.14255055	16	10.198667363	33	18.32150442	-0.4039894582	0.11668041699		-0.49685592019	0.065843529534		-0.092866461991	0.7331222976
MSMEG_1510		dTDP-4-dehydrorhamnose 3,5-epimerase	606	569	153.22964138	373	124.93292743	310	95.812011305	234	75.652931353	51	32.025456395	62	33.910999331	0.71005904505	4.69E-20		2.0897953699	3.59E-80	up	1.3797363248	3.01E-27	up
MSMEG_1511		oxidoreductase	699	144	33.619283951	84	24.391742082	61	16.344948128	47	13.173561686	17	9.254852921	16	7.5868994765	0.99594114869	2.57E-09		1.8188869775	2.56E-17	up	0.82294582879	0.0019573713039
MSMEG_1512	rfbB	dTDP-glucose 4,6-dehydratase	996	1945	318.68631186	1583	322.59845661	1138	214.00001857	1110	218.34646622	231	88.257255274	276	91.848330484	0.56814716203	1.20E-48		1.8291839912	2.46E-248	up	1.2610368292	2.97E-94	up
MSMEG_1513		hypothetical protein	852	825	158.0219791	815	194.15953482	591	129.92082614	517	118.88675564	175	78.162101875	251	97.646268064	0.48367657015	1.13E-17		0.97516156196	2.07E-45		0.49148499181	1.91E-10
MSMEG_1514		hypothetical protein	897	580	105.52095023	357	80.782349823	477	99.59942321	332	72.515052858	157	66.604716644	195	72.054928452	0.12984798192	0.086033700252		0.4428647017	1.32E-07		0.31301671978	0.00041131134999
MSMEG_1515		two-component sensor histidine kinase	1473	2907	322.06640668	2123	292.54181812	2903	369.12645885	1889	251.25327902	1111	287.01796953	1382	310.97596141	-0.012130871404	0.72942866979		0.04306659988	0.21590912089		0.055197471284	0.12072736542
MSMEG_1516		thioredoxin reductase	1659	4807	472.85815027	3110	380.50004446	4034	455.42869993	2497	294.88635923	969	222.26709158	1187	237.15148905	0.19558857983	1.42E-15		0.90698775597	4.49E-189		0.71139917614	2.72E-105
MSMEG_1517		hypothetical protein	1581	556	57.391300301	528	67.78642988	399	47.268510052	481	59.606789894	424	102.05440672	696	145.91464828	0.21872796452	0.0014667118522		-1.0167428929	2.05E-64	down	-1.2354708574	2.72E-84	down
MSMEG_1518		hypothetical protein	498	88	28.83742462	89	36.274494805	96	36.105451287	82	32.260198613	114	87.111057153	165	109.81865601	-0.090189244191	0.61944321145		-1.6261246791	5.78E-34	down	-1.5359354349	3.44E-30	down
MSMEG_1519	infA	translation initiation factor IF-1	222	4566	3356.4955491	3810	3483.4750963	4668	3938.2996814	3829	3379.2079567	1457	2497.4934217	1550	2314.196576	-0.10275348593	8.06E-06		0.50832765704	3.75E-73		0.61108114296	1.12E-104
MSMEG_1520	rpmJ	50S ribosomal protein L36	114	4477	6408.927902	4352	7748.626798	4261	7000.6371812	4120	7080.6787662	906	3024.2739039	784	2279.4639822	-0.0069337132746	0.7965860245		1.4156178792	0	up	1.4225515924	0	up
MSMEG_1521	rpsM	30S ribosomal protein S13	375	8110	3529.3337518	7011	3794.8045115	5878	2935.8184902	5258	2747.083379	966	980.26531094	1228	1085.3970129	0.35926107314	1.12E-88		1.8153092046	0	up	1.4560481314	0	up
MSMEG_1522	rpsK	30S ribosomal protein S11	417	4948	1936.4076018	4562	2220.5468208	3819	1715.317391	3172	1490.3204159	707	645.18035401	841	668.46929547	0.3618851428	5.88E-57		1.6494309523	0	up	1.2875458095	1.55E-299	up
MSMEG_1523	rpsD	30S ribosomal protein S4	606	13925	3749.9521198	10275	3441.5169688	12185	3766.0301863	6842	2212.0399843	1983	1245.2250986	2136	1168.2886221	0.26489757536	6.61E-80		1.5850320989	0	up	1.3201345235	0	up
MSMEG_1524	rpoA	DNA-directed RNA polymerase subunit alpha	1053	4655	721.43043016	3719	716.86688005	5076	902.86772738	2583	480.59424088	969	350.18148616	1389	437.21534649	0.046699516304	0.059382663757		0.85874428244	2.29E-182		0.81204476614	1.16E-154
MSMEG_1525		50S ribosomal protein L17	600	3870	1052.5987684	4060	1373.4583438	3813	1190.2726164	2300	751.0331604	670	424.93384985	688	380.06572927	0.29337893552	1.65E-32		1.576228469	0	up	1.2828495335	1.32E-260	up
MSMEG_1526		cutinase	693	786	185.09404835	723	211.76089876	707	191.08080691	591	167.08473472	86	47.224024148	115	55.002968472	0.13524105922	0.02065512267		1.938716482	9.55E-116	up	1.8034754228	2.93E-92	up
MSMEG_1527	truA	tRNA pseudouridine synthase A	876	284	52.90751659	178	41.243603682	175	37.416643832	116	25.943968614	33	14.335327178	37	13.999713268	0.5848123352	9.98E-08		1.7528571071	5.04E-32	up	1.168044772	5.00E-12	up
MSMEG_1528		cutinase	675	1039	251.19727141	760	228.53384592	801	222.25914055	683	198.24372891	62	34.953099424	80	39.283279512	0.19564273132	0.00020763430501		2.6936234344	8.69E-204	up	2.4979807031	5.61E-158	up
MSMEG_1529		serine esterase, cutinase	636	648	166.27273218	520	165.95369894	420	123.68671697	310	95.496423185	20	11.966596729	45	23.451839921	0.5960105418	2.48E-18		3.1978478285	5.91E-157	up	2.6018372867	4.65E-82	up
MSMEG_1530		integral membrane protein	1080	151	22.816884013	102	19.169779839	112	19.423395553	86	15.601171931	23	8.1040452293	25	7.6725155296	0.27157559131	0.067332368605		1.4284221567	7.20E-14	up	1.1568465653	1.76E-08	up
MSMEG_1531		hypothetical protein	561	150	43.634654415	92	33.286311642	97	32.384691211	75	26.192739842	21	14.244729582	16	9.4531956044	0.41053711926	0.006815729312		1.7398009543	2.74E-17	up	1.3292638351	4.60E-09	up
MSMEG_1532		antibiotic biosynthesis monooxygenase	321	14	7.1174782092	8	5.058545532	6	3.5008790383	9	5.493131608	5	5.9273796882	5	5.1628141881	0.47047965972	0.39260846697		0.16789460643	0.76112205547		-0.30258505329	0.62448429206
MSMEG_1533		subtilase	1329	10	1.2279428707	6	0.91636180348	4	0.56372318601	12	1.7690446412	6	1.7180035033	28	6.9832014933	-0.082061363308	0.89610439236		-2.0570717586	8.05E-07	down	-1.9750103953	2.76E-06	down
MSMEG_1534		hypothetical protein	1377	30	3.5554162856	22	3.2428693307	15	2.0402726422	20	2.8456309952	23	6.3561139053	35	8.4247229345	0.48909533789	0.15815138462		-1.1271501943	3.51E-05	down	-1.6162455322	9.02E-08	down
MSMEG_1535		hypothetical protein	1314	7	0.86937233834	4	0.61788170311	9	1.2828563599	11	1.6401359469	6	1.7376154155	29	7.3151654912	-0.94455783956	0.10458505387		-2.6394603156	5.91E-09	down	-1.6949024761	1.89E-05	down
MSMEG_1536		ftsk/SpoIIIE family protein	3636	36	1.6157782922	44	2.4562327109	23	1.1847721828	42	2.2631218781	116	12.140369091	166	15.132327658	0.21749891855	0.43389009844		-2.7872321748	6.11E-66	down	-3.0047310934	2.83E-68	down
MSMEG_1537		hypothetical protein	1107	12	1.7690363958	13	2.383616814	13	2.1995134338	9	1.592859301	28	9.6251650656	64	19.162575371	0.10236320783	0.84541189615		-2.8493146836	5.42E-23	down	-2.9516778914	7.33E-23	down
MSMEG_1538		hypothetical protein	312	15	7.8458465149	9	5.855023254	12	7.2037318674	11	6.9074956224	56	68.3016521	152	161.47694222	-0.020660818644	0.96836090747		-4.0850861347	1.30E-66	down	-4.0644253161	6.48E-64	down
MSMEG_1539		hypothetical protein	297	17	9.3410482413	8	5.4673168881	5	3.1531486288	4	2.6386760137	28	35.875615244	59	65.844133272	1.391869825	0.01331308101		-2.7686962234	3.13E-21	down	-4.1605660484	6.31E-28	down
MSMEG_1540		ATP-dependent RNA helicase	1383	596	70.327830858	392	57.531354065	856	115.92643271	367	51.990789374	23	6.3285385739	17	4.074255535	-0.38990282025	6.43E-10		3.6568302194	3.56E-148	up	4.0467330396	2.35E-199	up
MSMEG_1541		hypothetical protein	126	79	102.31980153	61	98.265257998	171	254.18882446	43	66.862165419	5	15.100705396	4	10.522307012	-0.69424533276	1.62E-05		2.9897490982	5.32E-19	up	3.6839944309	5.17E-34	up
MSMEG_1542		transcriptional regulator	1272	534	68.510523908	420	67.019763033	615	90.556346351	600	92.415893404	164	49.063046589	242	63.059391787	-0.4309565058	1.22E-11		0.2629006215	0.0012151054891		0.69385712729	6.55E-20
MSMEG_1543		eptc-inducible aldehyde dehydrogenase	1545	1122	118.51341594	1134	148.97907713	727	88.132647092	5879	745.51691853	925	227.83006006	555	119.06552255	-1.6320712652	0	down	-0.36143902544	1.22E-14		1.2706322398	2.25E-277	up
MSMEG_1544		PduO protein	399	84	34.35654895	95	48.327176064	57	26.756718364	387	190.02931224	66	62.946098283	57	47.350381554	-1.3926614524	9.44E-30	down	-0.4283076454	0.010415375886		0.964353807	2.83E-13
MSMEG_1545		hypothetical protein	699	90	21.012052469	94	27.295520902	83	22.239847453	159	44.565878897	25	13.610077825	53	25.131604516	-0.47736264453	0.0012388902825		0.26855081987	0.15439957008		0.7459134644	1.79E-05
MSMEG_1546		coenzyme B12-dependent glycerol dehydrogenase small subunit	429	1031	392.19722458	872	412.57214363	783	341.84982134	2797	1277.3729095	454	402.71363706	270	208.60657608	-0.99374538919	1.08E-135		0.42460504187	3.90E-13		1.4183504311	1.89E-178	up
MSMEG_1547		glycerol dehydratase large subunit	1713	1438	136.994984	1056	125.12591435	1142	124.8646857	4437	507.47493074	727	161.50085414	513	99.261658004	-1.2436064495	2.90E-302	down	0.038512427234	0.44164127258		1.2821188768	9.40E-238	up
MSMEG_1548		propanediol utilization: dehydratase, medium subunit	603	418	113.12591698	308	103.67501651	560	173.9408557	2276	739.49879865	386	243.59466257	313	172.04757211	-2.0478774426	0	down	-0.9149318247	1.90E-34		1.1329456179	3.05E-100	up
MSMEG_1550		PduH protein	342	10	4.7717429097	13	7.7153912664	26	14.238955387	87	49.83972918	12	13.352202666	4	3.8766394255	-2.3786783697	2.89E-16	down	-0.44604696126	0.34921368889		1.9326314084	4.75E-10	up
MSMEG_1551		hypothetical protein	195	125	104.61128687	109	113.4573395	211	202.66498987	175	175.8271613	144	281.0125115	106	180.17427238	-0.80415368099	2.39E-11		-1.0650284824	1.28E-16	down	-0.26087480141	0.026448210981
MSMEG_1552	eat	ethanolamine permease	1413	737	85.119383394	879	126.26629058	1785	236.60664966	1308	181.36275709	2164	582.79104546	1153	270.46350285	-1.0186409986	3.07E-122	down	-2.0070607314	0	down	-0.98841973271	1.66E-172
MSMEG_1553	eutB	ethanolamine ammonia-lyase, large subunit	1416	608	70.071831473	623	89.302887634	1470	194.43971184	1306	180.70178841	2014	541.24511358	1085	253.97326829	-1.2552381694	3.60E-153	down	-2.3015809104	0	down	-1.046342741	5.62E-177	down
MSMEG_1554	eutC	ethanolamine ammonia-lyase small subunit	777	172	36.125225858	183	47.804720107	358	86.296443013	293	73.880381399	389	190.5137643	253	107.92474354	-0.95689988208	3.44E-24		-1.8243631901	3.20E-89	down	-0.86746330797	4.83E-28
MSMEG_1556	rplM	50S ribosomal protein L13	444	3183	1169.9217403	3370	1540.5920045	2523	1064.3027095	2141	944.74852903	190	162.84274198	546	407.59720338	0.40852637988	2.28E-49		2.184768943	0	up	1.7762425631	0	up
MSMEG_1557	rpsI	30S ribosomal protein S9	453	1050	378.26332867	1220	546.64117032	730	301.82523365	591	255.60644849	63	52.922472157	188	137.55651683	0.69900046762	2.32E-45		2.2073241109	2.25E-204	up	1.5083236433	4.52E-73	up
MSMEG_1558		hypothetical protein	465	206	72.296522897	203	88.610215726	271	109.15590266	1324	557.85015673	621	508.20206212	548	390.61519063	-2.045445039	1.67E-177	down	-2.4847110989	5.81E-237	down	-0.43926605989	8.20E-16
MSMEG_1559	glmM	phosphoglucosamine mutase	1362	937	112.2704921	901	134.27290724	669	91.998320192	463	66.601868084	93	25.983856951	142	34.556739548	0.61720144515	6.79E-30		1.9977951874	3.10E-146	up	1.3805937423	3.32E-55	up
MSMEG_1560		hypothetical protein	309	65	34.328752389	50	32.843711888	36	21.821013035	20	12.681015794	29	35.713901306	53	56.851105361	0.95607376558	5.54E-05		-0.48167087099	0.020022123655		-1.4377446366	5.15E-09	down
MSMEG_1561		LysR family transcriptional regulator	891	376	68.867336054	217	49.433656863	415	87.237112064	204	44.857492233	216	92.251582057	158	58.776118966	-0.14396866798	0.11439324078		-0.30461508266	0.0011074763533		-0.16064641469	0.091341286505
MSMEG_1563		short-chain dehydrogenase/reductase SDR	798	42	8.5891372374	24	6.1044853976	29	6.806533619	35	8.5930567551	30	14.305931428	29	12.045272501	-0.037667243949	0.90350897		-0.80785784732	0.0016526539831		-0.77019060338	0.0033164052466
MSMEG_1564		lignostilbene-alpha,beta-dioxygenase	1476	49	5.4176739621	30	4.1254906397	33	4.1875351912	26	3.4511951521	44	11.343944542	45	10.105264356	0.33907633551	0.22040881091		-1.1415616001	2.04E-07	down	-1.4806379356	4.72E-10	down
MSMEG_1565		TetR family transcriptional regulator	624	887	231.97552862	429	139.54472089	590	177.09174174	344	108.00811337	95	57.934437049	95	50.461544445	0.41260367072	4.70E-11		1.8224792481	3.46E-93	up	1.4098755774	3.07E-47	up
MSMEG_1566		oxidoreductase	1044	292	45.644189074	178	34.60670194	136	24.398846631	129	24.208715065	56	20.411987984	44	13.969269654	0.74460703381	2.04E-11		1.2630518395	1.38E-20	up	0.51844480566	0.0012608264457
MSMEG_1567		hypothetical protein	852	580	111.09423985	433	103.15469764	287	63.09183943	208	47.830648305	33	14.739139211	63	24.508824255	0.95107238053	1.22E-34		2.4298470408	3.99E-103	up	1.4787746602	1.66E-27	up
MSMEG_1568	glmS	glucosamine--fructose-6-phosphate aminotransferase	1887	3039	262.82213737	2175	233.95270448	2248	223.12862755	1889	196.12934817	126	25.409517633	245	43.03439553	0.25174426199	1.40E-16		2.8432905736	0	up	2.5915463116	0	up
MSMEG_1569		hypothetical protein	210	14	10.879573834	5	4.8327176064	13	11.594577958	7	6.5307231339	1	1.8120846475	3	4.7350381554	-0.15606194475	0.7810539154		1.2783185961	0.065875458856		1.4343805409	0.038742886052
MSMEG_1570		carboxylesterase	939	472	82.031291528	267	57.714691415	494	98.535390952	237	49.449884432	44	17.831376084	52	18.355206481	-0.066358405114	0.44604636972		1.9748591361	7.14E-59	up	2.0412175412	8.55E-62	up
MSMEG_1571		integral membrane protein	984	20	3.3169432421	12	2.4752943838	16	3.045480139	11	2.1901815388	4	1.5469015284	13	4.3789478876	0.16305113453	0.71802174664		-0.057071758572	0.89810766931		-0.2201228931	0.63807537873
MSMEG_1572		GntR family transcriptional regulator	1404	54	6.2766772119	41	5.9273074917	36	4.8024879116	55	7.674995136	30	8.1311490595	45	10.623483041	-0.020000395176	0.93911705072		-0.62857199949	0.0044750958569		-0.60857160431	0.0072493075402
MSMEG_1573		carbohydrate kinase	1413	566	65.369838536	426	61.193901921	654	86.689495168	418	57.958434607	132	35.549176525	202	47.383892086	-0.19395424338	0.0039237224413		0.60088310059	6.35E-13		0.79483734397	4.23E-22
MSMEG_1574		glutamate decarboxylase	1380	1766	208.84051512	1263	185.76546243	1160	157.43808197	848	120.39246125	169	46.602089958	316	75.897857969	0.51102094554	7.96E-35		1.6731760084	1.06E-188	up	1.1621550629	2.54E-74	up
MSMEG_1575	alr	alanine racemase	1170	784	109.3536652	524	90.904657336	692	110.77738783	376	62.962869188	63	20.49049563	102	28.895873871	0.2103895305	0.00073326829012		2.0172156939	7.68E-106	up	1.8068261634	2.27E-76	up
MSMEG_1576		alpha/beta hydrolase	1059	790	121.74027378	669	128.22445638	587	103.81808854	405	74.927560035	54	19.404192543	82	25.664890474	0.47450649422	2.39E-15		2.4536924093	1.79E-149	up	1.9791859151	4.19E-80	up
MSMEG_1577		hypothetical protein	468	339	118.21075416	337	146.15872864	285	114.0590879	172	72.005408912	30	24.393447179	44	31.16221692	0.48276771792	6.04E-08		2.2218171533	1.77E-62	up	1.7390494354	7.43E-32	up
MSMEG_1578		peptidase M22, glycoprotease	645	325	82.229337118	295	92.833133556	270	78.403407301	161	48.904484863	48	28.319090306	59	30.318926483	0.44251898288	1.86E-06		1.5650485016	2.36E-36	up	1.1225295187	3.35E-16	up
MSMEG_1579	rimI	ribosomal-protein-alanine acetyltransferase	477	409	139.92911	264	112.33788851	198	77.74593638	156	64.075019427	29	23.135420343	60	41.692159859	0.84479578122	2.14E-19		1.9491203463	7.41E-53	up	1.1043245651	3.16E-13	up
MSMEG_1580	gcp	DNA-binding/iron metalloprotein/AP endonuclease	1023	571	91.088514065	420	83.332491278	404	73.966763964	254	48.645269091	50	18.599109286	80	25.920052464	0.50873611014	4.08E-12		1.9607645168	1.08E-77	up	1.4520284067	3.64E-35	up
MSMEG_1581		hypothetical protein	450	390	141.43445984	207	93.368104157	262	109.04849218	165	71.837954473	41	34.67121959	44	32.408705597	0.40143349834	2.08E-05		1.8425872678	9.48E-44	up	1.4411537695	4.59E-23	up
MSMEG_1582	groES	co-chaperonin GroES	303	23147	12466.80671	24031	16097.925893	4813	2975.1174865	4081	2638.8001099	11970	15033.126002	4494	4916.0009998	2.3251485871	0	up	0.54919045556	0		-1.7759581316	0	down
MSMEG_1583	groEL	molecular chaperone GroEL	1623	12364	1243.2074943	12675	1585.1492408	2903	335.01125933	2301	277.76698579	6451	1512.5380116	2657	542.61845134	2.184422715	0	up	0.48936183159	2.32E-201		-1.6950608834	0	down
MSMEG_1584		hypothetical protein	471	38	13.166363239	30	12.928289138	15	5.9648735207	12	4.9916355164	27	21.814267413	34	23.926519766	1.2505139758	0.0001204517826	up	-0.81288341363	0.0012925931278		-2.0633973894	8.04E-11	down
MSMEG_1585		cupin	564	41	11.863365085	36	12.955796136	27	8.9663471115	28	9.7266089228	125	84.339046096	101	59.355886097	0.40336546386	0.14983445914		-2.523001339	6.97E-48	down	-2.9263668029	1.18E-53	down
MSMEG_1586		beta-lactamase	1125	56	8.1234151294	21	3.7888506035	66	10.988092342	36	6.2694942086	151	51.076625932	105	30.935582615	-0.48770016458	0.037050832327		-2.7028223766	3.79E-58	down	-2.215122212	8.27E-45	down
MSMEG_1587		alpha/beta hydrolase	981	5	0.83177169985	4	0.8276213638	10	1.9092459587	11	2.1968793417	17	6.594436485	9	3.0408501915	-1.3044537846	0.027501656898		-2.500123634	1.20E-06	down	-1.1956698494	0.0049705129704
MSMEG_1588		hypothetical protein	336	3	1.4570857813	2	1.2081794016	2	1.1148632652	2	1.1662005596	15	16.988293571	17	16.7699268	0.23986673158	0.84188233528		-3.6476808224	1.01E-10	down	-3.887547554	1.01E-10	down
MSMEG_1589		hypothetical protein	1044	13	2.0321043081	11	2.138616412	14	2.5116459767	19	3.5656246995	8	2.9159982834	10	3.1748340122	-0.54149298195	0.20807789265		-0.55457141804	0.22231242897		-0.013078436097	0.9775852537
MSMEG_1590		hypothetical protein	312	13	6.7997336463	11	7.1561395326	12	7.2037318674	6	3.7677248849	8	9.7573788714	8	8.4987864328	0.33297613597	0.52439642221		-0.3846464166	0.41686777777		-0.71762255257	0.15901909135
MSMEG_1591		TnpC protein	1404	335	38.938645667	272	39.322625311	259	34.551232475	197	27.490437124	143	38.758477184	173	40.841390358	0.33060132878	0.00038553323163		-0.027836959243	0.78477173285		-0.35843828803	0.00065240445648
MSMEG_1592		hypothetical protein	804	401	81.393826632	278	70.182600464	261	60.801647328	416	101.3724188	320	151.45782129	373	153.77095303	-0.077805622638	0.38733574992		-0.99905269521	2.51E-39		-0.92124707258	3.11E-33
MSMEG_1593		hypothetical protein	165	28	27.693460668	11	13.531609298	14	15.891869089	10	11.874042062	5	11.531447757	5	10.04402033	0.61837835483	0.1288163833		0.99386520665	0.030773555361		0.37548685182	0.49171368587
MSMEG_1594		enoyl-CoA hydratase	798	1044	213.50141133	770	195.85223984	761	178.61283049	739	181.43625549	302	144.01304304	373	154.92712561	0.19215059184	0.00025368389795		0.45660613127	3.39E-14		0.26445553943	3.89E-05
MSMEG_1595		oxidoreductase	732	42	9.363567644	22	6.1003156672	34	8.6995887579	31	8.2972302111	20	10.397206994	18	8.1504755134	-0.10442917634	0.73317162489		-0.21753643076	0.46734673143		-0.11310725443	0.71504162816
MSMEG_1596		transcriptional regulator	570	81	23.190670541	48	17.092559113	44	14.458016239	22	7.5618899445	3	2.0028303999	17	9.885430535	0.88477177276	6.35E-05		1.7196902432	1.04E-09	up	0.83491847046	0.014838948151
MSMEG_1597		transcription factor WhiB	291	288	161.51119919	343	239.24443243	103	66.294137254	128	86.178614551	27	35.3076287	70	79.730883029	1.3676857903	1.78E-38	up	1.7319744355	1.69E-42	up	0.36428864522	0.031552337817
MSMEG_1598		hypothetical protein	807	92	18.604475701	102	25.654723948	57	13.22915815	75	18.208335875	17	8.0162852438	27	11.089494565	0.47345735952	0.0056547197728		1.1708723062	2.15E-08	up	0.69741494671	0.003056207942
MSMEG_1599		RNA polymerase sigma factor SigD	579	838	236.19385681	848	297.27473277	699	226.11506556	517	174.94216892	763	501.46860635	570	326.30055682	0.38939994419	1.53E-12		-0.63068116147	1.90E-34		-1.0200811057	6.92E-74	down
MSMEG_1600		hypothetical protein	1200	1031	140.21050779	971	164.23990786	825	128.76670713	658	107.43039555	756	239.73879887	573	158.26865034	0.35086201307	2.79E-12		-0.37850804776	2.31E-14		-0.72937006083	2.69E-42
MSMEG_1601		hypothetical protein	411	3194	1268.2247747	1923	949.68192263	4126	1880.261654	1873	892.84995838	580	537.01194665	489	394.35609747	-0.31148516147	2.77E-29		1.289427463	4.87E-216	up	1.6009126244	0	up
MSMEG_1602	guaB	inosine 5'-monophosphate dehydrogenase	1542	7285	770.98925468	4975	654.8614422	8727	1060.0137277	4449	565.27601601	1596	393.8640016	1781	382.82568537	-0.18601484446	3.40E-24		0.89053597725	3.82E-283		1.0765508217	0	up
MSMEG_1603		inosine 5-monophosphate dehydrogenase	1128	1807	261.42805742	1632	293.66471243	1748	290.24397687	1085	188.45304788	250	84.339046096	224	65.820388543	0.19759715084	1.53E-07		1.8894212343	6.58E-253	up	1.6918240835	1.05E-182	up
MSMEG_1604		FAD dependent oxidoreductase	1737	1089	102.31309072	943	110.19263876	1383	149.12595883	735	82.902962063	407	89.164579635	338	64.496835208	-0.14186355053	0.002715981988		0.4779791541	5.38E-17		0.61984270463	7.81E-28
MSMEG_1605	phoU	phosphate transporter regulatory protein PhoU	660	152	37.583982336	204	62.737461291	1493	423.68858125	5702	1692.6446959	4004	2308.595841	7144	3587.7240618	-4.419106904	0	down	-5.9383727735	0	down	-1.5192658695	0	down
MSMEG_1606		benzoylformate decarboxylase	1614	59	5.9655655781	39	4.9045795783	71	8.2392125323	109	13.231390736	124	29.23586383	97	19.920018014	-0.95920461552	1.47E-07		-2.1428016326	7.88E-39	down	-1.1835970171	1.10E-16	down
MSMEG_1607		tautomerase	420	35	13.599467293	21	10.148706974	15	6.6891795911	18	8.3966440293	19	17.214804152	6	4.7350381554	0.68089943939	0.042943720651		0.19388981496	0.57593139843		-0.48700962443	0.21621593931
MSMEG_1608		glycosyl transferase family protein	2364	348	24.023424456	233	20.005488366	244	19.331842202	479	39.698177426	136	21.892190158	204	28.602514746	-0.39751884685	1.60E-06		-0.19660550005	0.042957047431		0.2009133468	0.030907154911
MSMEG_1610	guaA	GMP synthase	1563	3857	402.71128866	2730	354.52296913	3892	466.38517922	2125	266.36826602	293	71.335616355	366	77.614636943	0.048515830048	0.084337656921		2.3516622625	0	up	2.3031464324	0	up
MSMEG_1611		TetR family transcriptional regulator	678	672	161.74941629	389	116.45566409	503	138.95340024	263	75.999123196	17	9.5415076574	37	18.088125107	0.38794699568	2.87E-08		3.3267125214	1.17E-147	up	2.9387655257	1.86E-97	up
MSMEG_1612		extracellular solute-binding protein	858	73	13.884770802	48	11.355196614	42	9.168386013	15	3.4252044409	15	6.6527583214	16	6.1809355875	1.0039118598	1.57E-05	up	0.99505800957	0.00011645315284		-0.0088538502354	0.97980103837
MSMEG_1613		polar amino acid ABC transporter inner membrane protein	792	39	8.0360488547	36	9.2260972487	27	6.3851259733	9	2.2263828866	12	5.7657238786	15	6.277512706	0.97683232575	0.0010277829818		0.50432227101	0.099978638054		-0.47251005473	0.21106613296
MSMEG_1614		glutamine transport ATP-binding protein GlnQ	798	55	11.247679716	28	7.1218996306	15	3.5206208374	22	5.4013499604	11	5.2455081903	7	2.9074795691	1.0835247024	0.00015292305347	up	1.2355055126	0.00014466715789	up	0.15198081017	0.72376161666
MSMEG_1615	ggt	gamma-glutamyltranspeptidase	1575	38	3.937369578	34	4.3816639632	16	1.9026999726	13	1.6171314427	8	1.9328902907	18	3.7880305243	1.229882643	9.29E-05	up	0.49987636598	0.11010532408		-0.73000627703	0.066040177097
MSMEG_1617		kumamolisin	1653	643	63.480634984	577	70.850622187	271	30.706288407	433	51.321290689	270	62.156805515	391	78.40169045	0.71117245051	1.11E-25		-0.085449946379	0.21632952458		-0.79662239688	4.16E-25
MSMEG_1618		hypothetical protein	291	1728	969.06719511	1467	1023.240765	650	418.36106034	1061	714.33992217	790	1033.075062	1164	1325.8106835	0.81891480804	5.16E-83		-0.26022345346	8.97E-11		-1.0791382615	7.59E-118	down
MSMEG_1619		hypothetical protein	126	3	3.8855620836	4	6.4436234753	4	5.9459374143	3	4.6648022385	6	18.120846475	7	18.414037271	-0.082061363308	0.93136441742		-1.8626937134	0.00463196456		-1.7806323501	0.0075944276474
MSMEG_1620		hypothetical protein	708	19	4.3794894671	25	7.1671659418	14	3.7036135589	44	12.175924487	34	18.274412971	38	17.789832618	-0.4806107398	0.12934524288		-1.6801023001	3.40E-10	down	-1.1994915603	2.13E-06	down
MSMEG_1621		pyrimidine-specific ribonucleoside hydrolase RihA	1053	403	62.456812751	320	61.682549507	234	41.6215619	232	43.16603325	116	41.920590707	119	37.457614278	0.55160432899	2.04E-10		0.65172597306	4.24E-11		0.10012164408	0.39404388986
MSMEG_1622		DNA repair polymerase	1578	108	11.16914424	97	12.476864087	100	11.869266702	115	14.278196966	136	32.796665104	167	35.077690771	-0.15077411339	0.34931024549		-1.5333028013	7.15E-34	down	-1.3825286879	4.07E-28	down
MSMEG_1623		short chain dehydrogenase	2037	59	4.726766246	44	4.3843211275	74	6.8041139484	89	8.5601525614	105	19.615349278	117	19.037782274	-0.74428899036	6.71E-05		-2.0775242565	1.48E-37	down	-1.3332352661	6.57E-20	down
MSMEG_1624		universal stress protein family protein	888	23	4.2268614558	15	3.4286172208	25	5.2730019299	45	9.9284642239	320	137.13073008	332	123.92149407	-0.96341686681	0.0012728414893		-5.0704095581	1.07E-224	down	-4.1069926913	2.42E-198	down
MSMEG_1625		amino acid transporter	1569	77	8.0088641035	63	8.1500132484	76	9.0723863416	80	9.9896338568	371	89.980570357	367	77.529082353	-0.23818056523	0.20444452316		-3.3678029064	1.33E-202	down	-3.1296223412	4.82E-183	down
MSMEG_1626		DNA-binding protein	882	73	13.50695391	72	16.569317508	64	13.59071409	52	11.550938876	40	17.257949024	58	21.796207382	0.23986673158	0.2328765778		-0.40440967142	0.030811790555		-0.644276403	0.0011800896905
MSMEG_1627		hypothetical protein	159	84	86.21549076	87	111.0613216	27	31.805155792	25	30.805297801	5	11.966596729	7	14.592255951	1.6353514334	2.25E-14	up	2.8632810968	5.34E-22	up	1.2279296634	0.0028213846005
MSMEG_1628		oxidoreductase, short chain dehydrogenase/reductase	852	114	21.835764385	103	24.537953481	32	7.0346301803	46	10.577931837	27	12.059295718	28	10.89281078	1.3940876503	2.08E-14	up	1.0105826016	1.52E-07	up	-0.38350504868	0.13843976117
MSMEG_1629		hypothetical protein	1170	1443	201.27211593	1806	313.3087999	515	82.442709149	884	148.02972437	151	49.112140319	219	62.041140959	1.1335384179	3.95E-144	up	2.1647896505	6.72E-285	up	1.0312512326	2.71E-43	up
MSMEG_1630		2,5-dichloro-2,5-cyclohexadiene-1,4-diol dehydrogenase	792	16	3.2968405558	13	3.3316462287	16	3.7837783546	37	9.1529074225	26	12.492401737	17	7.1145144002	-0.95200082274	0.0059041976223		-1.5378926769	5.80E-06	down	-0.58589185415	0.051437601301
MSMEG_1631		DNA-binding protein	855	215	41.036989023	118	28.012805214	257	56.298638991	118	27.039485256	108	48.067929598	105	40.704713968	-0.25342978162	0.030090360265		-0.32494017048	0.0091801720013		-0.071510388856	0.57760261101
MSMEG_1632		hypothetical protein	891	445	81.505224851	319	72.669753638	101	21.231200767	136	29.904994822	53	22.635804857	29	10.788021836	1.6066242158	1.65E-58	up	2.2502679061	1.73E-71	up	0.64364369027	0.00020110876698
MSMEG_1633	dnaE2	error-prone DNA polymerase	3288	273	13.5498342	196	12.099431672	186	10.595269863	171	10.189358174	86	9.9532386663	85	8.5685757374	0.31160248518	0.0034919292157		0.48598268031	5.13E-05		0.17438019513	0.19310089721
MSMEG_1634		forkhead-associated protein	600	706	192.02447817	798	269.9556055	159	49.633712566	196	64.001086712	14	8.879214773	39	21.544423607	2.000852274	8.25E-154	up	3.8570594798	3.66E-233	up	1.8562072058	2.79E-27	up
MSMEG_1635		nitroreductase	642	3112	791.05686382	1980	625.99500958	2262	659.91569873	1987	606.38069472	508	301.11088816	633	326.80613811	0.17904771228	5.62E-09		1.1883247103	2.59E-189	up	1.009276998	4.72E-124	up
MSMEG_1636		TrmH family RNA methyltransferase	465	728	255.4945081	418	182.45847376	593	238.85406007	423	178.22554101	61	49.920009323	71	50.608902435	0.091645278677	0.18539103253		2.1483882921	1.37E-100	up	2.0567430134	3.96E-86	up
MSMEG_1637		sensor signal transduction histidine kinase	2784	1205	70.63516417	980	71.44923013	1056	71.043700485	1882	132.44419114	998	136.4140447	987	117.50854388	-0.50926247948	1.65E-35		-0.83111464496	6.05E-81		-0.32185216549	4.38E-15
MSMEG_1638		roadblock/LC7 domain-contain protein	408	274	109.595707	289	143.77334879	245	112.4700294	369	177.19388503	169	157.62471603	155	125.91951957	-0.2071650966	0.021664427065		-0.17246780813	0.082827738049		0.034697288472	0.7375616029
MSMEG_1639		hypothetical protein	366	1025	457.03127786	691	383.21073873	669	342.35440465	751	402.01418636	199	206.90441918	199	180.21606969	0.1910972598	0.00040929711268		1.1386002996	1.13E-60	up	0.94750303984	2.33E-38
MSMEG_1640		ATP/GTP-binding protein	582	1522	426.77091174	1023	356.77413175	1078	346.91786388	981	330.23914404	128	83.692156918	175	99.663603787	0.22366046302	3.71E-07		2.1006670402	2.97E-215	up	1.8770065771	1.59E-153	up
MSMEG_1641		hypothetical protein	576	649	183.87613068	512	180.42145731	337	109.58176844	327	111.22637837	21	13.873773083	32	18.414037271	0.72405146221	3.05E-25		3.483622885	1.42E-167	up	2.7595714228	1.52E-79	up
MSMEG_1642		ABC transporter ATP-binding protein	2700	10952	661.96162572	6723	505.40560728	6877	477.05246865	4808	348.88574253	409	57.644426066	782	95.998514306	0.51499111761	2.63E-200		2.9218559794	0	up	2.4068648618	0	up
MSMEG_1643		hypothetical protein	1770	883	81.412404199	721	82.680426304	356	37.671040771	269	29.775669882	22	4.7298480631	59	11.048422363	1.2776846836	1.79E-86	up	3.3379995062	5.06E-223	up	2.0603148227	1.13E-53	up
MSMEG_1644		hypothetical protein	906	312	56.199123116	219	49.063285369	180	37.211330176	164	35.464854105	37	15.540725951	48	17.560406404	0.54424193279	8.63E-08		1.6735681973	2.25E-34	up	1.1293262646	2.57E-13	up
MSMEG_1645		NADH:flavin oxidoreductase	1221	268	35.819727119	217	36.073209062	125	19.174552472	69	11.071741922	42	13.089751508	74	20.088040659	1.2398667316	7.91E-26	up	1.0942510246	3.73E-17	up	-0.14561570695	0.40411905764
MSMEG_1646		ribosomal RNA adenine dimethylase	1161	520	73.092744105	346	60.490139756	443	71.466480317	199	33.581754616	62	20.321569432	70	19.984226496	0.3497323643	6.27E-06		1.744220178	2.60E-58	up	1.3944878138	2.13E-32	up
MSMEG_1647		bifunctional 5,10-methylene-tetrahydrofolate dehydrogenase/ 5,10-methylene-tetrahydrofolate cyclohydrolase	852	1568	300.33753119	983	234.18260458	1213	266.65645027	717	164.87776363	142	63.422962664	232	90.254717892	0.32040068814	4.23E-13		1.8003438064	3.60E-176	up	1.4799431183	3.66E-103	up
MSMEG_1648		transcriptional regulator	618	80	21.125386086	64	21.019975609	34	10.304367267	57	18.070447506	22	13.54665222	28	15.017273114	0.58006899794	0.004063362788		0.55645989435	0.011872271012		-0.023609103589	0.93034374876
MSMEG_1649		FAD dependent oxidoreductase	1545	193	20.385997573	134	17.604229572	157	19.032772481	123	15.597649427	55	13.54665222	51	10.941156126	0.14180244525	0.2856732811		0.65561745361	9.15E-06		0.51381500837	0.0010054149836
MSMEG_1650		methyltransferase type 11	738	548	121.17899311	497	136.69125653	354	89.841664102	245	65.041754789	55	28.359861354	49	22.007020153	0.72081367087	1.14E-22		2.3592385915	8.83E-103	up	1.6384249206	4.35E-38	up
MSMEG_1651	metX	homoserine O-acetyltransferase	1143	2694	384.6400513	1734	307.92402261	1393	228.26313278	1080	185.12286049	114	37.953898917	208	60.316846494	0.75833161908	1.70E-100		2.8119137113	0	up	2.0535820923	4.36E-207	up
MSMEG_1652		O-acetylhomoserine aminocarboxypropyltransferase	1332	2835	347.33774572	2457	374.40500051	1234	173.51691684	1325	194.89207551	140	39.996462941	383	95.305084795	0.96617155093	1.81E-180		2.3693212927	0	up	1.4031497418	6.18E-126	up
MSMEG_1653		hypothetical protein	120	137	186.31270191	100	169.14511623	123	191.97945427	78	127.34910111	6	19.026888799	50	138.10527953	0.15563019441	0.32256318311		1.1117794095	2.83E-09	up	0.95614921511	1.28E-06
MSMEG_1654		isocitrate dehydrogenase	2232	16048	1173.3561888	12555	1141.7295345	7158	600.65955662	4237	371.91766019	967	164.86560456	1445	214.58293433	1.2457041828	0	up	2.598255741	0	up	1.3525515582	0	up
MSMEG_1655		alpha/beta hydrolase	840	246	47.792413628	209	50.501898987	139	30.993198772	179	41.749980035	54	24.463142742	59	23.280604264	0.43477841649	6.61E-05		1.0399348553	5.32E-15	up	0.60515643886	4.41E-05
MSMEG_1656	xth	exodeoxyribonuclease III	822	1282	254.51849736	1255	309.8936071	767	174.76498893	1070	255.03188881	74	34.257658665	110	44.354980288	0.38371052964	8.33E-18		2.8157369307	2.99E-300	up	2.432026401	2.37E-189	up
MSMEG_1657	trpS	tryptophanyl-tRNA synthetase	1017	2714	435.50388474	1947	388.58470949	1356	249.7293714	941	181.28054481	123	46.023742818	211	68.767466623	0.93882729285	1.08E-151		2.8331105877	0	up	1.8942832949	3.33E-173	up
MSMEG_1658		ribonuclease	1038	964	151.55938116	772	150.95957194	1631	294.29812482	3332	628.91241278	3163	1159.5770573	4653	1485.7892848	-1.5975068702	0	down	-3.1402724368	0	down	-1.5427655667	0	down
MSMEG_1659		multidrug resistance protein, SMR family protein	318	561	287.89815665	474	302.54635883	489	288.01335523	1818	1120.0806281	578	691.66929094	634	660.82073376	-1.2384485996	7.52E-125	down	-1.1973678484	3.72E-90	down	0.041080751197	0.43266551219
MSMEG_1660		oxidoreductase, 2-nitropropane dioxygenase	870	227	42.58040104	163	38.0284882	199	42.841504232	186	41.886706997	26	11.372393305	43	16.382143503	-0.063445685141	0.60573751849		1.5291969397	1.13E-22	up	1.5926426248	4.90E-24	up
MSMEG_1661		D-alanyl-D-alanine carboxypeptidase	1194	1573	214.99459348	1099	186.82460576	1747	274.04347477	1284	210.6896609	113	36.014044126	196	54.409316158	-0.26393520762	1.49E-11		2.1426323472	1.34E-231	up	2.4065675549	0	up
MSMEG_1662		hypothetical protein	1386	1184	139.40925779	877	128.43313154	687	92.837704628	769	108.70402792	245	67.266778583	390	93.265903061	0.41927278603	4.14E-17		0.72890709056	4.40E-35		0.30963430453	2.36E-06
MSMEG_1663		AsnC family transcriptional regulator	471	582	201.6532475	557	240.035235	306	121.68341982	360	149.74906549	108	87.257069653	178	125.26236819	0.69211230133	5.43E-23		1.0240717776	1.44E-34	up	0.33195947628	0.00071304024327
MSMEG_1664		hypothetical protein	291	47	26.357730423	35	24.412697187	36	23.170766419	37	24.911005769	15	19.615349278	15	17.085189221	0.08566608243	0.76053641804		0.48105249169	0.099496704183		0.39538640926	0.19921711502
MSMEG_1665		gamma-aminobutyraldehyde dehydrogenase	1482	708	77.962938001	459	62.8644602	639	80.757625671	555	73.371484602	139	35.691464819	197	44.059498086	-0.11505963887	0.07580342352		0.82666250561	3.94E-25		0.94172214447	3.67E-32
MSMEG_1666		RNA polymerase sigma factor SigJ	915	529	94.349091118	311	68.989024454	684	140.01220495	390	83.507607286	452	187.98150245	324	117.36684739	-0.43659412363	1.19E-10		-0.85527624184	3.94E-34		-0.41868211822	4.06E-10
MSMEG_1668		pyridoxamine 5'-phosphate oxidase	522	153	47.832609098	60	23.330360859	217	77.861025279	108	40.5355229	179	130.49092318	115	73.021182282	-0.691647651	9.44E-08		-1.4345716419	6.00E-30	down	-0.74292399093	1.06E-10
MSMEG_1669	sdhB	succinate dehydrogenase iron-sulfur subunit	786	1933	401.34000422	1882	486.00169273	1976	470.86377661	1236	308.09060281	195	94.408226867	260	109.64083261	0.1661498009	3.23E-06		2.0981356893	0	up	1.9319858884	5.06E-248	up
MSMEG_1670	sdhA	succinate dehydrogenase flavoprotein subunit	1755	4783	444.76069785	4260	492.68936419	4832	515.68047975	2679	299.07362865	434	94.104498449	608	114.8280478	0.18573510223	4.63E-16		2.1478372688	0	up	1.9621021665	0	up
MSMEG_1671		succinate dehydrogenase hydrophobic membrane anchor protein SdhD	471	2819	976.73626236	2000	861.88594255	1970	783.38672239	1084	450.91107498	128	103.41578625	211	148.48516678	0.57597237564	1.29E-67		2.8597677053	0	up	2.2837953296	1.94E-291	up
MSMEG_1672	sdhC	succinate dehydrogenase, cytochrome b556 subunit	417	3852	1507.4862737	3254	1583.8797358	2447	1099.0787263	1561	733.41430302	195	177.94931971	290	230.50665361	0.74409381683	2.04E-155		2.9033721189	0	up	2.1592783021	0	up
MSMEG_1673	cdd	cytidine deaminase	387	38	16.024178515	51	26.748530008	36	17.4229794	14	7.0876065019	7	6.8831122271	12	10.277602198	0.74981587788	0.0046141976544		1.2581970002	6.48E-05	up	0.50838112232	0.17948448571
MSMEG_1674		hypothetical protein	96	58	98.596137871	26	54.972162773	28	54.628299994	31	63.26638036	7	27.747546166	3	10.357895965	0.42761301011	0.10967300717		2.1007804106	1.83E-08	up	1.6731674005	5.30E-05	up
MSMEG_1675	deoA	thymidine phosphorylase	1242	1368	179.74948074	884	144.46790603	1129	170.25631661	695	109.63412024	127	38.911672746	144	38.429295174	0.22203973461	2.17E-06		2.0852331534	6.78E-189	up	1.8631934188	7.88E-135	up
MSMEG_1676	add	adenosine deaminase	1101	1349	199.95293055	976	179.92984571	2361	401.64240183	1242	221.01248317	628	217.05515288	735	221.26949418	-0.71402929885	3.35E-78		-0.19916376324	3.14E-05		0.51486553561	1.42E-33
MSMEG_1677	aspA	aspartate ammonia-lyase	1422	1039	119.23921111	1026	146.44969557	434	57.163790711	846	116.56100783	1366	365.55175949	2277	530.74383375	0.60793660811	1.42E-32		-1.7885941308	0	down	-2.3965307389	0	down
MSMEG_1678		LysR family transcriptional regulator	936	338	58.931024934	307	66.573782925	350	70.036282044	235	49.189741553	84	34.15082605	129	45.680977076	0.058801172532	0.54285236608		0.62883681276	1.65E-09		0.57003564023	1.32E-07
MSMEG_1679		AmiB protein	1158	1330	187.43307253	1539	269.7557864	588	95.104190663	1059	179.17191189	2224	730.84284438	2939	841.22573378	0.71864604973	8.76E-60		-1.8172705473	0	down	-2.535916597	0	down
MSMEG_1680		hypothetical protein	675	754	182.2933038	791	237.85562122	286	79.35844469	526	152.67379415	1231	693.98815146	1680	824.94886974	0.8459938423	4.85E-43		-1.8835169187	0	down	-2.729510761	0	down
MSMEG_1681		endoribonuclease L-PSP superfamily protein	444	1020	374.90423347	916	418.7484499	280	118.11524323	596	262.99398566	1599	1370.4502338	2165	1616.205028	1.0620148144	7.80E-78	up	-1.9287965928	0	down	-2.9908114071	0	down
MSMEG_1682		flavin-containing monooxygenase FMO	1266	1820	234.60692391	1793	287.46653402	546	80.777391461	1009	156.14928062	1777	534.13556708	2421	633.84432559	1.1342213111	2.66E-160	up	-1.1861138292	8.45E-304	down	-2.3203351403	0	down
MSMEG_1683		cytosine/purines uracil thiamine allantoin permease	1452	2448	275.13633002	2282	318.99930184	735	94.809446271	1413	190.65933447	2198	576.04823114	2642	603.09776616	1.0567848269	5.79E-187	up	-1.0027757813	5.33E-267	down	-2.0595606082	0	down
MSMEG_1684		hypothetical protein	1296	2405	302.83998925	1951	305.55752014	1082	156.36989575	1099	166.14038713	132	38.758477184	162	41.43158386	0.91595282077	3.92E-136		2.9195069766	0	up	2.0035541558	4.20E-177	up
MSMEG_1685		hypothetical protein	168	8	7.7711241672	4	4.8327176064	5	5.5743163259	1	1.1662005596	1	2.2651058094	3	5.9187976943	0.91793863669	0.24360935373		0.6153535834	0.44054353918		-0.30258505329	0.7597026069
MSMEG_1686		NPL/P60-family protein membrane protein	1068	40	6.1121201315	33	6.2716728488	16	2.8059479933	16	2.9351564647	17	6.0572492432	47	14.58640031	1.1077631956	0.00030848074786	up	-0.77978435844	0.0014772709218		-1.887547554	3.49E-10	down
MSMEG_1687		hypothetical protein	291	15	8.4120416243	7	4.8825394374	4	2.5745296021	7	4.7128929832	3	3.9230698555	9	10.251113532	0.91793863669	0.10633198626		-0.095139799405	0.8576353778		-1.0130784361	0.10029017736
MSMEG_1688		cupin	411	3	1.1911942154	11	5.4323978934	4	1.822842127	5	2.3834755963	8	7.407061333	9	7.2580876835	0.55536855731	0.43024311231		-1.2497168365	0.016110204282		-1.8050853938	0.0019901339402
MSMEG_1689		3-oxoacyl-ACP reductase	723	10	2.2571729946	11	3.0881266033	11	2.8496090098	10	2.709843624	10	5.2633164037	10	4.5844076193	-0.082061363308	0.88211430117		-0.89921958943	0.046903998795		-0.81715822612	0.075777800676
MSMEG_1690		ECF sigma factor RpoE1	633	10	2.5780980649	10	3.2065424877	7	2.0712151657	11	3.4046423921	12	7.2139862746	15	7.8543286938	0.069941730137	0.90332306134		-1.4025683246	0.00084721108022	down	-1.4725100547	0.00074138338277	down
MSMEG_1691		transcriptional regulatory protein	2694	8	0.48461353381	7	0.52740125326	19	1.3209515748	7	0.50907641356	11	1.5537919584	23	2.8297741018	-0.87561048584	0.080949403206		-2.150181163	3.84E-07	down	-1.2745706771	0.0006940905122	down
MSMEG_1692		ECF-family protein RNA polymerase sigma factor	915	54	9.6310981482	48	10.64782371	38	7.7784558305	31	6.6377841689	40	16.635531191	58	21.010114657	0.48183952189	0.045576149154		-0.91189341946	6.09E-06		-1.3937329414	4.23E-10	down
MSMEG_1693		succinate dehydrogenase [ubiquinone] flavoprotein subunit	1737	36	3.3822509329	36	4.2067179165	34	3.6661479394	35	3.9477600982	58	12.706500292	50	9.5409519539	-0.020660818644	0.94507233221		-1.554571418	3.24E-13	down	-1.5339105994	1.72E-12	down
MSMEG_1694	upp	uracil phosphoribosyltransferase	624	650	169.99334116	497	161.66369762	350	105.05442307	287	90.111420165	95	57.934437049	134	71.177336375	0.76643875045	2.01E-27		1.3548369706	1.83E-53	up	0.58839822015	1.40E-08
MSMEG_1695		phosphoglucomutase/phosphomannomutase	1617	585	59.040358932	381	47.825075534	1111	128.68707404	2568	311.14836749	3231	760.36954496	4487	919.74529019	-2.0112799454	0	down	-3.967740867	0	down	-1.9564609216	0	down
MSMEG_1696		MarR family transcriptional regulator	477	18	6.15824934	10	4.2552230497	19	7.4604686425	20	8.2147460804	32	25.528739689	21	14.592255951	-0.56010866011	0.1546289095		-1.8901744498	5.24E-09	down	-1.3300657897	1.07E-05	down
MSMEG_1697		hypothetical protein	765	11	2.3465747485	6	1.5919540351	18	4.4069889071	13	3.3293882643	6	2.9846100077	4	1.7330858608	-0.94879483244	0.039071317788		-0.20407417096	0.72881847107		0.74472066149	0.13567575258
MSMEG_1698		ammonia monooxygenase	1110	70	10.291488762	52	9.5086984257	144	24.297992893	84	14.826506574	15	5.1424023782	29	8.6595742842	-0.98421403991	1.26E-09		0.5016968016	0.03585261404		1.4859108415	1.74E-13	up
MSMEG_1699		pentachlorophenol 4-monooxygenase	1149	18	2.55655782	18	3.1797515322	18	2.9341571052	25	4.2628741083	9	2.98071365	8	2.3077644622	-0.33840111657	0.3640452907		0.11285324287	0.79253854996		0.45125435944	0.26790007408
MSMEG_1700		TetR family transcriptional regulator	546	30	8.9666817313	32	11.895920262	26	8.9189061215	15	5.3824641214	9	6.272600703	5	3.0352808689	0.51458294246	0.10307854547		1.177232471	0.001629649964		0.66264952855	0.1209872995
MSMEG_1701		purine nucleoside phosphorylase	795	179	36.744221062	196	50.041423065	109	25.67971838	114	28.094431595	18	8.6159496449	28	11.673804761	0.66778552216	6.47E-08		2.057575912	3.23E-32	up	1.3897903898	4.45E-12	up
MSMEG_1702		amidohydrolase	1185	1524	209.87937371	974	166.83275261	1273	201.2060062	632	104.49157014	233	74.823039497	202	56.500792842	0.30892111592	4.48E-12		1.5520772536	4.51E-140	up	1.2431561376	2.30E-78	up
MSMEG_1703		amidohydrolase	1173	709	98.639614429	792	137.0464778	778	124.22599166	429	71.654225689	164	53.203917529	150	42.385252031	0.23243693756	5.98E-05		1.2874785954	2.37E-64	up	1.0550416579	6.35E-39	up
MSMEG_1704		ABC transporter	1098	220	32.698172725	294	54.348266853	130	22.175422324	3794	676.9826112	1131	391.97470368	313	94.485142063	-3.0145461403	0	down	-2.459839395	5.22E-289	down	0.55470674532	1.64E-41
MSMEG_1705		D-xylose transport ATP-binding protein XylG	1530	212	22.612447577	245	32.502394883	159	19.464201006	2941	376.60503406	1075	267.37131319	297	64.340812582	-2.8440635084	0	down	-2.5556233284	9.85E-287	down	0.28844017998	9.32E-11
MSMEG_1706		xylose transporter permease XylH	1260	183	23.70192871	255	41.078099655	89	13.229710747	1641	255.16468245	626	189.06083156	199	52.348477385	-2.0638306262	1.21E-194	down	-1.8830721669	3.86E-119	down	0.18075845938	0.0023559427172
MSMEG_1707		phosphatase YfbT	660	229	56.623236545	183	56.279193217	152	43.135073242	267	79.259230762	56	32.28805372	39	19.585839643	-0.10636726982	0.35314184686		1.1470360015	7.75E-16	up	1.2534032714	1.49E-18	up
MSMEG_1708		ribose operon repressor	1005	151	24.519636551	121	24.437682464	175	32.613910444	346	67.451647891	122	46.194635493	47	15.500771673	-1.0197380843	1.20E-21	down	-0.28302551235	0.042980704284		0.73671257198	3.57E-10
MSMEG_1709		ABC transporter	1026	24	3.8173943277	46	9.1002050835	15	2.7382606513	566	108.0815583	224	83.080372145	67	21.644570126	-3.1351726998	1.33E-104	down	-3.0252012433	1.26E-73	down	0.10997145648	0.29328683426
MSMEG_1710		ribose transporter permease RbsC	1074	22	3.3428858149	47	8.8824809638	13	2.2670962488	539	98.325691876	277	98.146148927	91	28.083978631	-3.0820613633	6.59E-98	down	-3.3846464166	2.95E-102	down	-0.30258505329	0.0017530067464
MSMEG_1711		ABC transporter ATP-binding protein	1509	101	10.922832577	142	19.100283502	46	5.7095184317	2445	317.4476752	1854	467.53945439	761	167.15406398	-3.4397581659	0	down	-4.3973916448	0	down	-0.95763347891	2.16E-129
MSMEG_1712		ABC transporter periplasmic protein	987	72	11.904700852	177	36.399617717	43	8.1598502814	2992	593.91865096	1075	414.46616939	300	100.74549267	-3.6895402324	0	down	-3.4348228886	0	down	0.25471734383	1.34E-08
MSMEG_1713	araB	ribulokinase	1692	70	6.751508585	199	23.872253992	42	4.6492170208	1462	169.28931244	217	48.804194674	66	12.929004892	-2.5651878524	1.46E-219	down	-1.0428047976	4.82E-18	down	1.5223830548	4.16E-84	up
MSMEG_1714		L-ribulose-5-phosphate 4-epimerase	696	44	10.316837256	83	24.205249391	22	5.9203083738	630	177.34291269	115	62.876212986	48	22.858804888	-2.4421048308	1.00E-90	down	-1.3296523848	1.66E-15	down	1.112452446	1.72E-23	up
MSMEG_1715	araA	L-arabinose isomerase	1506	109	11.811489521	345	46.498059839	40	4.9746886733	2203	286.59727219	279	70.498034196	97	21.348545203	-2.3867267811	4.03E-301	down	-0.69764928171	1.51E-12		1.6890774994	1.23E-144	up
MSMEG_1716		IS3 family protein element, transposase orfA	276	112	66.223492903	112	82.366317466	59	40.038132915	116	82.343900384	25	34.469001448	20	24.018309484	0.27408244692	0.08382628268		1.3458929084	1.78E-11	up	1.0718104615	6.78E-07	up
MSMEG_1717		ISMsm8, transposase	1401	327	38.090156785	198	28.685852688	210	28.074501068	178	24.892263765	44	11.951222087	57	13.485226438	0.35419940706	0.00042952163722		1.4083532125	1.01E-26	up	1.0541538054	2.02E-13	up
MSMEG_1720		IS1137, transposase orfA	276	81	47.893776117	51	37.506090989	26	17.643922979	18	12.777501784	4	5.5150402317	11	13.210070216	1.5029011374	3.50E-10	up	2.1678946064	5.40E-13	up	0.66499346902	0.10682197275
MSMEG_1721		IS1137, transposase orfB	954	312	53.37149428	218	46.381931242	180	35.339061991	180	36.966357362	76	30.31537838	158	54.894677148	0.47593408981	2.45E-06		0.20987491255	0.054680877912		-0.26605917727	0.028715634739
MSMEG_1722		hypothetical protein	672	605	146.92281629	460	138.94063119	279	77.761712747	354	103.20874953	109	61.724133307	108	53.269179248	0.66851466238	2.28E-20		1.3254775653	3.73E-48	up	0.65696290297	4.10E-10
MSMEG_1723		hypothetical protein	324	189	95.196271048	75	46.984754507	86	49.714643381	59	35.677098602	16	18.791988938	19	19.437039342	0.78242366604	1.97E-07		1.9455021851	1.40E-21	up	1.1630785191	1.38E-06	up
MSMEG_1724		hypothetical protein	408	110	43.998276535	61	30.346623793	50	22.953067224	59	28.331813596	26	24.249956313	24	19.497215934	0.5676068268	0.0020655590272		0.80438740779	0.00012962635107		0.23678058099	0.33862676675
MSMEG_1725		transposase	390	808	338.10367915	494	257.10057666	305	146.4758813	238	119.56246968	48	46.835418583	155	131.73118971	1.1796439821	3.00E-62	up	1.7115688987	1.18E-84	up	0.53192491661	1.89E-06
MSMEG_1726		transposase	1014	984	158.36539427	654	130.91231481	503	92.909669982	453	87.527147327	104	39.029515486	112	36.610156941	0.69479147035	9.71E-33		1.9532232222	9.85E-127	up	1.2584317518	8.39E-41	up
MSMEG_1728		ISMsm1, transposase orfA	336	50	24.284763022	33	19.934960127	37	20.624970406	32	18.659208954	15	16.988293571	18	17.756393083	0.18445361126	0.4998479696		0.36103639467	0.20722620417		0.17658278341	0.57231391984
MSMEG_1730		ISMsm1, transposase orfB	930	227	39.833278392	151	32.956016194	181	36.452432438	150	31.600273229	140	57.2852566	107	38.134877187	0.10949365411	0.37923185921		-0.35573372468	0.0021790367044		-0.46522737879	0.0001174880678
MSMEG_1731		IS6120, transposase	1320	281	34.740457356	232	35.674242695	252	35.756705451	280	41.559147216	191	55.06266304	166	41.682684368	-0.1345287832	0.17533711945		-0.44657416574	4.57E-06		-0.31204538254	0.0015017188901
MSMEG_1732		transposase IS116/IS110/IS902	1152	213	30.173818055	150	26.42892441	181	29.427744937	161	27.381417306	154	50.870501304	183	52.652637822	0.0039118598019	0.97609272288		-0.86238796051	7.92E-16		-0.86629982031	2.47E-15
MSMEG_1733		hypothetical protein	900	169	30.644132966	117	26.386638131	49	10.197282666	56	12.190683183	20	8.4563950219	19	6.997334163	1.3635644558	4.99E-18	up	1.9048602006	1.18E-22	up	0.54129574479	0.036921231157
MSMEG_1734		hypothetical protein	468	1076	375.20581556	772	334.82058904	593	237.3229443	540	226.0634931	54	43.908204921	104	73.656149084	0.62375553229	1.34E-30		2.5783593759	1.17E-199	up	1.9546038436	8.33E-90	up
MSMEG_1735		flavoprotein disulfide reductase	1416	1565	180.36581621	1177	168.71508627	900	119.04472154	807	111.65876206	107	28.755326293	187	43.77235131	0.60170414944	4.32E-42		2.2517315936	1.35E-252	up	1.6500274442	7.16E-107	up
MSMEG_1736		glycerol-3-phosphate dehydrogenase	1746	1964	183.56944167	1165	135.43234392	2474	265.39109315	7012	786.82870472	5799	1263.8823385	7165	1360.1708974	-1.6821595731	0	down	-3.0203462794	0	down	-1.3381867063	0	down
MSMEG_1737		RNA pseudouridine synthase	876	927	172.69460521	512	118.633287	1006	215.09224968	829	185.40991363	83	36.055519871	124	46.917957978	-0.4327748343	4.22E-17		1.8277550019	3.85E-102	up	2.2605298362	1.52E-173	up
MSMEG_1738		transmembrane protein	588	7678	2130.9532627	4826	1665.9067978	13053	4157.8029144	9138	3044.7830611	918	594.10489516	1293	728.85765892	-0.90964636148	0		1.5300098359	0	up	2.4396561973	0	up
MSMEG_1739		enoyl-CoA hydratase/isomerase	789	253	52.329509126	169	43.476083106	120	28.486240084	123	30.542925683	16	7.7168623774	33	13.863039466	0.71422532179	1.02E-09		2.1367804273	9.01E-38	up	1.4225551055	1.82E-13	up
MSMEG_1740		dehydrogenase/reductase SDR family protein member 4	771	155	32.808053391	142	37.383045142	107	25.993232237	170	43.199335905	50	24.678195589	72	30.952778603	0.018515591444	0.90040554185		0.31397286592	0.034214717669		0.29545727447	0.05390451941
MSMEG_1741		TetR family transcriptional regulator	675	488	117.98293402	275	82.693167933	240	66.59449904	84	24.381366367	15	8.4563950219	10	4.9104099389	1.1536278806	9.70E-36	up	3.9620741397	3.80E-121	up	2.8084462591	2.89E-40	up
MSMEG_1742		oxidoreductase	1092	1396	208.62479495	1003	186.43137536	1782	305.64405209	2093	375.5165802	212	73.877297169	380	115.34067302	-0.77382451606	1.83E-96		1.0491551593	6.08E-74	up	1.8229796754	1.67E-276	up
MSMEG_1743		Fatty acid desaturase	1149	2616	371.55306984	1456	257.20656838	1496	243.86105719	2810	479.14704977	228	75.511412467	560	161.54351235	-0.1626721214	5.78E-07		1.3998611093	3.62E-195	up	1.5625332307	3.17E-247	up
MSMEG_1744		hypothetical protein	918	387	68.797305127	177	39.135536695	122	24.891326234	116	24.756989658	27	11.192287529	33	11.914965293	1.1626722258	4.58E-27	up	2.2630518395	1.55E-53	up	1.1003796137	2.86E-09	up
MSMEG_1745		transcriptional regulator	615	142	37.68047523	107	35.314199875	119	36.241213655	74	23.574317654	9	5.5688455022	14	7.5452640525	0.28548353149	0.056403548659		2.4668310587	6.24E-27	up	2.1813475272	9.45E-19	up
MSMEG_1746		6-hydroxy-D-nicotine oxidase	1371	54	6.4277569698	28	4.1453507696	30	4.0984032506	29	4.1442225576	18	4.9961195972	6	1.4505587347	0.39284759195	0.14686725849		0.80298058658	0.0085881447301		0.41013299463	0.23344564409
MSMEG_1747		RNA polymerase sigma-70 factor	615	9	2.3881991343	13	4.2905102652	8	2.4363841112	9	2.8671467417	5	3.0938030568	8	4.3115794586	0.28990741408	0.59758535533		-0.21061701683	0.68434726249		-0.5005244309	0.36522643405
MSMEG_1748		hypothetical protein	438	13	4.843645885	13	6.0243466053	10	4.2761878665	7	3.1311686258	15	13.032115616	22	16.64830767	0.53091551358	0.29249315836		-1.4786225648	4.54E-05	down	-2.0095380784	7.38E-07	down
MSMEG_1749		monooxygenase	882	66	12.211766548	39	8.9750469834	35	7.4324217679	31	6.8861366378	86	37.104590402	103	38.707057937	0.587790035	0.013833234109		-1.8176058239	3.35E-27	down	-2.4053958589	8.76E-37	down
MSMEG_1750		hypothetical protein	279	1	0.58492332441	6	4.3650352574	0	0	3	2.1066848819	6	8.1836080857	9	10.692021641	1.140331058	0.29119353023		-2.0691445909	0.0010830496087		-3.2094756489	4.59E-05	down
MSMEG_1751		norsolorinic acid reductase	1029	229	36.318110904	116	22.881438463	67	12.195238982	56	10.662405117	27	9.9849562212	25	8.0527859786	1.405876683	1.83E-22	up	1.7604039162	2.04E-24	up	0.35452723318	0.12979999075
MSMEG_1752		hypothetical protein	111	8	11.761701442	4	7.3143834044	3	5.0620818527	2	3.5301206129	0	0	1	2.986060098	1.1809730425	0.14550542909		2.6153535834	0.017045689476		1.4343805409	0.31267346206
MSMEG_1753	mtnN	MTA/SAH nucleosidase	753	582	126.13370461	324	87.335486306	297	73.874126799	220	57.241397986	32	16.171592074	47	20.688280918	0.72728540642	4.13E-20		2.5499775745	1.59E-97	up	1.8226921681	3.65E-38	up
MSMEG_1754		hypothetical protein	381	94	40.26298978	75	39.955539266	49	24.088069289	42	21.597667057	25	24.96967034	28	24.358726469	0.81102343278	2.02E-05		0.7033500644	0.00073149686509		-0.10767336838	0.67996962821
MSMEG_1755		anti-sigm factor, ChrR	369	85	37.59202341	49	26.953205512	36	18.272880834	38	20.176217812	30	30.938030568	39	35.031583101	0.77457446152	0.00029286643191		-0.012044183642	0.9581143835		-0.78661864516	0.0011865825352
MSMEG_1756		endonuclease VIII	759	64	13.760725798	34	9.0923856943	104	25.66388797	128	33.040812693	82	41.112118091	53	23.144916412	-1.3253325143	4.92E-15	down	-1.4317146703	1.78E-14	down	-0.10638215594	0.51083968243
MSMEG_1757		DEAD/DEAH box helicase	4524	555	20.020435935	412	18.484824373	1260	52.164954902	4031	174.571253	2389	200.95153555	3105	227.48906788	-2.5340139862	0	down	-3.4758780329	0	down	-0.94186404668	6.07E-263
MSMEG_1758		hypothetical protein	174	8	7.5031543683	17	19.83080673	311	334.76652804	1720	1936.6972052	1382	3022.4322208	2239	4265.0720121	-6.4261796978	0	down	-8.147925189	0	down	-1.7217454912	0	down
MSMEG_1759		hypothetical protein	279	4	2.3396932976	4	2.910023505	64	42.964192929	248	174.1526169	290	395.54105748	449	533.41307966	-5.3674635822	2.74E-76	down	-7.4990394715	5.66E-240	down	-2.1315758893	1.09E-120	down
MSMEG_1760		short-chain dehydrogenase/reductase SDR	816	942	188.39262043	794	197.50179748	1300	298.38987392	831	199.52319575	589	274.67738977	567	230.31086322	-0.37782500865	1.53E-15		-0.38298336738	6.37E-13		-0.0051583587313	0.9271804537
MSMEG_1761		integral membrane protein	1317	38	4.7086993815	21	3.2364896954	75	10.666117799	384	57.125231969	976	282.00825312	1486	373.98532189	-3.0417686574	1.25E-80	down	-6.3525809144	0	down	-3.3108122571	0	down
MSMEG_1762		piperideine-6-carboxylic acid dehydrogenase	1584	313	32.247221686	263	33.700883006	467	55.219515362	480	59.370210308	268	64.383916644	239	50.010851225	-0.79935697733	7.54E-26		-0.78552585288	6.72E-20		0.013831124452	0.87077479097
MSMEG_1763		leucine-responsive regulatory protein	474	168	57.840772282	140	59.950167776	161	63.617767082	173	71.507284947	45	36.127004049	51	35.662629145	-0.19897911509	0.11233505098		0.71221512265	3.58E-06		0.91119423774	1.73E-09
MSMEG_1764		L-lysine aminotransferase	1365	123	14.705358039	86	12.788114282	316	43.359605144	400	57.412950628	189	52.689845906	184	44.67933439	-1.8585180085	6.57E-71	down	-1.8052816055	9.17E-52	down	0.053236402996	0.57521910483
MSMEG_1765		restriction endonuclease	531	41	12.600636361	35	13.378709758	48	16.930804841	58	21.400109704	11	7.8830801052	8	4.993637226	-0.56205430443	0.014557757434		1.0303910827	0.001738305339		1.5924453871	1.48E-07	up
MSMEG_1766		hypothetical protein	246	47	31.179266476	68	56.106672699	1253	953.99665356	5429	4323.8165724	5468	8458.4575573	7060	9512.4221805	-5.9426355797	0	down	-7.7369873637	0	down	-1.794351784	0	down
MSMEG_1767		hypothetical protein	390	57	23.851373405	71	36.951702314	1733	832.27115508	6874	3453.2454479	6937	6768.6937231	9053	7693.9513576	-6.1533561168	0	down	-7.9344912357	0	down	-1.7811351189	0	down
MSMEG_1768		hypothetical protein	618	82	21.653520738	98	32.186837651	1594	483.09298303	7511	2381.1777407	6761	4163.1325298	9988	5356.8758523	-5.7426515688	0	down	-7.5095431625	0	down	-1.7668915937	0	down
MSMEG_1769		UsfY protein	300	110	59.837656087	199	134.63951252	1486	927.74461476	12639	8254.180969	6674	8465.6970564	9510	10507.049667	-5.5965615825	0	down	-6.680426494	0	down	-1.0838649115	0	down
MSMEG_1770		hypothetical protein	243	99	66.486284541	138	115.26926439	1666	1284.1022616	7468	6021.165477	3630	5684.5766536	5062	6904.5819753	-5.3503491888	0	down	-6.1663381276	0	down	-0.81598893882	0
MSMEG_1771		methylase	669	152	37.078368224	194	58.859466453	4498	1259.2855522	17097	5006.9853552	13757	7825.1990796	19365	9594.2914373	-6.0458428318	0	down	-7.5504828587	0	down	-1.5046400269	0	down
MSMEG_1772		hypothetical protein	216	21	15.866045175	21	19.733596893	407	352.91616028	1984	1799.5770413	1508	2656.717436	2164	3320.6647212	-5.9131423552	0	down	-7.419641838	0	down	-1.5064994827	0	down
MSMEG_1773		hypothetical protein	1023	278	44.34782296	338	67.06281441	6308	1154.9067997	13704	2624.5463292	11424	4249.5244896	16504	5347.3068232	-5.1038525596	0	down	-6.4722470182	0	down	-1.3683944586	0	down
MSMEG_1774		hypothetical protein	495	169	55.716605392	141	57.816876092	6203	2347.0777133	12565	4973.2446168	6853	5268.3340986	9961	6669.8991002	-6.0019242561	0	down	-6.7308598698	0	down	-0.72893561375	0
MSMEG_1775		cytochrome P450 monooxygenase	1374	50	5.9386320055	32	4.7271997548	200	27.263031812	2716	387.28043737	2753	762.46033281	3336	804.74971619	-5.234284363	0	down	-7.1840465103	0	down	-1.9497621473	0	down
MSMEG_1776		ribonuclease Z	930	198	34.74444547	85	18.551399844	282	56.793292528	332	69.941938079	172	70.379029537	143	50.965303157	-1.1994979658	1.63E-32	down	-1.1241586929	2.51E-22	down	0.07533927297	0.46164215005
MSMEG_1777		UsfY protein	306	106	56.531118942	93	61.688218859	1963	1201.516559	7323	4688.67505	2482	3086.584183	4239	4591.5943525	-5.6262783083	0	down	-6.0474444852	0	down	-0.4211661769	3.92E-78
MSMEG_1778		hypothetical protein	342	71	33.879374659	86	51.040280686	1353	740.97333225	5074	2906.744665	598	665.3847662	1059	1026.3402879	-5.4373703715	0	down	-4.3693460557	0	down	1.0680243158	6.40E-205	up
MSMEG_1779		hypothetical protein	402	29	11.772673179	19	9.5933050994	165	76.875646047	591	288.03413225	131	124.00609118	85	70.083276181	-4.0593412868	5.91E-165	down	-3.1395339188	6.21E-57	down	0.91980736804	4.08E-20
MSMEG_1780		hypothetical protein	1230	21	2.7862323234	16	2.6403140094	109	16.597866758	1254	199.74455634	1302	402.81315799	1333	359.20846364	-5.2851778445	0	down	-7.1237427982	0	down	-1.8385649537	0	down
MSMEG_1781		hypothetical protein	462	11	3.8855620836	15	6.5900694633	109	44.189125784	1340	568.25772724	1013	834.38261271	975	699.49427296	-5.8824635247	0	down	-7.2262712407	0	down	-1.343807716	5.93E-169	down
MSMEG_1782		oxidoreductase, short chain dehydrogenase/reductase	888	83	15.253456558	127	29.028959136	2271	478.99949532	14764	3257.4187956	16062	6883.1055832	20728	7736.8817139	-6.4240301726	0	down	-8.4223894555	0	down	-1.9983592829	0	down
MSMEG_1783		hypothetical protein	231	55	38.855620836	55	48.327176064	700	567.56675319	4219	3578.3273899	5080	8368.5363723	8474	12159.004039	-5.5648509895	0	down	-7.9146802599	0	down	-2.3498292704	0	down
MSMEG_1784		type I topoisomerase	1017	9	1.4441912169	6	1.1974875485	80	14.733296248	305	58.757243535	506	189.33344607	401	130.6907778	-4.7638854033	3.64E-91	down	-6.8876770622	1.19E-306	down	-2.123791659	4.16E-147	down
MSMEG_1785		hypothetical protein	1131	8	1.1543314413	12	2.1535717716	133	22.025203181	431	74.661582778	761	256.04708004	615	180.2328847	-4.8996846208	3.32E-134	down	-7.0739455771	0	down	-2.1742609563	5.18E-229	down
MSMEG_1786		STAS domain-containing protein	429	391	148.73822969	226	106.92810145	1150	502.07828166	784	358.04803755	608	539.31694126	526	406.39651488	-1.7303067636	7.75E-172	down	-1.8476871631	4.65E-159	down	-0.11738039948	0.029273028319
MSMEG_1787		RsbW protein	585	53	14.785061877	54	18.736074413	2228	713.3295378	5885	1970.9387509	8344	5427.7046202	11794	6682.3124792	-6.32661415	0	down	-8.5257747201	0	down	-2.1991605701	0	down
MSMEG_1788		hypothetical protein	255	112	71.677192318	126	100.29310421	3073	2257.1128186	9990	7675.5204833	10087	15052.880574	16928	22003.258089	-5.8604422385	0	down	-7.7962642155	0	down	-1.9358219771	0	down
MSMEG_1789		hypothetical protein	156	85	88.919593836	103	134.0149767	2060	2473.2812745	9190	11541.797231	9015	21990.692631	13823	29369.681215	-5.9851098926	0	down	-7.8941687598	0	down	-1.9090588672	0	down
MSMEG_1790		hypothetical protein	258	129	81.596803755	132	103.84723415	1891	1372.7855852	8507	6460.1001977	10827	15969.312018	17100	21968.374698	-5.3981738066	0	down	-7.7110759037	0	down	-2.3129020971	0	down
MSMEG_1791		UsfY protein	309	210	110.90827695	77	50.579316308	277	167.90057252	177	112.22698978	803	988.90561203	555	595.32761274	-0.74370292392	1.27E-11		-3.2119697549	0	down	-2.468266831	7.87E-263	down
MSMEG_1792		hypothetical protein	351	52	24.176830742	44	25.444051672	604	322.30029984	1582	883.04307674	2274	2465.3643948	3120	2946.2459634	-4.5911765483	0	down	-6.7817862228	0	down	-2.1906096746	0	down
MSMEG_1793		membrane protein	564	49	14.178168028	41	14.755212266	266	88.335123395	1137	394.96979805	947	638.95261322	957	562.41171282	-4.0445075606	1.85E-304	down	-5.3725735843	0	down	-1.3280660237	5.34E-159	down
MSMEG_1794		dehydrogenase	1008	154	24.932356703	166	33.426296778	3821	709.98208938	12369	2404.1224537	14011	5289.3995827	18245	5999.3591073	-5.7429486336	0	down	-7.6249607459	0	down	-1.8820121123	0	down
MSMEG_1795		2-deoxy-scyllo-inosamine dehydrogenase	1083	81	12.205616074	70	13.119288793	97	16.775449464	122	22.070587876	52	18.271435227	57	17.444877415	-0.61844368358	8.80E-05		-0.49938850277	0.0053812027712		0.11905518081	0.49115678599
MSMEG_1796		membrane protein	1434	79	8.9904428126	61	8.6341858492	83	10.840762461	62	8.4708124331	47	12.472298097	76	17.566529279	-0.13268743638	0.50521653978		-0.78284040572	8.69E-06		-0.65015296934	0.00023856715368
MSMEG_1797		salicylate esterase	717	37	8.4214274448	30	8.4926418189	36	9.4040349063	42	11.476584587	29	15.391346588	31	14.330589675	-0.30137439171	0.26586709807		-0.81041032247	0.0014622072451		-0.50903593076	0.042609613352
MSMEG_1798		major facilitator superfamily protein	1329	275	33.768428943	209	31.919936155	396	55.808595415	416	61.326880896	164	46.958762424	198	49.38121056	-0.82853404322	1.12E-23		-0.55059156713	2.09E-08		0.27794247609	0.0016160361031
MSMEG_1799		transcriptional regulator	909	297	53.320683642	206	45.998539858	250	51.511834035	260	56.03920841	75	31.397506269	82	29.900020915	-0.10200021036	0.32332186597		0.71018492359	3.08E-09		0.81218513395	1.38E-11
MSMEG_1800		hypothetical protein	132	12	14.835782501	5	7.6884143739	6	8.5135012978	6	8.9055315462	1	2.8828619393	8	20.088040659	0.42043897722	0.50411270697		-0.052071077513	0.9328721485		-0.47251005473	0.4784707221
MSMEG_1801		hypothetical protein	132	84	103.85047751	41	63.044997866	1376	1952.429631	1961	2910.6245604	3103	8945.5205976	4270	10721.991702	-4.8206130498	0	down	-6.8518606743	0	down	-2.0312476245	0	down
MSMEG_1802		ChaB protein	420	227	88.202259297	267	129.03356009	2903	1294.5792235	12716	5931.7625265	9943	9008.7788253	11160	8807.1709691	-5.0647085998	0	down	-6.3864021722	0	down	-1.3216935724	0	down
MSMEG_1803		RsbW protein	417	1361	532.62949598	1342	653.21653518	2016	905.4935481	8053	3783.5908919	3577	3264.2293158	4472	3554.5715688	-1.9793483559	0	down	-2.5438569608	0	down	-0.56450860485	2.16E-158
MSMEG_1804		RNA polymerase sigma factor SigF	753	2223	481.77873771	1646	443.68583475	1603	398.72129717	7348	1911.8626927	1041	526.08210465	1408	619.76807516	-1.2921495029	0	down	-0.30984096244	8.48E-18		0.98230854043	1.98E-248
MSMEG_1805		hypothetical protein	357	154	70.397242456	156	88.694581954	57	29.904567584	43	23.598411324	16	17.05491433	15	13.92658281	1.5502068522	2.69E-23	up	2.3523191776	1.82E-31	up	0.80211232537	0.0036061586799
MSMEG_1806		hypothetical protein	549	132	39.23780727	121	44.735648226	84	28.657468849	237	84.578217636	30	20.794413988	54	32.601902054	-0.42549727574	0.0008023507895		0.62106723459	0.00020881916444		1.0465645103	3.28E-11	up
MSMEG_1807		acetyl-/propionyl-coenzyme A carboxylase subunit alpha	1797	9527	865.18948178	9344	1055.4203446	4671	486.84720109	4744	517.22455004	1026	217.26864672	1973	363.91548116	0.92107651208	0		1.6840085307	0	up	0.76293201862	1.45E-170
MSMEG_1808		Fe-S metabolism associated SufE	411	2005	796.11480063	1342	662.75254299	1520	692.68000827	850	405.19085137	136	125.92004266	124	100.00031919	0.41592012859	1.19E-26		2.7166761053	0	up	2.3007559767	1.68E-228	up
MSMEG_1809		thiosulfate sulfurtransferase	888	6762	1242.697268	4164	951.78414049	5676	1197.1823582	3237	714.1875265	820	351.39749584	814	303.83161497	0.21172095383	2.53E-24		1.7716765222	0	up	1.5599555684	0	up
MSMEG_1810		hypothetical protein	210	157	122.00664942	101	97.62089565	53	47.270202444	263	245.36859775	1068	1935.3064036	860	1357.3776046	-0.37461485606	0.0033444788954		-3.8712709981	0	down	-3.4966561421	0	down
MSMEG_1811	maf	Maf-like protein	636	2205	565.78915811	1883	600.94387519	547	161.08722424	338	104.12190657	22	13.163256402	58	30.226815898	2.1255844727	0	up	4.7056424687	0	up	2.5800579961	2.91E-98	up
MSMEG_1812		hypothetical protein	285	1843	1055.3186619	1844	1313.2782919	1070	703.18533526	561	385.65638717	57	76.107555197	96	111.64721545	1.0946292711	1.63E-154	up	3.6212349411	0	up	2.52660567	1.05E-175	up
MSMEG_1813		propionyl-CoA carboxylase subunit beta	1629	8353	836.80552703	9723	1211.4902137	4863	559.13164509	3051	366.94726117	250	58.400518107	641	130.42428609	1.1095351284	0	up	3.3728973028	0	up	2.2633621744	0	up
MSMEG_1814		hypothetical protein	213	20	15.323343428	13	12.388093019	41	36.052479674	35	32.19370559	4	7.1462493143	10	15.561158257	-1.2855947574	1.75E-05	down	0.26743027998	0.55817208536		1.5530250374	1.34E-05	up
MSMEG_1815		hypothetical protein	174	4	3.7515771842	7	8.1656263006	8	8.6113576345	2	2.2519734945	7	15.308990988	4	7.6196016294	0.055442160442	0.94323614484		-0.96960891732	0.11832863524		-1.0250510778	0.11236840781
MSMEG_1817		transmembrane protein	672	1106	268.58947903	956	288.75487699	1912	532.90464076	3521	1026.5480426	1999	1131.9866283	2864	1412.6197164	-1.4797660776	0	down	-2.2074111762	0	down	-0.72764509858	2.92E-150
MSMEG_1818		membrane flanked domain-containing protein	519	440	138.35296205	240	93.860873744	386	139.29990948	491	185.3517375	99	72.588130679	91	58.115978902	-0.44910345961	2.53E-09		0.86992641049	1.73E-16		1.3190298701	2.76E-40	up
MSMEG_1819	purK	phosphoribosylaminoimidazole carboxylase ATPase subunit	1227	1869	248.58097183	1212	200.49279302	1456	222.2530347	970	154.88512078	192	59.546253455	267	72.12539782	0.26275776861	4.67E-11		1.7772237063	1.05E-208	up	1.5144659377	1.01E-133	up
MSMEG_1820	purE	phosphoribosylaminoimidazole carboxylase catalytic subunit	480	491	166.93346102	405	171.25943018	393	153.34944213	256	104.49157014	54	42.810499798	52	35.907372679	0.38321889075	5.03E-07		2.1098255502	3.02E-77	up	1.7266066594	3.29E-44	up
MSMEG_1821		acyl-CoA dehydrogenase	1170	4784	667.28052849	3305	573.35857346	6195	991.71375374	3065	513.24785655	518	168.47740851	443	125.49874632	-0.27711219582	6.46E-36		2.1037441075	0	up	2.3808563034	0	up
MSMEG_1822		biotin-[acetyl-CoA-carboxylase] ligase	813	534	107.18989718	632	157.78555491	752	173.24399197	419	100.97317318	50	23.403307256	63	25.684524312	-0.088234650609	0.18450437986		2.3975641935	1.18E-116	up	2.4857988441	2.74E-124	up
MSMEG_1823		hypothetical protein	705	1375	318.28540472	825	237.52292917	824	218.91170429	547	152.01300231	32	17.27263664	69	32.440048639	0.60021358932	7.25E-34		3.4754674083	0	up	2.875253819	1.51E-169	up
MSMEG_1824		LytR family transcriptional regulator	1482	5067	557.963569	3052	418.00072447	3527	445.74670695	2678	354.03393831	144	36.97533046	303	67.766639188	0.305809471	7.22E-36		3.2133463908	0	up	2.9075369198	0	up
MSMEG_1825	rfbD	dTDP-4-dehydrorhamnose reductase	984	736	122.06351131	442	91.173343136	419	79.753511141	247	49.179530917	32	12.375212227	36	12.126317227	0.74068409345	1.40E-26		3.1450520653	5.93E-156	up	2.4043679718	1.04E-68	up
MSMEG_1826		dTDP-RhA:a-D-GlcNAc-diphosphoryl polyprenol, a-3-L-rhamnosyl transferase	870	1939	363.715408	1327	309.5938886	1123	241.76386559	709	159.66492076	74	32.367580946	162	61.718773198	0.75204392416	2.19E-73		2.8210571089	0	up	2.0690131847	2.86E-155	up
MSMEG_1827		hydrolase, nudix family protein	549	265	78.772870656	144	53.23911855	117	39.915760183	76	27.122128862	34	23.56700252	33	19.923384588	1.0014386324	6.44E-16	up	1.6402589252	4.29E-26	up	0.6388202928	0.00089013218166
MSMEG_1829		F420-0--gamma-glutamyl ligase	1365	214	25.584931873	278	41.338322911	288	39.517614815	242	34.73483513	92	25.647967319	109	26.467649176	-0.18939540742	0.053099564771		0.32185389684	0.0049730184762		0.51124930426	5.70E-06
MSMEG_1830	cofD	LPPG:FO 2-phospho-L-lactate transferase	984	359	59.539131195	360	74.258831514	398	75.756318459	282	56.148290359	131	50.661025055	160	53.894743232	-0.0016043390063	0.9860564321		0.33536370021	0.00039457556569		0.33696803922	0.00051979031067
MSMEG_1831		transcription factor WhiB	390	4508	1886.3507248	3013	1568.105339	7500	3601.8659337	7378	3706.4365602	1030	1005.0100238	993	843.92949278	-1.0662455641	0	down	0.92481925968	1.27E-185		1.9910648238	0	up
[truncated: 4,939 more rows]
