# Supplementary material for: Transcriptome Landscape of Mycobacterium smegmatis
Source: Front Microbiol. 2017 Dec 18;8:2505. doi: 10.3389/fmicb.2017.02505 (PMC5741613; doi:10.3389/fmicb.2017.02505)
Supplement: Table S3 — Genome-wide identification of TSSs in M. smegmatis mc2155. [file Table3.XLSX]

## Sheet: Sheet1
Table S3. Genome-wide identification of TSSs in M. smegmatis mc2155
TSS annotations were completed by determining the transcription enrichment at the 5'-end of annotated ORFs.
In the column "5'-UTR length", a length in minus indicates that the ORF is wrongly annotated.
Gene_code	Strand	Location	TSS	5'-UTR length	Gene	Product
MSMEG_0001	+	499..1692	251	248	dnaN	DNA polymerase III subunit beta
MSMEG_0002	+	1721..2614	1613	108	-	6-phosphogluconate dehydrogenase
MSMEG_0005	+	4591..6618	4534	57	gyrB	DNA gyrase subunit B
MSMEG_0020	-	41689..42636	42739	103	-	periplasmic binding protein
MSMEG_0023	-	44692..45102	45135	33	-	hypothetical protein
MSMEG_0024	+	45223..45750	45222	1	-	peptidyl-prolyl cis-trans isomerase B
MSMEG_0026	-	46417..46701	46755	54	-	septation inhibitor protein
MSMEG_0027	+	46797..47546	46750	47	-	hypothetical protein
MSMEG_0029	+	47564..48238	47564	0	-	para-aminobenzoate synthase component II
MSMEG_0035	-	56429..57892	57963	71	-	FHA domain-containing protein
MSMEG_0044	+	61470..63548	61375	95	-	hypothetical protein
MSMEG_0047	-	67182..68117	68173	56	-	hypothetical protein
MSMEG_0048	+	68264..68767	68239	25	-	pyridoxamine 5'-phosphate oxidase
MSMEG_0049	-	68769..69734	69734	0	-	pirin
MSMEG_0051	-	70234..70527	70570	43	-	transcription factor WhiB family protein
MSMEG_0052	+	70911..71690	70850	61	-	hypothetical protein
MSMEG_0053	-	72820..74208	74251	43	-	hypothetical protein
MSMEG_0064	+	85616..86911	85544	72	-	PPE family protein
MSMEG_0065	+	86997..87299	86925	72	-	hypothetical protein
MSMEG_0076	+	99798..101360	99678	120	-	antigen MTB48
MSMEG_0084	-	107565..107822	107878	56	-	phosphocarrier protein HPr
MSMEG_0091	-	116600..117193	117185	-8	-	transcriptional regulator
MSMEG_0092	+	117306..117941	117306	0	-	transcriptional regulatory protein
MSMEG_0096	+	120261..121115	120220	41	-	peroxisomal hydratase-dehydrogenase-epimerase
MSMEG_0102	-	124640..125875	125866	-9	-	acyl-CoA dehydrogenase
MSMEG_0104	-	127143..128024	128024	0	-	LysR family transcriptional regulator
MSMEG_0110	-	134172..135713	135803	90	pntA	NAD(P) transhydrogenase subunit alpha
MSMEG_0111	-	135783..136787	136787	0	-	magnesium transporter
MSMEG_0114	+	137817..138845	137700	117	-	extracellular solute-binding protein
MSMEG_0119	-	141740..141850	141850	0	-	hypothetical protein
MSMEG_0120	+	141969..142628	141908	61	-	transcriptional regulatory protein
MSMEG_0121	+	142625..143398	142567	58	-	rhamnolipid biosynthesis 3-oxoacyl-ACP reductase
MSMEG_0127	-	148387..149478	149478	0	-	oxidoreductase, zinc-binding dehydrogenase
MSMEG_0129	+	149990..150424	149981	9	-	cyclase/dehydrase
MSMEG_0131	+	151273..152907	151208	65	-	long-chain-fatty-acid--CoA ligase
MSMEG_0132	+	153100..153900	152965	135	-	hypothetical protein
MSMEG_0146	-	168543..169361	169361	0	-	mosc domain-containing protein
MSMEG_0158	+	181519..182781	181484	35	-	formyl-coenzyme A transferase
MSMEG_0166	-	190817..191545	191642	97	-	GntR family transcriptional regulator
MSMEG_0167	-	191746..193149	193270	121	-	transmembrane transporter
MSMEG_0170	+	195185..196567	194943	242	-	transmembrane transporter
MSMEG_0172	-	197588..198190	198190	0	-	transmembrane protein
MSMEG_0179	-	202876..203547	203576	29	-	GntR family transcriptional regulator
MSMEG_0187	-	212548..213024	213006	-18	-	acetyltransferase
MSMEG_0188	+	212103..212558	212094	9	-	MarR family transcriptional regulator
MSMEG_0192	+	216912..217814	216886	26	-	RpiR family transcriptional regulator protein
MSMEG_0194	-	218725..219423	219463	40	-	serine esterase, cutinase
MSMEG_0202	+	227950..229272	227841	109	-	IS1096, tnpA protein
MSMEG_0203	-	229280..229981	230094	113	-	IS1096, tnpR protein
MSMEG_0206	-	233161..235296	235308	12	-	acyltransferase
MSMEG_0209	+	235782..236060	235732	50	-	ribonuclease inhibitor
MSMEG_0215	-	241749..242465	242465	0	-	hypothetical protein
MSMEG_0216	+	242603..243397	242620	-17	-	3-hydroxyacyl-CoA dehydrogenase
MSMEG_0217	-	243477..244601	244601	0	-	alcohol dehydrogenase
MSMEG_0219	-	245271..246293	246263	-30	-	RNA polymerase factor sigma-70
MSMEG_0220	+	246357..247199	246360	-3	-	monoglyceride lipase
MSMEG_0227	+	253688..254257	253607	81	-	TetR family transcriptional regulator
MSMEG_0229	-	257573..259288	259288	0	ilvD	dihydroxy-acid dehydratase
MSMEG_0230	+	259367..259672	259367	0	-	hypothetical protein
MSMEG_0231	-	259691..259990	259990	0	-	hypothetical protein
MSMEG_0233	+	261440..262480	261418	22	-	lipoprotein Lpps
MSMEG_0234	-	262543..264543	264543	0	-	metallopeptidase
MSMEG_0237	+	266047..267453	266029	18	-	ISMsm3, transposase
MSMEG_0241	-	270077..272941	273011	70	-	MmpL11 protein
MSMEG_0242	+	273263..273844	273049	214	-	hypothetical protein
MSMEG_0243	+	274044..274394	273962	82	-	hypothetical protein
MSMEG_0248	-	278070..279161	279161	0	-	hypothetical protein
MSMEG_0249	+	279235..280374	279235	0	-	integral membrane protein
MSMEG_0252	-	284219..284941	285010	69	trmB	tRNA (guanine-N(7)-)-methyltransferase
MSMEG_0255	+	287807..289633	287742	65	-	phosphoenolpyruvate carboxykinase
MSMEG_0265	-	300761..301390	301390	0	-	uracil DNA glycosylase superfamily protein
MSMEG_0266	+	299314..300771	299314	0	-	arginine decarboxylase
MSMEG_0267	+	301478..302494	301459	19	-	esterase
MSMEG_0273	-	306097..306360	306401	41	-	ethanolamine utilization protein EutN
MSMEG_0280	-	312359..313258	313258	0	-	alpha/beta hydrolase
MSMEG_0301	-	331803..333170	333192	22	-	oxidoreductase, FAD-binding
MSMEG_0305	-	337102..337911	337935	24	-	acyltransferase domain-containing protein
MSMEG_0309	-	340411..341904	341939	35	-	aldehyde dehydrogenase
MSMEG_0311	+	342748..343923	342747	1	-	glycosyltransferase
MSMEG_0316	+	348060..349247	348069	-9	-	NagC regulator
MSMEG_0317	-	350874..352070	352128	58	-	hypothetical protein
MSMEG_0319	+	352236..353429	352236	0	-	acyltransferase
MSMEG_0321	-	355916..358708	358753	45	-	transcriptional regulator
MSMEG_0331	-	366982..368034	368062	28	-	LuxR family transcriptional regulator
MSMEG_0343	-	381177..381809	381811	2	-	TetR family transcriptional regulator
MSMEG_0356	-	393601..393897	393915	18	-	acetyltransferase
MSMEG_0357	+	394013..395614	393993	20	-	transmembrane transporter
MSMEG_0360	-	401170..401343	401343	0	-	hypothetical protein
MSMEG_0362	-	402623..403786	403786	0	-	amidohydrolase
MSMEG_0363	+	403864..404502	403870	-6	-	TetR family transcriptional regulator
MSMEG_0368	+	408516..409982	408484	32	-	hypothetical protein
MSMEG_0372	-	414922..416274	416308	34	fabG	3-ketoacyl-ACP reductase
MSMEG_0373	+	416355..417653	416355	0	-	acetyl-CoA acetyltransferase
MSMEG_0375	-	420213..421805	421844	39	-	phospholipase D
MSMEG_0380	+	425344..425763	425246	98	-	MmpS4 protein
MSMEG_0384	-	432229..433095	433179	84	rfbA	glucose-1-phosphate thymidylyltransferase
MSMEG_0386	+	434928..436061	434925	3	-	NAD dependent epimerase/dehydratase
MSMEG_0387	+	436310..437044	436170	140	-	Rmt2 protein
MSMEG_0388	+	437374..438096	437258	116	tylF	macrocin-O-methyltransferase
MSMEG_0391	+	440861..441649	440861	0	-	Rmt3 protein
MSMEG_0392	-	441687..443201	442968	-233	-	glycosyl transferase family protein
MSMEG_0393	+	443164..443967	443143	21	-	Fmt protein
MSMEG_0394	+	444075..444329	444075	0	-	hypothetical protein
MSMEG_0399	+	447638..447868	447556	82	-	hypothetical protein
MSMEG_0406	-	468441..470276	470341	65	-	acyl-CoA dehydrogenase
MSMEG_0407	+	470514..471602	470514	0	-	hypothetical protein
MSMEG_0408	-	471613..482571	482635	64	-	type I modular polyketide synthase
MSMEG_0409	+	482813..484234	482754	59	-	condensation domain-containing protein
MSMEG_0415	+	492065..492550	492062	3	-	NADH-FMN oxidoreductase
MSMEG_0416	-	492595..492756	492787	31	-	hypothetical protein
MSMEG_0420	-	496449..496745	496785	40	-	hypothetical protein
MSMEG_0422	+	497010..497777	496972	38	-	transferase
MSMEG_0423	+	497860..498360	497845	15	-	hypothetical protein
MSMEG_0424	-	498438..498875	498925	50	-	Hsp20/alpha crystallin family protein
MSMEG_0436	-	511773..512405	512436	31	-	allophanate hydrolase subunit 1
MSMEG_0437	-	512510..513190	513190	0	-	hypothetical protein
MSMEG_0438	-	513215..514168	514168	0	-	periplasmic binding protein
MSMEG_0441	-	515471..516199	516199	0	-	hypothetical protein
MSMEG_0442	-	516209..516811	516811	0	-	tetracycline repressor domain-containing protein
MSMEG_0451	-	525323..525571	525571	0	-	oxidoreductase, FAD-linked
MSMEG_0454	+	527730..528464	527730	0	-	GntR family transcriptional regulator
MSMEG_0457	-	532147..534180	534214	34	-	DNA topoisomerase IV subunit B
MSMEG_0460	-	536353..537297	537279	-18	-	alpha/beta hydrolase
MSMEG_0464	-	542092..542898	542898	0	-	phosphomethylpyrimidine kinase
MSMEG_0465	+	541484..542098	541459	25	-	TetR family transcriptional regulator
MSMEG_0466	+	543024..543872	542992	32	-	hypothetical protein
MSMEG_0469	+	544595..545467	544595	0	-	PadR family transcriptional regulator
MSMEG_0471	+	546423..547280	546423	0	-	LysR family transcriptional regulator
MSMEG_0472	-	548983..549768	549854	86	-	lipoprotein
MSMEG_0480	-	557995..558654	558669	15	-	GntR family transcriptional regulator
MSMEG_0492	-	571918..572553	572553	0	-	hypothetical protein
MSMEG_0503	-	582477..583253	583253	0	-	DeoR family transcriptional regulator
MSMEG_0519	+	599806..599922	599791	15	-	hypothetical protein
MSMEG_0520	+	600086..600733	600029	57	-	porin
MSMEG_0522	+	601925..602077	601899	26	-	pp24 protein
MSMEG_0523	-	602113..603006	603006	0	-	DNA-binding protein
MSMEG_0530	-	611055..611756	611806	50	-	short chain dehydrogenase
MSMEG_0532	-	613219..613836	613836	0	-	TetR family transcriptional regulator
MSMEG_0538	-	617579..618070	618070	0	-	MarR family transcriptional regulator
MSMEG_0539	-	618144..618818	618854	36	-	Crp/Fnr family transcriptional regulator protein
MSMEG_0540	+	618988..619611	618969	19	-	transcriptional regulator
MSMEG_0541	+	619744..620037	619687	57	-	hypothetical protein
MSMEG_0544	+	620809..621762	620809	0	-	transcriptional regulator
MSMEG_0547	-	625597..626658	626658	0	-	ISMsm5, transposase
MSMEG_0549	-	626702..627430	627622	192	-	ABC transporter permease
MSMEG_0550	-	627472..628440	628496	56	-	sulfonate binding protein
MSMEG_0551	-	628489..629271	629271	0	-	nitrate/sulfonate/bicarbonate ABC transporter ATPase
MSMEG_0552	+	629360..629854	629360	0	-	hypothetical protein
MSMEG_0557	+	634165..634302	634028	137	-	hypothetical protein
MSMEG_0559	-	634899..635102	635148	46	-	hypothetical protein
MSMEG_0562	-	637893..638879	638893	14	-	hypothetical protein
MSMEG_0564	-	638914..640326	640326	0	-	xanthine/uracil permease
MSMEG_0566	-	641432..642280	642345	65	-	aliphatic amidase
MSMEG_0579	-	656078..657565	657565	0	-	Fis family transcriptional regulator
MSMEG_0580	+	655294..656088	655294	0	-	hypothetical protein
MSMEG_0581	+	657676..659022	657650	26	gabT	4-aminobutyrate aminotransferase
MSMEG_0583	-	660492..660752	660863	111	-	hypothetical protein
MSMEG_0586	-	662508..662897	663013	116	-	STAS domain-containing protein
MSMEG_0587	+	663229..663549	663171	58	rhaU	L-rhamnose 1-epimerase
MSMEG_0592	+	669649..670650	669649	0	-	rhamnose catabolism operon transcriptional regulator
MSMEG_0595	-	672814..673551	673570	19	-	glycolate oxidase
MSMEG_0596	+	673641..674327	673641	0	-	GntR family transcriptional regulator
MSMEG_0597	-	674780..676060	676024	-36	-	hypothetical protein
MSMEG_0598	+	674388..674783	674349	39	-	hypothetical protein
MSMEG_0599	+	676104..677750	676074	30	-	acyl-CoA synthetase
MSMEG_0600	+	677821..678603	677821	0	-	dehydrogenase
MSMEG_0602	-	678969..679124	679288	164	-	hypothetical protein
MSMEG_0608	+	684535..685134	684488	47	-	glyoxalase
MSMEG_0612	-	689301..689912	689912	0	-	TetR family transcriptional regulator
MSMEG_0614	+	690921..691814	690921	0	-	methyltransferase
MSMEG_0615	+	691998..693767	691938	60	-	ATPase AAA
MSMEG_0620	+	701225..701518	701180	45	-	PE family protein
MSMEG_0625	-	706433..707632	707632	0	-	hypothetical protein
MSMEG_0628	-	709441..710328	710326	-2	-	amidohydrolase
MSMEG_0633	-	714718..716181	716181	0	-	PAP2 superfamily protein
MSMEG_0634	+	714093..714764	714093	0	-	PAP2 superfamily protein
MSMEG_0635	+	716288..716914	716261	27	-	hypothetical protein
MSMEG_0636	-	716920..717405	717405	0	-	hypothetical protein
MSMEG_0637	-	717434..719002	718954	-48	-	iron-sulfur binding oxidoreductase
MSMEG_0638	+	719172..721103	719169	3	-	hypothetical protein
MSMEG_0643	-	725067..726722	726757	35	-	extracellular solute-binding protein
MSMEG_0644	+	726931..727503	727028	-97	-	cupin
MSMEG_0645	+	727629..728471	727605	24	-	beta-1,3-glucanase
MSMEG_0663	-	745088..745795	745835	40	-	TetR family transcriptional regulator
MSMEG_0668	+	752138..752347	752138	0	-	integral membrane protein
MSMEG_0670	+	752392..753333	752392	0	-	FAD dependent oxidoreductase
MSMEG_0672	-	755161..755814	755857	43	-	hypothetical protein
MSMEG_0673	-	755982..756524	756602	78	-	hypothetical protein
MSMEG_0674	-	756845..757855	757897	42	-	ErfK/YbiS/YcfS/YnhG family protein
MSMEG_0678	+	760192..760761	760192	0	dcd	deoxycytidine triphosphate deaminase
MSMEG_0679	+	761054..762742	760878	176	-	hypothetical protein
MSMEG_0681	+	764248..765516	764200	48	-	P450 heme-thiolate protein
MSMEG_0686	-	769773..770294	770294	0	-	oxidoreductase
MSMEG_0689	+	773110..773346	773038	72	-	hypothetical protein
MSMEG_0690	-	773427..776555	776630	75	-	(Fe-S)-binding protein
MSMEG_0692	-	779379..781166	781195	29	-	hypothetical protein
MSMEG_0693	+	781358..781909	781344	14	-	hypothetical protein
MSMEG_0695	+	783439..785247	783326	113	-	isoniazid inductible protein IniA
MSMEG_0697	-	785583..785996	786046	50	-	integral membrane protein
MSMEG_0698	+	786166..787659	786128	38	-	isoniazid inductible protein IniC
MSMEG_0699	+	787715..789565	787715	0	-	hypothetical protein
MSMEG_0702	-	790621..791553	791553	0	-	monooxygenase
MSMEG_0704	-	792264..792803	792803	0	-	LpqJ protein
MSMEG_0709	+	796766..798634	796727	39	dnaK	molecular chaperone DnaK
MSMEG_0712	-	800848..801438	801466	28	-	TetR family transcriptional regulator
MSMEG_0717	-	806596..807498	807498	0	-	aldose 1-epimerase
MSMEG_0719	-	807543..808682	808712	30	-	flavohemoprotein
MSMEG_0726	-	813145..813267	813287	20	-	hypothetical protein
MSMEG_0728	-	814372..814680	814710	30	-	hypothetical protein
MSMEG_0729	-	814904..815572	815572	0	-	hypothetical protein
MSMEG_0731	-	816851..817474	817474	0	-	hypothetical protein
MSMEG_0732	+	817638..820184	817603	35	-	chaperone ClpB
MSMEG_0736	+	823231..824067	823230	1	-	hypothetical protein
MSMEG_0740	+	826475..827656	826475	0	-	glycosyl hydrolase
MSMEG_0741	+	827660..828568	827599	61	-	hypothetical protein
MSMEG_0743	+	829538..830698	829550	-12	-	xanthine dehydrogenase
MSMEG_0750	-	838056..838778	838778	0	-	membrane protein
MSMEG_0752	+	838859..839896	838763	96	fbaA	fructose-bisphosphate aldolase
MSMEG_0753	-	839930..840730	840760	30	-	hypothetical protein
MSMEG_0754	+	840804..841211	840795	9	-	hypothetical protein
MSMEG_0755	-	841222..842115	842115	0	-	cobalt-zinc-cadmium resistance protein
MSMEG_0756	-	842699..843478	843478	0	-	peptidase, M50B family protein
MSMEG_0759	+	844214..845509	844168	46	purA	adenylosuccinate synthetase
MSMEG_0762	-	846366..847571	847571	0	-	cytochrome P450
MSMEG_0763	-	847627..849621	850159	538	-	antibiotic transporter
MSMEG_0764	-	849626..851209	851374	165	-	Na+/H+ antiporter
MSMEG_0765	+	851254..851556	851254	0	-	hypothetical protein
MSMEG_0766	+	851580..852980	851577	3	purT	phosphoribosylglycinamide formyltransferase 2
MSMEG_0775	-	859776..860522	860522	0	-	metallo-beta-lactamase superfamily protein
MSMEG_0776	+	859468..859779	859451	17	-	hypothetical protein
MSMEG_0777	+	860554..861567	860557	-3	-	F420-dependent glucose-6-phosphate dehydrogenase
MSMEG_0782	+	866234..867556	866069	165	-	class III aminotransferase
MSMEG_0783	+	867578..869656	867578	0	pta	phosphate acetyltransferase
MSMEG_0788	-	875362..876675	876727	52	-	hypothetical protein
MSMEG_0789	-	877325..878008	878008	0	thiE	thiamine-phosphate pyrophosphorylase
MSMEG_0790	+	876862..877341	876838	24	-	NUDIX family hydrolase
MSMEG_0791	+	878147..879151	878049	98	thiO	glycine oxidase ThiO
MSMEG_0792	+	879148..879348	879083	65	thiS	sulfur carrier protein ThiS
MSMEG_0806	+	890643..892154	890652	-9	-	hydrolase
MSMEG_0815	+	899192..900652	899387	-195	-	TetR family transcriptional regulator
MSMEG_0817	+	902464..903387	902464	0	-	LysR family transcriptional regulator
MSMEG_0826	-	911327..912901	913066	165	thiC	thiamine biosynthesis protein ThiC
MSMEG_0829	-	916410..917192	917192	0	xth	exodeoxyribonuclease III
MSMEG_0832	-	919024..919617	919617	0	def	peptide deformylase
MSMEG_0833	+	919745..920056	919695	50	-	hypothetical protein
MSMEG_0835	+	920583..921293	920583	0	sodC	copper/zinc superoxide dismutase
MSMEG_0839	+	924025..924651	924025	0	-	ATP-dependent protease La
MSMEG_0842	-	926980..927264	927288	24	-	hypothetical protein
MSMEG_0848	-	930732..933611	933678	67	-	monovalent cation/H+ antiporter subunit A
MSMEG_0854	+	937236..938204	937236	0	-	two-component system sensor kinase
MSMEG_0857	-	939331..939645	939717	72	-	hypothetical protein
MSMEG_0859	+	939739..940752	940315	-576	-	TetR family transcriptional regulator
MSMEG_0861	-	943845..944543	944543	0	psd	phosphatidylserine decarboxylase
MSMEG_0863	-	945772..946695	946695	0	-	short chain dehydrogenase
MSMEG_0864	+	946733..947272	946733	0	-	membrane flanked domain-containing protein
MSMEG_0866	-	949606..951312	951331	19	-	DNA or RNA helicase of superfamily protein II
MSMEG_0867	+	948794..949609	948794	0	-	hydrolase
MSMEG_0872	-	959461..960078	960124	46	-	twin-arginine translocation pathway signal
MSMEG_0874	+	960615..961319	960581	34	-	GntR family transcriptional regulator
MSMEG_0877	+	962791..963723	962764	27	-	dihydrodipicolinate synthase
MSMEG_0878	+	964736..965305	964652	84	-	transcriptional regulator
MSMEG_0880	+	965533..967158	965393	140	groEL	molecular chaperone GroEL
MSMEG_0882	-	968200..968583	968583	0	-	hypothetical protein
MSMEG_0883	-	968609..970351	970351	0	-	amidohydrolase
MSMEG_0885	-	970817..971320	971429	109	-	hypothetical protein
MSMEG_0886	-	971320..972810	972810	0	-	serine/threonine protein kinase
MSMEG_0887	+	972865..973422	972865	0	-	hypothetical protein
MSMEG_0889	+	973997..975526	973997	0	-	succinate-semialdehyde dehydrogenase
MSMEG_0892	+	977160..978005	977039	121	-	hypothetical protein
MSMEG_0895	+	980004..980747	979954	50	-	GntR family transcriptional regulator
MSMEG_0897	+	982187..983464	982136	51	-	hypothetical protein
MSMEG_0899	-	984361..986376	986370	-6	-	prolyl oligopeptidase
MSMEG_0900	+	986441..987964	986407	34	-	eptc-inducible aldehyde dehydrogenase
MSMEG_0903	+	989521..990915	989521	0	lpdA	dihydrolipoamide dehydrogenase
MSMEG_0906	-	991776..993212	993212	0	-	DNA-binding protein
MSMEG_0909	+	994104..994952	994069	35	-	acyl-ACP thioesterase
MSMEG_0911	+	995201..996487	995135	66	aceA	isocitrate lyase
MSMEG_0913	+	997643..998515	997606	37	-	methoxy mycolic acid synthase 1
MSMEG_0916	-	1000429..1001133	1001161	28	-	TetR family transcriptional regulator
MSMEG_0917	+	1001253..1002569	1001241	12	-	hypothetical protein
MSMEG_0918	+	1002657..1003085	1002622	35	-	XRE family transcriptional regulator
MSMEG_0920	+	1003944..1004228	1003944	0	-	hypothetical protein
MSMEG_0923	-	1005367..1006302	1006115	-187	-	hypothetical protein
MSMEG_0924	-	1006363..1007163	1007160	-3	-	carbon-nitrogen hydrolase
MSMEG_0926	-	1007951..1008442	1008466	24	-	hypothetical protein
MSMEG_0928	+	1009022..1010113	1009022	0	murB	UDP-N-acetylenolpyruvoylglucosamine reductase
MSMEG_0929	+	1010120..1011478	1010120	0	-	ErfK/YbiS/YcfS/YnhG family protein
MSMEG_0930	-	1011488..1012237	1012237	0	-	serine 3-dehydrogenase
MSMEG_0932	+	1012561..1013760	1012274	287	-	ROK family protein
MSMEG_0935	+	1015609..1016352	1015609	0	-	2,3-bisphosphoglycerate-independent phosphoglycerate mutase
MSMEG_0936	+	1016604..1017758	1016568	36	senX3	sensor histidine kinase SenX3
MSMEG_0937	+	1017764..1018441	1017646	118	regX3	DNA-binding response regulator RegX3
MSMEG_0938	-	1018465..1019265	1019265	0	-	hypothetical protein
MSMEG_0939	+	1019379..1020338	1019367	12	-	Ppx/GppA phosphatase
MSMEG_0940	+	1020368..1021438	1020337	31	-	hypothetical protein
MSMEG_0943	+	1023180..1024040	1023180	0	proC	pyrroline-5-carboxylate reductase
MSMEG_0944	+	1024188..1024406	1024110	78	-	DNA binding domain-containing protein
MSMEG_0948	-	1026981..1027514	1027557	43	-	hypothetical protein
MSMEG_0949	-	1027603..1028493	1028532	39	-	HAD-superfamily hydrolase
MSMEG_0951	+	1028600..1028842	1028561	39	-	glutaredoxin
MSMEG_0952	+	1029002..1030357	1028988	14	hemA	glutamyl-tRNA reductase
MSMEG_0963	+	1037522..1037764	1037552	-30	-	hypothetical protein
MSMEG_0965	+	1038908..1039543	1038773	135	-	porin
MSMEG_0967	-	1040090..1040470	1040470	0	-	hypothetical protein
MSMEG_0968	+	1040556..1042010	1040556	0	-	cytochrome P450
MSMEG_0969	+	1042040..1043395	1042046	-6	hemL	glutamate-1-semialdehyde aminotransferase
MSMEG_0970	+	1043446..1044054	1043429	17	-	phosphoglycerate mutase
MSMEG_0976	-	1049555..1049719	1049732	13	-	hypothetical protein
MSMEG_0977	+	1049796..1050068	1049769	27	-	hypothetical protein
MSMEG_0981	+	1053329..1053688	1053307	22	-	two-component system regulator
MSMEG_0982	+	1053805..1054854	1053805	0	-	immunogenic protein
MSMEG_0986	-	1059121..1059849	1059901	52	-	RemM protein
MSMEG_0987	+	1059955..1060326	1059900	55	-	hypothetical protein
MSMEG_0999	-	1069848..1071212	1071212	0	-	integral membrane protein
MSMEG_1001	+	1071264..1072121	1071288	-24	-	acetyltransferase, gnat family protein
MSMEG_1006	+	1075656..1076717	1075656	0	-	aminoglycoside phosphotransferase
MSMEG_1007	-	1076746..1077507	1077518	11	-	transporter
MSMEG_1008	+	1077699..1078190	1077583	116	-	hypothetical protein
MSMEG_1010	+	1079902..1080561	1079902	0	-	TetR family transcriptional regulator
MSMEG_1015	-	1085358..1085972	1085963	-9	-	TetR family transcriptional regulator
MSMEG_1017	+	1087117..1087356	1086911	206	-	glutaredoxin
MSMEG_1023	+	1091966..1093375	1091878	88	-	integral membrane transporter
MSMEG_1028	-	1096036..1097223	1097249	26	-	geranylgeranyl reductase
MSMEG_1029	+	1097374..1098111	1097374	0	-	transcriptional regulatory protein
MSMEG_1030	+	1098227..1099726	1098164	63	-	monooxygenase
MSMEG_1033	+	1100553..1101527	1100497	56	nrdF2	ribonucleotide-diphosphate reductase subunit beta
MSMEG_1038	-	1107407..1107682	1107682	0	-	GTP cyclohydrolase II
MSMEG_1039	-	1107692..1108765	1108765	0	-	periplasmic binding protein
MSMEG_1042	+	1112116..1112409	1112116	0	-	hypothetical protein
MSMEG_1044	+	1113914..1114060	1113914	0	-	hypothetical protein
MSMEG_1046	+	1114707..1115555	1114707	0	-	molybdenum ABC transporter ATPase
MSMEG_1049	+	1117108..1118088	1117108	0	-	UbiE/COQ5 family methyltransferase
MSMEG_1051	+	1119333..1120034	1119281	52	-	hypothetical protein
MSMEG_1053	-	1121728..1123011	1123056	45	-	hypothetical protein
MSMEG_1055	+	1123108..1123851	1123108	0	-	hexapeptide transferase
MSMEG_1057	+	1124625..1125650	1124567	58	fni	isopentenyl pyrophosphate isomerase
MSMEG_1060	-	1127726..1128130	1128161	31	-	Lsr2 protein
MSMEG_1061	-	1128363..1128977	1128977	0	-	phosphohydrolase
MSMEG_1064	+	1130758..1132014	1130758	0	-	phosphate/sulfate permease
MSMEG_1065	+	1132030..1132308	1132016	14	-	hypothetical protein
MSMEG_1067	-	1132639..1133010	1133010	0	-	hypothetical protein
MSMEG_1073	-	1139384..1140298	1140298	0	-	short chain dehydrogenase
MSMEG_1076	+	1141429..1141704	1141385	44	-	hypothetical protein
MSMEG_1077	-	1141706..1142155	1142167	12	-	hypothetical protein
MSMEG_1078	-	1142177..1142866	1142857	-9	-	hydrolase
MSMEG_1082	+	1146756..1147487	1146719	37	-	response regulator
MSMEG_1097	+	1160901..1161584	1160901	0	-	glycosyl transferase family protein
MSMEG_1101	+	1164280..1165446	1164289	-9	-	hypothetical protein
MSMEG_1103	+	1167087..1168052	1167087	0	-	O-succinylbenzoate synthase
MSMEG_1107	+	1170870..1171601	1170824	46	-	isonitrile hydratase
MSMEG_1108	+	1171579..1172457	1171639	-60	-	alpha/beta hydrolase
MSMEG_1111	-	1174598..1175296	1175275	-21	-	hypothetical protein
MSMEG_1112	-	1176487..1178451	1178451	0	-	aconitate hydratase
MSMEG_1115	+	1179533..1180222	1179533	0	ubiE	ubiquinone/menaquinone biosynthesis methyltransferase
MSMEG_1128	-	1189652..1189771	1189801	30	-	hypothetical protein
MSMEG_1131	+	1192990..1193475	1192990	0	-	tryptophan-rich sensory protein
MSMEG_1133	+	1194836..1195825	1194818	18	-	bifunctional short chain isoprenyl diphosphate synthase
MSMEG_1134	+	1195912..1196799	1195863	49	-	heat shock protein HtpX
MSMEG_1136	+	1197841..1198365	1197841	0	-	hypothetical protein
MSMEG_1140	-	1201699..1202724	1202724	0	-	NAD(P)H-dependent glycerol-3-phosphate dehydrogenase
MSMEG_1151	+	1214090..1214695	1214077	13	-	DNA-binding protein
MSMEG_1165	-	1227792..1228283	1228336	53	-	nucleotide-binding protein
MSMEG_1167	-	1228550..1229989	1230071	82	-	cytochrome P450
MSMEG_1169	+	1230896..1232140	1230831	65	-	integral membrane transporter
MSMEG_1174	-	1234447..1234911	1234955	44	-	cadmium inducible protein cadi
MSMEG_1175	+	1235012..1235371	1235012	0	-	transcriptional regulatory protein
MSMEG_1178	+	1238701..1239618	1238703	-2	-	transcriptional regulator
MSMEG_1184	+	1246704..1247582	1246695	9	-	serine esterase, cutinase
MSMEG_1188	-	1251852..1253759	1253929	170	-	hypothetical protein
MSMEG_1189	+	1253948..1255630	1253891	57	-	hypothetical protein
MSMEG_1194	-	1261318..1261740	1261758	18	-	hypothetical protein
MSMEG_1195	+	1261917..1263128	1261891	26	-	hypothetical protein
MSMEG_1199	-	1266507..1268882	1268899	17	-	hypothetical protein
MSMEG_1205	-	1274296..1275219	1275275	56	-	cyclopropane-fatty-acyl-phospholipid synthase
MSMEG_1206	-	1275439..1275573	1275612	39	-	hypothetical protein
MSMEG_1210	-	1279842..1280711	1280711	0	-	hypothetical protein
MSMEG_1211	+	1280838..1281929	1280778	60	-	Fatty acid desaturase
MSMEG_1212	+	1282273..1282482	1282214	59	-	hypothetical protein
MSMEG_1215	+	1285067..1285705	1285040	27	-	serine/threonine protein kinase
MSMEG_1216	-	1285707..1287002	1287056	54	-	ABC transporter periplasmic protein
MSMEG_1225	-	1294590..1295882	1295882	0	-	hypothetical protein
MSMEG_1226	+	1295995..1296870	1295995	0	-	sulfatase-modifying factor 1
MSMEG_1236	-	1306698..1307345	1307392	47	-	Mpr protein
MSMEG_1237	+	1307514..1307831	1307491	23	-	hypothetical protein
MSMEG_1242	+	1314552..1315712	1314551	1	iscS	cysteine desulfurase IscS
MSMEG_1245	+	1320230..1321078	1320186	44	-	phosphoadenosine phosphosulfate reductase
MSMEG_1254	+	1337844..1342847	1337785	59	-	DEAD/DEAH box helicase
MSMEG_1255	+	1343125..1345338	1343052	73	-	UvrD/REP helicase
MSMEG_1260	-	1348648..1350015	1350034	19	-	hypothetical protein
MSMEG_1261	+	1350265..1351347	1350265	0	-	hypothetical protein
MSMEG_1265	-	1354095..1355633	1355633	0	-	hypothetical protein
MSMEG_1268	+	1357886..1358554	1357883	3	-	nudix hydrolase
MSMEG_1272	-	1360369..1361847	1361994	147	-	ribosylglycohydrolase
MSMEG_1277	+	1365336..1365533	1365336	0	-	hypothetical protein
MSMEG_1283	+	1372567..1372821	1372567	0	-	ribbon-helix-helix transcription factor, family protein
MSMEG_1287	-	1377413..1377850	1377850	0	-	cyclase/dehydrase
MSMEG_1289	-	1379677..1380480	1380480	0	-	hypothetical protein
MSMEG_1292	-	1385106..1385990	1385939	-51	-	FAD binding domain-containing protein
MSMEG_1295	+	1388445..1388762	1388293	152	-	transthyretin
MSMEG_1311	-	1404005..1405996	1406048	52	-	oligopeptide transporter OPT family protein
MSMEG_1315	+	1409246..1410160	1409243	3	-	transporter small conductance mechanosensitive ion channel (MscS) family protein
MSMEG_1316	-	1411176..1412792	1412795	3	prfC	peptide chain release factor 3
MSMEG_1317	-	1413062..1413751	1413754	3	-	transcriptional regulator
MSMEG_1322	+	1418115..1419377	1418057	58	-	ErfK/YbiS/YcfS/YnhG family protein
MSMEG_1328	-	1425333..1428596	1428591	-5	recC	exodeoxyribonuclease V subunit gamma
MSMEG_1331	-	1430426..1431133	1431133	0	-	enoyl-CoA hydratase
MSMEG_1334	-	1433302..1434039	1434039	0	-	metallo-beta-lactamase
MSMEG_1336	+	1434628..1435863	1434554	74	-	flavohemoprotein
MSMEG_1339	+	1436204..1436371	1436169	35	rpmG	50S ribosomal protein L33
MSMEG_1344	+	1438122..1438556	1438039	83	secE	preprotein translocase subunit SecE
MSMEG_1346	+	1439493..1439921	1439421	72	rplK	50S ribosomal protein L11
MSMEG_1350	-	1442825..1443685	1443724	39	-	cyclopropane-fatty-acyl-phospholipid synthase
MSMEG_1353	-	1445847..1447268	1447268	0	-	ABC transporter
MSMEG_1356	-	1449027..1449638	1449681	43	-	hypothetical protein
MSMEG_1358	-	1451188..1451748	1451787	39	-	hypothetical protein
MSMEG_1360	+	1451809..1452558	1451803	6	-	endonuclease/exonuclease/phosphatase
MSMEG_1364	+	1458668..1459195	1458428	240	rplJ	50S ribosomal protein L10
MSMEG_1366	+	1459848..1460930	1459796	52	-	ABC transporter ATP-binding protein
MSMEG_1367	+	1461630..1465139	1461449	181	rpoB	DNA-directed RNA polymerase subunit beta
MSMEG_1380	-	1480902..1481606	1481606	0	-	transcriptional regulator
MSMEG_1381	+	1481785..1482201	1481683	102	-	MmpS5 protein
MSMEG_1383	+	1485148..1485900	1485148	0	-	endonuclease IV
MSMEG_1384	-	1487074..1487475	1487409	-66	-	hypothetical protein
MSMEG_1387	+	1488754..1490409	1488754	0	-	acyl-CoA dehydrogenase
MSMEG_1390	+	1492135..1492899	1492081	54	-	enoyl-CoA hydratase
MSMEG_1394	-	1495614..1495991	1496028	37	-	transmembrane protein
MSMEG_1395	+	1496172..1496753	1496171	1	-	lipoprotein
MSMEG_1397	+	1497443..1498018	1497331	112	-	TetR family transcriptional regulator
MSMEG_1398	+	1498302..1498676	1498264	38	rpsL	30S ribosomal protein S12
MSMEG_1414	-	1516873..1517760	1517760	0	-	amidinotransferase
MSMEG_1416	+	1518390..1519577	1518390	0	-	pyridine nucleotide-disulfide oxidoreductase
MSMEG_1418	-	1520922..1521446	1521446	0	-	RNA polymerase ECF-type sigma factor
MSMEG_1420	-	1522270..1522872	1522935	63	-	transcriptional regulatory protein
MSMEG_1421	+	1522905..1523063	1522924	-19	-	hypothetical protein
MSMEG_1432	+	1534440..1536026	1534440	0	-	acetylcholinesterase
MSMEG_1435	+	1537276..1537581	1536909	367	rpsJ	30S ribosomal protein S10
MSMEG_1448	-	1543640..1545139	1545231	92	-	integral membrane transporter
MSMEG_1451	+	1546230..1548581	1546187	43	-	arylsulfatase
MSMEG_1465	+	1561939..1562307	1561804	135	rplN	50S ribosomal protein L14
MSMEG_1475	-	1566207..1567187	1567133	-54	-	hypothetical protein
MSMEG_1476	+	1567306..1569090	1567306	0	sppA	signal peptide peptidase SppA, 67K type
MSMEG_1482	-	1574178..1575092	1575173	81	-	methyltransferase
MSMEG_1483	+	1575442..1576767	1575199	243	secY	preprotein translocase subunit SecY
MSMEG_1492	+	1584173..1584694	1584173	0	-	MarR family transcriptional regulator
MSMEG_1494	-	1585984..1586646	1586646	0	-	transcriptional regulatory protein DegU
MSMEG_1495	+	1586745..1587569	1586763	-18	-	HAD-superfamily hydrolase
MSMEG_1496	-	1587649..1588521	1588629	108	mmsB	3-hydroxyisobutyrate dehydrogenase
MSMEG_1498	-	1589732..1591252	1591307	55	mmsA	methylmalonate-semialdehyde dehydrogenase
MSMEG_1501	+	1593619..1594473	1593551	68	-	methyltransferase, , family protein
MSMEG_1506	-	1597761..1598429	1598372	-57	-	TetR family transcriptional regulator
MSMEG_1512	-	1602962..1603957	1603957	0	rfbB	dTDP-glucose 4,6-dehydratase
MSMEG_1519	+	1611597..1611818	1611453	144	infA	translation initiation factor IF-1
MSMEG_1520	+	1611901..1612014	1611848	53	rpmJ	50S ribosomal protein L36
MSMEG_1526	-	1616339..1617031	1617031	0	-	cutinase
MSMEG_1528	-	1617095..1617769	1617769	0	-	cutinase
MSMEG_1529	-	1617806..1618441	1618468	27	-	serine esterase, cutinase
MSMEG_1530	-	1618493..1619572	1619614	42	-	integral membrane protein
MSMEG_1540	-	1630283..1631665	1631773	108	-	ATP-dependent RNA helicase
MSMEG_1542	+	1631951..1633222	1631872	79	-	transcriptional regulator
MSMEG_1543	+	1633314..1634858	1633299	15	-	eptc-inducible aldehyde dehydrogenase
MSMEG_1546	+	1636280..1636708	1636224	56	-	coenzyme B12-dependent glycerol dehydrogenase small subunit
MSMEG_1552	+	1641497..1642909	1641325	172	eat	ethanolamine permease
MSMEG_1556	+	1646296..1646739	1646172	124	rplM	50S ribosomal protein L13
MSMEG_1558	+	1647548..1648012	1647423	125	-	hypothetical protein
MSMEG_1559	+	1648164..1649525	1648164	0	glmM	phosphoglucosamine mutase
MSMEG_1561	-	1651286..1652176	1652176	0	-	LysR family transcriptional regulator
MSMEG_1565	+	1654695..1655318	1654695	0	-	TetR family transcriptional regulator
MSMEG_1567	-	1656437..1657288	1657288	0	-	hypothetical protein
MSMEG_1568	+	1657467..1659353	1657467	0	glmS	glucosamine--fructose-6-phosphate aminotransferase
MSMEG_1573	+	1662840..1664252	1662810	30	-	carbohydrate kinase
MSMEG_1574	+	1664273..1665652	1664223	50	-	glutamate decarboxylase
MSMEG_1582	+	1671178..1671480	1671048	130	groES	co-chaperonin GroES
MSMEG_1586	-	1674284..1675408	1675405	-3	-	beta-lactamase
MSMEG_1592	+	1680305..1681108	1680305	0	-	hypothetical protein
MSMEG_1597	-	1683664..1683954	1684182	228	-	transcription factor WhiB
MSMEG_1601	-	1687085..1687495	1687495	0	-	hypothetical protein
MSMEG_1602	+	1687637..1689178	1687597	40	guaB	inosine 5'-monophosphate dehydrogenase
MSMEG_1605	+	1692222..1692881	1692182	40	phoU	phosphate transporter regulatory protein PhoU
MSMEG_1610	+	1698411..1699973	1698411	0	guaA	GMP synthase
MSMEG_1618	-	1708535..1708825	1708957	132	-	hypothetical protein
MSMEG_1621	-	1711512..1712564	1712573	9	-	pyrimidine-specific ribonucleoside hydrolase RihA
MSMEG_1624	+	1714853..1715740	1714811	42	-	universal stress protein family protein
MSMEG_1629	-	1719261..1720430	1720460	30	-	hypothetical protein
MSMEG_1631	+	1721434..1722288	1721434	0	-	DNA-binding protein
MSMEG_1632	-	1725589..1726479	1726583	104	-	hypothetical protein
MSMEG_1634	+	1726761..1727360	1726683	78	-	forkhead-associated protein
MSMEG_1635	+	1727405..1728046	1727405	0	-	nitroreductase
MSMEG_1642	-	1733760..1736459	1736460	1	-	ABC transporter ATP-binding protein
MSMEG_1643	+	1736549..1738318	1736549	0	-	hypothetical protein
MSMEG_1644	-	1738323..1739228	1739228	0	-	hypothetical protein
MSMEG_1647	+	1740535..1741386	1740535	0	-	bifunctional 5,10-methylene-tetrahydrofolate dehydrogenase/ 5,10-methylene-tetrahydrofolate cyclohydrolase
MSMEG_1654	+	1748543..1750774	1748505	38	-	isocitrate dehydrogenase
MSMEG_1655	-	1750851..1751690	1751690	0	-	alpha/beta hydrolase
MSMEG_1657	+	1752612..1753628	1752609	3	trpS	tryptophanyl-tRNA synthetase
MSMEG_1658	+	1753643..1754680	1753604	39	-	ribonuclease
MSMEG_1661	-	1756022..1757215	1757236	21	-	D-alanyl-D-alanine carboxypeptidase
MSMEG_1662	-	1757394..1758779	1758877	98	-	hypothetical protein
MSMEG_1663	-	1758776..1759246	1759294	48	-	AsnC family transcriptional regulator
MSMEG_1665	+	1759434..1760915	1759428	6	-	gamma-aminobutyraldehyde dehydrogenase
MSMEG_1666	+	1761019..1761933	1761019	0	-	RNA polymerase sigma factor SigJ
MSMEG_1672	-	1766144..1766560	1766635	75	sdhC	succinate dehydrogenase, cytochrome b556 subunit
MSMEG_1675	+	1767305..1768546	1767263	42	deoA	thymidine phosphorylase
MSMEG_1676	+	1768749..1769849	1768761	-12	add	adenosine deaminase
MSMEG_1681	-	1774127..1774570	1774609	39	-	endoribonuclease L-PSP superfamily protein
MSMEG_1682	-	1774567..1775832	1775855	23	-	flavin-containing monooxygenase FMO
MSMEG_1684	-	1777578..1778873	1778873	0	-	hypothetical protein
MSMEG_1692	+	1785177..1786091	1785177	0	-	ECF-family protein RNA polymerase sigma factor
MSMEG_1694	+	1787883..1788506	1787883	0	upp	uracil phosphoribosyltransferase
MSMEG_1695	-	1788531..1790147	1790147	0	-	phosphoglucomutase/phosphomannomutase
MSMEG_1701	-	1794381..1795175	1795175	0	-	purine nucleoside phosphorylase
MSMEG_1702	+	1795223..1796407	1795223	0	-	amidohydrolase
MSMEG_1704	+	1797877..1798974	1797771	106	-	ABC transporter
MSMEG_1711	-	1805591..1807099	1807108	9	-	ABC transporter ATP-binding protein
MSMEG_1712	-	1807122..1808108	1808228	120	-	ABC transporter periplasmic protein
MSMEG_1713	+	1808508..1810199	1808404	104	araB	ribulokinase
MSMEG_1716	+	1812681..1812956	1812612	69	-	IS3 family protein element, transposase orfA
MSMEG_1717	-	1813566..1814966	1814971	5	-	ISMsm8, transposase
MSMEG_1722	-	1817135..1817806	1817851	45	-	hypothetical protein
MSMEG_1723	+	1818047..1818370	1817937	110	-	hypothetical protein
MSMEG_1724	-	1818478..1818885	1818885	0	-	hypothetical protein
MSMEG_1725	+	1819287..1819676	1819165	122	-	transposase
MSMEG_1728	+	1821176..1821511	1821176	0	-	ISMsm1, transposase orfA
MSMEG_1734	-	1827076..1827543	1827543	0	-	hypothetical protein
MSMEG_1735	+	1827585..1829000	1827585	0	-	flavoprotein disulfide reductase
MSMEG_1736	+	1829060..1830805	1829039	21	-	glycerol-3-phosphate dehydrogenase
MSMEG_1738	-	1831699..1832286	1832322	36	-	transmembrane protein
MSMEG_1739	-	1833174..1833962	1833962	0	-	enoyl-CoA hydratase/isomerase
MSMEG_1740	+	1832435..1833205	1832435	0	-	dehydrogenase/reductase SDR family protein member 4
MSMEG_1741	-	1833986..1834660	1834661	1	-	TetR family transcriptional regulator
MSMEG_1742	+	1834732..1835823	1834651	81	-	oxidoreductase
MSMEG_1745	-	1838043..1838657	1838657	0	-	transcriptional regulator
MSMEG_1751	-	1842253..1843281	1843282	1	-	norsolorinic acid reductase
MSMEG_1753	+	1843365..1844117	1843365	0	mtnN	MTA/SAH nucleosidase
MSMEG_1758	-	1850404..1850577	1850577	0	-	hypothetical protein
MSMEG_1760	-	1852110..1852925	1852925	0	-	short-chain dehydrogenase/reductase SDR
MSMEG_1762	-	1852964..1854547	1855046	499	-	piperideine-6-carboxylic acid dehydrogenase
MSMEG_1763	+	1854610..1855083	1854619	-9	-	leucine-responsive regulatory protein
MSMEG_1766	+	1857176..1857421	1857152	24	-	hypothetical protein
MSMEG_1768	+	1857823..1858440	1857680	143	-	hypothetical protein
MSMEG_1769	+	1858494..1858793	1858457	37	-	UsfY protein
MSMEG_1770	-	1858875..1859117	1859174	57	-	hypothetical protein
MSMEG_1771	+	1859306..1859974	1859285	21	-	methylase
MSMEG_1773	-	1860268..1861290	1861293	3	-	hypothetical protein
MSMEG_1774	-	1861547..1862041	1862097	56	-	hypothetical protein
MSMEG_1775	+	1862204..1863577	1862204	0	-	cytochrome P450 monooxygenase
MSMEG_1777	+	1864669..1864974	1864608	61	-	UsfY protein
MSMEG_1783	-	1868321..1868551	1868518	-33	-	hypothetical protein
MSMEG_1784	-	1868641..1869657	1869730	73	-	type I topoisomerase
MSMEG_1786	-	1870342..1870770	1870904	134	-	STAS domain-containing protein
MSMEG_1787	+	1869761..1870345	1869713	48	-	RsbW protein
MSMEG_1788	+	1871258..1871512	1871277	-19	-	hypothetical protein
MSMEG_1791	+	1872145..1872453	1872103	42	-	UsfY protein
MSMEG_1792	-	1872508..1872858	1872858	0	-	hypothetical protein
MSMEG_1794	+	1872888..1873895	1872909	-21	-	dehydrogenase
MSMEG_1799	+	1879301..1880209	1879250	51	-	transcriptional regulator
MSMEG_1801	+	1880491..1880622	1880491	0	-	hypothetical protein
MSMEG_1807	-	1883433..1885229	1885275	46	-	acetyl-/propionyl-coenzyme A carboxylase subunit alpha
MSMEG_1809	-	1886037..1886924	1886924	0	-	thiosulfate sulfurtransferase
MSMEG_1810	-	1887074..1887283	1887301	18	-	hypothetical protein
MSMEG_1813	-	1888497..1890125	1890125	0	-	propionyl-CoA carboxylase subunit beta
MSMEG_1817	-	1893207..1893878	1893939	61	-	transmembrane protein
MSMEG_1818	+	1892734..1893252	1892734	0	-	membrane flanked domain-containing protein
MSMEG_1820	+	1895208..1895687	1895144	64	purE	phosphoribosylaminoimidazole carboxylase catalytic subunit
MSMEG_1821	+	1896033..1897202	1896014	19	-	acyl-CoA dehydrogenase
MSMEG_1823	-	1898113..1898817	1898843	26	-	hypothetical protein
MSMEG_1824	-	1898840..1900321	1900333	12	-	LytR family transcriptional regulator
MSMEG_1825	+	1900308..1901291	1900401	-93	rfbD	dTDP-4-dehydrorhamnose reductase
MSMEG_1830	-	1905150..1906133	1906133	0	cofD	LPPG:FO 2-phospho-L-lactate transferase
MSMEG_1831	+	1906425..1906814	1906291	134	-	transcription factor WhiB
MSMEG_1832	-	1906855..1907319	1907319	0	-	hypothetical protein
MSMEG_1833	+	1907407..1907826	1907407	0	-	hypothetical protein
MSMEG_1834	+	1907957..1909375	1907931	26	manB	phosphomannomutase
MSMEG_1837	-	1911718..1913127	1913104	-23	-	hypothetical protein
MSMEG_1838	+	1913166..1914650	1913134	32	-	cationic amino acid transporter
MSMEG_1839	+	1914807..1916039	1914772	35	-	alkane 1-monooxygenase
MSMEG_1842	+	1916396..1917121	1916498	-102	-	TetR family transcriptional regulator
MSMEG_1844	-	1918791..1919315	1919331	16	-	hypothetical protein
MSMEG_1845	-	1919373..1919999	1919999	0	-	hypothetical protein
MSMEG_1852	+	1928562..1929554	1928562	0	selD	selenide, water dikinase
MSMEG_1854	+	1931586..1932791	1931582	4	-	valosin containing protein-1
MSMEG_1856	-	1933836..1934534	1934575	41	-	hypothetical protein
MSMEG_1857	+	1934812..1936173	1934793	19	-	transposase IstA protein
MSMEG_1861	-	1937660..1938472	1938613	141	-	hypothetical protein
MSMEG_1866	-	1942190..1943023	1943154	131	-	transposase B
MSMEG_1872	-	1948794..1949663	1949696	33	-	hypothetical protein
MSMEG_1873	+	1949753..1950385	1949753	0	-	thymidylate kinase
MSMEG_1874	+	1950437..1951123	1950446	-9	mtrA	DNA-binding response regulator MtrA
MSMEG_1878	+	1955596..1956288	1955401	195	-	S30AE family protein
MSMEG_1881	+	1956525..1959386	1956465	60	secA	preprotein translocase subunit SecA
MSMEG_1883	+	1961567..1963423	1961298	269	-	glycine betaine transporter OpuD
MSMEG_1885	+	1963982..1965133	1964047	-65	-	2Fe-2S iron-sulfur cluster binding domain-containing protein
MSMEG_1886	+	1965203..1966459	1965135	68	-	Fatty acid desaturase
MSMEG_1890	-	1969128..1970459	1970459	0	aroA	3-phosphoshikimate 1-carboxyvinyltransferase
MSMEG_1891	+	1970515..1971303	1970524	-9	-	hypothetical protein
MSMEG_1893	-	1972807..1973613	1973613	0	-	UbiE/COQ5 methyltransferase
MSMEG_1894	-	1973653..1974519	1974510	-9	-	short chain dehydrogenase
MSMEG_1895	-	1974521..1975435	1975462	27	-	HTH-type transcriptional regulator AlsR
MSMEG_1900	-	1978960..1979517	1979532	15	-	D-alanyl-D-alanine carboxypeptidase
MSMEG_1902	-	1982232..1983185	1983219	34	-	transcriptional regulator
MSMEG_1909	+	1993004..1993930	1992891	113	-	HTH-type transcriptional regulator YnfL
MSMEG_1914	+	1997014..1997673	1996928	86	-	RNA polymerase sigma-70 factor, family protein
MSMEG_1916	-	1997988..1998062	1998089	27	-	hypothetical protein
MSMEG_1917	+	1998180..1998401	1998154	26	-	acetyl-CoA carboxylase biotin carboxyl carrier protein subunit
MSMEG_1918	+	1998476..1999975	1998413	63	-	sensor histidine kinase
MSMEG_1919	-	2000143..2000397	2000588	191	-	transcription factor WhiB
MSMEG_1920	-	2000646..2001608	2001608	0	-	diacylglycerol kinase catalytic subunit
MSMEG_1921	-	2001654..2002043	2002043	0	-	SecC motif-containing protein
MSMEG_1922	+	2002144..2002581	2002144	0	aroQ	3-dehydroquinate dehydratase
MSMEG_1924	-	2002965..2003444	2003487	43	-	N-acetyltransferase Ats1
MSMEG_1926	-	2004529..2005140	2005140	0	-	acid phosphatase
MSMEG_1927	+	2005199..2005996	2005199	0	-	cobyrinic acid a,c-diamide synthase
MSMEG_1930	-	2007957..2009465	2009690	225	-	DEAD/DEAH box helicase
MSMEG_1931	+	2009771..2010469	2009771	0	-	hypothetical protein
MSMEG_1932	-	2010476..2011300	2011331	31	-	MmpS3 protein
MSMEG_1934	+	2011602..2011841	2011559	43	-	ATP-binding protein
MSMEG_1935	-	2011850..2012509	2012567	58	-	TetR family transcriptional regulator
MSMEG_1936	+	2012755..2013789	2012755	0	-	hypothetical protein
MSMEG_1937	+	2013931..2015121	2013901	30	-	molybdopterin biosynthesis-like protein MoeZ
MSMEG_1938	+	2015158..2016012	2015158	0	-	hypothetical protein
MSMEG_1940	-	2016388..2017149	2017161	12	-	alpha/beta hydrolase
MSMEG_1944	-	2024543..2024932	2024932	0	-	membrane protein
MSMEG_1945	+	2025002..2026096	2024947	55	-	ion channel membrane protein
MSMEG_1946	+	2026093..2027028	2026069	24	nudC	NADH pyrophosphatase
MSMEG_1947	-	2027051..2027299	2027302	3	-	hypothetical protein
MSMEG_1950	+	2027837..2028406	2027788	49	-	hypothetical protein
MSMEG_1952	+	2029125..2031275	2029155	-30	-	ATP-dependent DNA helicase
MSMEG_1957	-	2034464..2035873	2035873	0	-	hypothetical protein
MSMEG_1958	+	2035981..2037018	2035990	-9	-	PDZ domain-containing protein
MSMEG_1959	+	2037115..2040126	2037054	61	-	hypothetical protein
MSMEG_1966	-	2048141..2048551	2048593	42	-	hypothetical protein
MSMEG_1967	+	2048646..2049275	2048661	-15	-	TetR family transcriptional regulator
MSMEG_1970	-	2050786..2052537	2052562	25	-	sigma factor
MSMEG_1971	+	2052753..2054381	2052705	48	-	propane monooxygenase hydroxylase large subunit
MSMEG_1981	-	2063059..2063547	2063574	27	-	hypothetical protein
MSMEG_1982	+	2063768..2065315	2063768	0	-	acyl-CoA synthetase
MSMEG_1984	-	2066756..2067646	2067680	34	-	haloacetate dehalogenase H-1
MSMEG_1985	+	2067763..2068695	2067701	62	-	LysR family transcriptional regulator
MSMEG_1986	+	2068955..2070055	2068914	41	-	tartrate dehydrogenase
MSMEG_1995	-	2076671..2077354	2077354	0	-	transcriptional regulator MdcY family protein
MSMEG_1996	+	2077513..2078376	2077505	8	-	N5,N10- methylenetetrahydromethanopterin reductase-related protein
MSMEG_1999	-	2081235..2081378	2081470	92	-	hypothetical protein
MSMEG_2009	+	2088924..2089604	2088892	32	-	GntR family transcriptional regulator
MSMEG_2010	-	2089639..2089956	2090033	77	-	stress responsive A/B barrel domain superfamily protein
MSMEG_2017	-	2095894..2096298	2096348	50	-	MerR family transcriptional regulator
MSMEG_2019	+	2096408..2097154	2096417	-9	-	short-chain dehydrogenase/reductase SDR
MSMEG_2025	+	2104783..2105565	2104783	0	-	IclR family protein transcriptional regulator
MSMEG_2026	+	2105584..2106414	2105584	0	-	short chain dehydrogenase
MSMEG_2027	-	2106472..2106894	2106894	0	-	hypothetical protein
MSMEG_2030	+	2108966..2109559	2108966	0	-	TetR family transcriptional regulator
MSMEG_2032	+	2109768..2110526	2109768	0	-	hypothetical protein
MSMEG_2033	-	2110538..2111509	2111531	22	-	oxidoreductase, zinc-binding dehydrogenase
MSMEG_2035	-	2113659..2115026	2115612	586	-	amine oxidase
MSMEG_2038	+	2116080..2117639	2116053	27	-	monooxygenase, flavin-binding family protein
MSMEG_2042	-	2119958..2121094	2121134	40	-	phosphotransferase enzyme family protein
MSMEG_2046	+	2124514..2125188	2124514	0	-	GlcNAc-PI de-N-acetylase
MSMEG_2049	+	2127094..2127675	2127075	19	-	TetR family transcriptional regulator
MSMEG_2053	-	2132811..2133110	2133174	64	nuoK	NADH dehydrogenase subunit K
MSMEG_2063	-	2142814..2143182	2143221	39	nuoA	NADH dehydrogenase subunit A
MSMEG_2064	-	2143366..2143764	2143764	0	-	two-component system response regulator
MSMEG_2066	-	2144378..2144779	2144826	47	-	hypothetical protein
MSMEG_2070	-	2146818..2148062	2148100	38	-	acyl-CoA dehydrogenase
MSMEG_2078	+	2155501..2156478	2155352	149	-	antigen 85-C
MSMEG_2081	-	2158889..2160217	2160322	105	-	acyl-CoA dehydrogenase
MSMEG_2083	-	2160404..2161186	2161186	0	-	inositol monophosphatase
MSMEG_2084	+	2161210..2161590	2161210	0	-	hypothetical protein
MSMEG_2086	+	2163153..2164259	2163151	2	prfB	peptide chain release factor 2
MSMEG_2089	+	2165793..2166482	2165790	3	ftsE	cell division ATP-binding protein FtsE
MSMEG_2092	+	2168040..2169143	2168005	35	-	D-aminopeptidase
MSMEG_2095	+	2171219..2172142	2171219	0	-	serine esterase, cutinase
MSMEG_2104	-	2180401..2181750	2181750	0	-	GntR family transcriptional regulator
MSMEG_2106	-	2184617..2185249	2185274	25	-	transcriptional regulator
MSMEG_2107	+	2183185..2184645	2183139	46	-	hypothetical protein
MSMEG_2108	+	2185414..2186352	2185372	42	-	hypothetical protein
MSMEG_2111	+	2188645..2189190	2188554	91	-	chorismate mutase
MSMEG_2112	+	2189268..2189852	2189253	15	-	hypothetical protein
MSMEG_2116	-	2190853..2192436	2192484	48	-	PTS system, glucose-specific IIBC component
MSMEG_2117	+	2192581..2193051	2192559	22	-	beta-glucoside-specific EII permease
MSMEG_2123	-	2200833..2201831	2201874	43	dhaK	dihydroxyacetone kinase subunit DhaK
MSMEG_2125	+	2202762..2203508	2202717	45	-	glycerol operon regulatory protein
MSMEG_2127	+	2203799..2204158	2203799	0	-	hypothetical protein
MSMEG_2132	-	2207959..2208228	2208228	0	-	acyl carrier protein
MSMEG_2135	-	2209717..2210115	2210115	0	-	camphor resistance protein CrcB
MSMEG_2136	+	2210186..2211820	2210186	0	pgm	phosphoglucomutase
MSMEG_2137	+	2211817..2213085	2211736	81	-	permease of the major facilitator superfamily protein
MSMEG_2144	-	2216197..2216793	2216793	0	-	hypothetical protein
MSMEG_2153	-	2228170..2228763	2228763	0	-	TetR family transcriptional regulator
MSMEG_2157	+	2231876..2232784	2231815	61	-	hypothetical protein
MSMEG_2162	+	2237715..2238554	2237551	164	-	MmcJ protein
MSMEG_2164	+	2240142..2240876	2240064	78	-	transcriptional regulator
MSMEG_2173	+	2250029..2250721	2250012	17	-	GntR family transcriptional regulator
MSMEG_2174	+	2250877..2253087	2250785	92	-	superfamily protein I DNA or RNA helicase
MSMEG_2179	+	2256454..2257758	2256452	2	-	transcriptional regulatory protein
MSMEG_2180	-	2257799..2258323	2258350	27	-	RemK protein
MSMEG_2182	+	2258412..2259011	2258412	0	-	transcriptional regulator
MSMEG_2183	-	2259796..2260779	2260797	18	-	hypothetical protein
MSMEG_2188	-	2267604..2268578	2268596	18	-	integral membrane protein
MSMEG_2192	+	2271168..2271569	2271168	0	-	hypothetical protein
MSMEG_2195	-	2273072..2273773	2273835	62	-	TetR family transcriptional regulator
MSMEG_2196	-	2275150..2276997	2277142	145	-	sensory box/response regulator
MSMEG_2197	+	2274343..2275170	2273982	361	-	hypothetical protein
MSMEG_2200	+	2280439..2281332	2280439	0	purU	formyltetrahydrofolate deformylase
MSMEG_2201	+	2281354..2281806	2281183	171	-	ZbpA protein
MSMEG_2205	-	2285144..2286337	2286375	38	-	acyl-CoA dehydrogenase
MSMEG_2211	-	2291531..2292370	2292387	17	-	DNA-binding protein
MSMEG_2226	-	2305009..2305179	2305155	-24	-	hypothetical protein
MSMEG_2245	+	2327539..2327985	2327522	17	-	bile-acid 7-alpha dehydratase
MSMEG_2246	-	2327988..2328650	2328650	0	-	hypothetical protein
MSMEG_2249	+	2329816..2330946	2329887	-71	-	hypothetical protein
MSMEG_2251	+	2333298..2333648	2333275	23	-	nitrate/nitrite response regulator protein
MSMEG_2259	-	2340686..2342992	2343028	36	-	carbon starvation protein A
MSMEG_2261	+	2344455..2345024	2344426	29	-	hypothetical protein
MSMEG_2262	+	2345095..2346066	2345037	58	hybA	hydrogenase-2, small subunit
MSMEG_2264	+	2347746..2348543	2347647	99	-	peptidase M52, hydrogen uptake protein
MSMEG_2272	-	2353782..2354117	2354146	29	hypA	hydrogenase nickel incorporation protein HypA
MSMEG_2273	+	2354278..2356566	2354224	54	hypF	[NiFe] hydrogenase maturation protein HypF
MSMEG_2274	+	2356566..2356826	2356448	118	hypC	hydrogenase assembly chaperone HypC/HupF
MSMEG_2277	-	2358993..2360522	2360525	3	ligB	ATP-dependent DNA ligase
MSMEG_2278	-	2360646..2362238	2362238	0	-	membrane-bound oxidoreductase
MSMEG_2280	+	2363217..2364947	2363164	53	-	pyruvate dehydrogenase
MSMEG_2347	-	2426974..2428527	2428616	89	-	phytoene dehydrogenase
MSMEG_2350	-	2431568..2432341	2432354	13	-	hypothetical protein
MSMEG_2351	+	2432570..2433361	2432468	102	etfB	electron transfer flavoprotein subunit beta
MSMEG_2357	+	2437787..2438995	2437784	3	-	cysteine desulfurase
MSMEG_2361	-	2442671..2443087	2443087	0	-	phosphoribosylglycinamide formyltransferase
MSMEG_2362	+	2443172..2445277	2443172	0	ligA	NAD-dependent DNA ligase LigA
MSMEG_2364	+	2446108..2446407	2446108	0	gatC	aspartyl/glutamyl-tRNA amidotransferase subunit C
MSMEG_2367	+	2449026..2450537	2449026	0	gatB	aspartyl/glutamyl-tRNA amidotransferase subunit B
MSMEG_2369	-	2451352..2452446	2452473	27	-	LppZ protein
MSMEG_2370	+	2452620..2453462	2452620	0	-	DoxX subfamily protein
MSMEG_2371	-	2453493..2453882	2453882	0	-	low molecular weight protein antigen 6
MSMEG_2374	+	2456694..2457707	2456643	51	ilvC	ketol-acid reductoisomerase
MSMEG_2376	-	2458418..2458879	2458861	-18	-	hypothetical protein
MSMEG_2377	-	2458912..2460336	2460336	0	-	P49 protein
MSMEG_2378	+	2460414..2462000	2460414	0	serA	D-3-phosphoglycerate dehydrogenase
MSMEG_2380	-	2463113..2464348	2464300	-48	-	sugar transporter family protein
MSMEG_2381	+	2464399..2465580	2464387	12	-	hypothetical protein
MSMEG_2382	+	2465631..2466410	2465631	0	-	5-carboxymethyl-2-hydroxymuconate delta-isomerase
MSMEG_2387	+	2469194..2470648	2469083	111	leuC	isopropylmalate isomerase large subunit
MSMEG_2389	+	2471469..2472095	2471430	39	hup	DNA-binding protein HU
MSMEG_2391	-	2473142..2475352	2475340	-12	ppk	polyphosphate kinase
MSMEG_2392	-	2475381..2476046	2476046	0	-	hypothetical protein
MSMEG_2393	+	2476113..2477108	2476110	3	gpsA	NAD(P)H-dependent glycerol-3-phosphate dehydrogenase
MSMEG_2397	-	2480097..2480333	2480374	41	-	AsnC family transcriptional regulator
MSMEG_2398	+	2480440..2481453	2480373	67	thiL	thiamine monophosphate kinase
MSMEG_2400	-	2482555..2482749	2482815	66	rpmB	50S ribosomal protein L28
MSMEG_2402	+	2482984..2484648	2482934	50	-	dihydroxyacetone kinase
MSMEG_2403	+	2484645..2486906	2484579	66	recG	ATP-dependent DNA helicase RecG
MSMEG_2408	-	2489654..2490481	2490496	15	-	2,5-diketo-D-gluconate reductase A
MSMEG_2409	+	2490579..2491631	2490458	121	-	alpha/beta hydrolase
MSMEG_2410	+	2491665..2492393	2491665	0	-	serine-threonine protein kinase
MSMEG_2412	+	2493061..2496444	2493016	45	pyc	pyruvate carboxylase
MSMEG_2414	+	2497021..2497497	2497021	0	coaD	phosphopantetheine adenylyltransferase
MSMEG_2415	+	2497580..2498158	2497553	27	-	hemerythrin HHE cation binding protein
MSMEG_2416	+	2498281..2499018	2498255	26	-	hypothetical protein
MSMEG_2420	-	2501271..2502047	2502069	22	-	hypothetical protein
MSMEG_2421	+	2502168..2502587	2502168	0	-	hypothetical protein
MSMEG_2424	+	2506567..2508042	2506552	15	ftsY	signal recognition particle-docking protein FtsY
MSMEG_2428	-	2512566..2513411	2513411	0	-	DNA-binding protein
MSMEG_2429	+	2513512..2514516	2513512	0	-	aldo/keto reductase
MSMEG_2430	+	2514582..2516150	2514582	0	ffh	signal recognition particle protein
MSMEG_2433	-	2518205..2519095	2519095	0	-	D-alanyl-D-alanine carboxypeptidase
MSMEG_2434	+	2519128..2519562	2519128	0	-	hypothetical protein
MSMEG_2439	-	2521737..2522681	2522759	78	-	LppW protein
MSMEG_2440	+	2523015..2523356	2522893	122	rplS	50S ribosomal protein L19
MSMEG_2443	+	2525199..2525504	2525143	56	-	hypothetical protein
MSMEG_2447	-	2528276..2529892	2529892	0	-	regulatory protein
MSMEG_2449	+	2530003..2531496	2529974	29	mmsA	methylmalonate-semialdehyde dehydrogenase
MSMEG_2450	+	2531510..2532895	2531510	0	-	hypothetical protein
MSMEG_2451	+	2533009..2533785	2533012	-3	-	HAD-superfamily hydrolase
MSMEG_2453	+	2534312..2535046	2534292	20	-	GntR family transcriptional regulator
MSMEG_2475	-	2559495..2560349	2560377	28	-	oxidoreductase YdbC
MSMEG_2476	-	2560435..2560866	2560889	23	-	MarR family transcriptional regulator
MSMEG_2490	-	2573756..2574385	2574536	151	-	decarboxylase
MSMEG_2511	+	2596370..2597242	2596307	63	-	siderophore utilization protein
MSMEG_2515	+	2601428..2602330	2601428	0	xerC	site-specific tyrosine recombinase XerC
MSMEG_2516	-	2603192..2604121	2604151	30	-	oxidoreductase
MSMEG_2519	+	2604918..2605793	2604777	141	rpsB	30S ribosomal protein S2
MSMEG_2520	+	2605809..2606636	2605774	35	tsf	elongation factor Ts
MSMEG_2521	+	2606795..2608255	2606795	0	-	amidase
MSMEG_2528	-	2615039..2616163	2616224	61	-	glycerate kinase
MSMEG_2529	-	2616171..2617124	2617148	24	-	glyoxylate reductase
MSMEG_2530	-	2617182..2617610	2617674	64	pcaC	hypothetical protein
MSMEG_2535	+	2620637..2621404	2620540	97	-	dehydrogenase/reductase SDR family protein member 10
MSMEG_2536	+	2621453..2622208	2621414	39	-	3-oxoacyl-ACP reductase
MSMEG_2538	-	2623666..2624094	2624085	-9	-	MarR family transcriptional regulator
MSMEG_2540	+	2624947..2625693	2624890	57	pyrH	uridylate kinase
MSMEG_2542	-	2627136..2628050	2628050	0	-	hypothetical protein
MSMEG_2544	+	2628197..2629090	2628197	0	-	LysR family transcriptional regulator
MSMEG_2545	+	2629087..2630205	2629025	62	-	ribosomal RNA large subunit methyltransferase N
MSMEG_2546	-	2630288..2630989	2631001	12	-	GntR family transcriptional regulator
MSMEG_2553	-	2637301..2637849	2638161	312	-	TetR family transcriptional regulator
MSMEG_2556	-	2639792..2642041	2642041	0	-	beta-glucosidase
MSMEG_2571	+	2655727..2656023	2655692	35	-	cupin
MSMEG_2575	-	2658074..2658328	2658368	40	-	hypothetical protein
MSMEG_2578	+	2660026..2661222	2660026	0	dxr	1-deoxy-D-xylulose 5-phosphate reductoisomerase
MSMEG_2579	+	2661219..2662439	2661136	83	-	zinc metalloprotease
MSMEG_2582	-	2664545..2665084	2665134	50	-	hypothetical protein
MSMEG_2584	+	2665920..2667740	2665919	1	-	penicillin-binding protein
MSMEG_2585	+	2667790..2668377	2667787	3	-	hypothetical protein
MSMEG_2587	+	2668898..2669755	2668898	0	map	methionine aminopeptidase
MSMEG_2589	-	2671246..2671656	2671677	21	-	hypothetical protein
MSMEG_2591	+	2672585..2673241	2672546	39	-	hypothetical protein
MSMEG_2592	+	2673315..2673878	2673315	0	-	hypothetical protein
MSMEG_2594	-	2675706..2677511	2677597	86	asnB	asparagine synthase
MSMEG_2595	+	2677864..2679237	2677772	92	-	gamma-glutamylisopropylamide synthetase
MSMEG_2601	+	2683715..2684461	2683715	0	pcaH	protocatechuate 3,4-dioxygenase subunit beta
MSMEG_2605	-	2686690..2687430	2687430	0	-	GntR family transcriptional regulator
MSMEG_2606	+	2687544..2687846	2687517	27	-	ArsR family transcriptional regulator
MSMEG_2607	+	2687927..2688613	2687906	21	cbiM	cobalamin biosynthesis protein CbiM
MSMEG_2612	-	2691876..2692907	2692907	0	-	hypothetical protein
MSMEG_2613	+	2693158..2694690	2693084	74	mqo	malate:quinone oxidoreductase
MSMEG_2623	-	2704955..2705503	2705503	0	-	Tat pathway signal sequence domain-containing protein
MSMEG_2624	+	2705700..2706245	2705641	59	-	hypothetical protein
MSMEG_2626	+	2707322..2707672	2707324	-2	-	hypothetical protein
MSMEG_2629	+	2710579..2711049	2710522	57	rbfA	ribosome-binding factor A
MSMEG_2639	-	2721419..2722243	2722258	15	-	integral membrane protein
MSMEG_2641	-	2722400..2723158	2723158	0	-	enoyl-CoA hydratase
MSMEG_2642	+	2723196..2723471	2723205	-9	-	hypothetical protein
MSMEG_2645	-	2725764..2726348	2726387	39	-	hypothetical protein
MSMEG_2647	+	2727996..2728961	2727996	0	-	metallophosphoesterase
MSMEG_2652	-	2733015..2733725	2733725	0	-	iron repressor protein
MSMEG_2653	+	2733807..2734784	2733807	0	ribF	bifunctional riboflavin kinase/FMN adenylyltransferase
MSMEG_2654	+	2734886..2735155	2734813	73	rpsO	30S ribosomal protein S15
MSMEG_2656	+	2735997..2738288	2735868	129	gpsI	polynucleotide phosphorylase
MSMEG_2659	-	2740567..2741682	2741709	27	ald	alanine dehydrogenase
MSMEG_2661	-	2742304..2743065	2743065	0	-	hypothetical protein
MSMEG_2664	+	2745690..2746427	2745690	0	dapB	dihydrodipicolinate reductase
MSMEG_2669	-	2748751..2749500	2749500	0	-	hydrolase
MSMEG_2670	+	2749543..2750343	2749543	0	thyA	thymidylate synthase
MSMEG_2679	+	2756022..2757218	2756022	0	-	hypothetical protein
MSMEG_2682	+	2759690..2760487	2759699	-9	-	transcriptional regulator
MSMEG_2684	+	2761296..2762198	2761296	0	dapA	dihydrodipicolinate synthase
MSMEG_2688	-	2765195..2765509	2765549	40	-	antibiotic biosynthesis monooxygenase domain-containing protein
MSMEG_2690	+	2765524..2768304	2765674	-150	-	DNA translocase FtsK
MSMEG_2691	-	2768315..2768797	2768860	63	-	N-acetylglutamate synthase
MSMEG_2694	+	2770097..2770435	2770061	36	-	XRE family transcriptional regulator
MSMEG_2698	-	2772781..2773191	2773209	18	-	hypothetical protein
MSMEG_2699	+	2773253..2774425	2773253	0	-	hypothetical protein
MSMEG_2701	+	2774673..2774876	2774673	0	-	hypothetical protein
MSMEG_2703	-	2776054..2776338	2776385	47	hypC	hydrogenase assembly chaperone HypC/HupF
MSMEG_2720	-	2789863..2790918	2790994	76	-	NADH ubiquinone oxidoreductase, 20 kDa subunit
MSMEG_2723	+	2792363..2793412	2792272	91	recA	recombinase A
MSMEG_2727	-	2795600..2796421	2796474	53	-	glutamate binding protein
MSMEG_2728	-	2796447..2797232	2797232	0	-	glutamate transport ATP-binding protein GluA
MSMEG_2729	+	2797337..2798875	2797332	5	miaB	(dimethylallyl)adenosine tRNA methylthiotransferase
MSMEG_2731	-	2799515..2800879	2800916	37	-	DNA repair ATPase
MSMEG_2733	+	2801903..2802589	2801903	0	-	hypothetical protein
MSMEG_2735	+	2803499..2804374	2803499	0	dapF	diaminopimelate epimerase
MSMEG_2737	-	2805853..2807556	2807585	29	-	PPE family protein
MSMEG_2738	-	2807642..2809933	2809933	0	-	biotin sulfoxide reductase
MSMEG_2739	+	2810192..2812627	2810156	36	-	hypothetical protein
MSMEG_2740	-	2812637..2813368	2813368	0	lexA	LexA repressor
MSMEG_2742	+	2813632..2814189	2813547	85	-	DNA-damage-inducible protein
MSMEG_2743	+	2814351..2814803	2814311	40	nrdR	NrdR family transcriptional regulator
MSMEG_2744	-	2814822..2815511	2815511	0	-	thymidylate synthase
MSMEG_2746	-	2816586..2817632	2817691	59	-	hypothetical protein
MSMEG_2748	-	2818671..2820086	2820086	0	sthA	soluble pyridine nucleotide transhydrogenase
MSMEG_2750	-	2821344..2822036	2822059	23	-	iron-dependent repressor IdeR
MSMEG_2752	-	2822265..2823224	2823252	28	-	RNA polymerase sigma factor SigB
MSMEG_2754	+	2823878..2824114	2823878	0	-	hypothetical protein
MSMEG_2756	-	2825183..2825374	2825424	50	-	hypothetical protein
MSMEG_2758	-	2826225..2827625	2827749	124	-	RNA polymerase sigma factor
MSMEG_2761	-	2829633..2830283	2830283	0	-	secreted alanine rich protein
MSMEG_2762	+	2828808..2829659	2828808	0	-	inositol-1-monophosphatase
MSMEG_2764	-	2830772..2831251	2831251	0	-	hypothetical protein
MSMEG_2765	+	2831277..2831741	2831277	0	dut	deoxyuridine 5'-triphosphate nucleotidohydrolase
MSMEG_2767	-	2832575..2833276	2833273	-3	-	hypothetical protein
MSMEG_2768	+	2833409..2833780	2833365	44	-	OB-fold nucleic acid binding domain-containing protein
MSMEG_2771	-	2835223..2835897	2835945	48	-	TrkA protein
MSMEG_2773	+	2837995..2839188	2837832	163	-	RNA methyltransferase
MSMEG_2774	-	2839197..2840276	2840301	25	-	diguanylate cyclase
MSMEG_2776	+	2841956..2843872	2841956	0	dxs	1-deoxy-D-xylulose-5-phosphate synthase
MSMEG_2779	-	2846102..2846683	2846683	0	-	hypothetical protein
MSMEG_2782	+	2849229..2849924	2849229	0	-	hypothetical protein
MSMEG_2784	-	2850324..2850737	2850737	0	msrB	methionine-R-sulfoxide reductase
MSMEG_2786	-	2852103..2853692	2853683	-9	-	alpha/beta hydrolase
MSMEG_2787	-	2853712..2854494	2854494	0	-	hypothetical protein
MSMEG_2788	+	2854529..2855566	2854529	0	-	ATP/GTP-binding integral membrane protein
MSMEG_2790	-	2856103..2856627	2856627	0	-	hypothetical protein
MSMEG_2793	+	2857979..2859376	2857979	0	-	sensor-type histidine kinase PrrB
MSMEG_2799	+	2863788..2864840	2863607	181	-	phospho-2-dehydro-3-deoxyheptonate aldolase
MSMEG_2804	+	2868002..2869096	2867971	31	-	two-component system sensor kinase
MSMEG_2813	+	2875590..2876747	2875590	0	-	sensor kinase
MSMEG_2837	+	2896046..2898433	2896012	34	-	nitrate reductase NarB
MSMEG_2839	+	2899010..2901400	2898998	12	-	transcriptional accessory protein
MSMEG_2849	+	2913021..2913422	2913003	18	-	transcriptional regulatory protein
MSMEG_2868	+	2929813..2930508	2929813	0	-	PadR family transcriptional regulator
MSMEG_2881	-	2942785..2944206	2944223	17	-	aldehyde dehydrogenase
MSMEG_2883	-	2945429..2946994	2947012	18	-	acyl-CoA synthetase
MSMEG_2895	+	2959295..2960089	2959261	34	-	short chain oxidoreductase
MSMEG_2897	+	2961061..2961381	2961004	57	-	hypothetical protein
MSMEG_2902	+	2964456..2965199	2964456	0	-	hydrolase
MSMEG_2909	-	2971434..2972642	2972642	0	-	starvation-sensing protein RspA
MSMEG_2910	+	2972708..2973415	2972708	0	-	GntR family transcriptional regulator
MSMEG_2913	-	2977263..2978126	2978114	-12	-	hydrolase
MSMEG_2917	-	2980507..2981214	2981214	0	-	hypothetical protein
MSMEG_2919	-	2982192..2983193	2983251	58	-	2-dehydropantoate 2-reductase
MSMEG_2923	+	2986362..2987162	2986362	0	-	dehydrogenase/reductase SDR family protein member 1
MSMEG_2927	-	2990071..2990718	2990749	31	-	ABC transporter permease
MSMEG_2928	+	2990857..2991939	2990833	24	-	hypothetical protein
MSMEG_2931	+	2993163..2995217	2993128	35	thrS	threonyl-tRNA synthetase
MSMEG_2937	+	2999713..3000624	2999664	49	-	pyridoxal biosynthesis lyase PdxS
MSMEG_2940	+	3002244..3002999	3002212	32	-	hypothetical protein
MSMEG_2941	-	3003003..3003653	3003690	37	-	NAD dependent epimerase/dehydratase
MSMEG_2942	-	3003678..3004109	3004144	35	-	glyoxalase/bleomycin resistance protein/dioxygenase superfamily protein
MSMEG_2943	+	3004295..3004852	3004271	24	ruvC	Holliday junction resolvase
MSMEG_2953	+	3013795..3014115	3013776	19	-	ethyl tert-butyl ether degradation EthD
MSMEG_2957	-	3019572..3020189	3020213	24	-	hypothetical protein
MSMEG_2958	+	3020304..3021023	3020289	15	-	hypothetical protein
MSMEG_2960	+	3022735..3023058	3022668	67	yajC	preprotein translocase subunit YajC
MSMEG_2965	+	3028533..3030926	3028506	27	relA	GTP pyrophosphokinase
MSMEG_2971	-	3035748..3037301	3037417	116	-	regulatory protein
MSMEG_2974	-	3039885..3040748	3040792	44	-	cyclophilin type peptidyl-prolyl cis-trans isomerase
MSMEG_2975	+	3040917..3041594	3040917	0	-	metallo-beta-lactamase
MSMEG_2982	-	3046939..3048207	3048293	86	-	periplasmic binding protein
MSMEG_2983	+	3048445..3048876	3048445	0	-	hypothetical protein
MSMEG_2991	+	3057281..3058564	3057252	29	-	permease of the major facilitator superfamily protein
MSMEG_3000	-	3067056..3067949	3067997	48	-	metallopeptidase, zinc binding
MSMEG_3002	+	3068022..3069497	3068022	0	-	para-nitrobenzyl esterase
MSMEG_3003	+	3070138..3071934	3070109	29	aspS	aspartyl-tRNA synthetase
MSMEG_3007	-	3074647..3076152	3076143	-9	-	succinate-semialdehyde dehydrogenase
MSMEG_3008	+	3076326..3078044	3076240	86	-	sigma 54 type regulator
MSMEG_3013	+	3082878..3083348	3082821	57	-	transcriptional regulator family protein
MSMEG_3014	-	3083458..3083838	3083838	0	-	hypothetical protein
MSMEG_3015	-	3083882..3084628	3084686	58	-	hypothetical protein
MSMEG_3019	+	3091715..3092743	3091653	62	-	hypothetical protein
MSMEG_3020	+	3092925..3093758	3092925	0	-	hypothetical protein
MSMEG_3021	+	3093797..3095140	3093797	0	-	recombination factor protein RarA
MSMEG_3022	-	3095235..3095540	3095562	22	-	transglycosylase associated protein
MSMEG_3024	+	3096393..3096782	3096380	13	-	hypothetical protein
MSMEG_3030	+	3102792..3103991	3102792	0	aroC	chorismate synthase
MSMEG_3031	+	3103991..3104725	3103981	10	aroK	shikimate kinase
MSMEG_3032	-	3105842..3106417	3106417	0	-	hypothetical protein
MSMEG_3033	+	3104730..3105851	3104722	8	aroB	3-dehydroquinate synthase
MSMEG_3034	+	3106451..3107587	3106451	0	-	metallopeptidase, M24 family protein
MSMEG_3035	+	3107613..3108176	3107552	61	efp	elongation factor P
MSMEG_3036	+	3108169..3108651	3108107	62	nusB	transcription antitermination protein NusB
MSMEG_3041	-	3114301..3114978	3114978	0	-	thiopurine S-methyltransferase (tpmt) superfamily protein
MSMEG_3042	+	3115075..3115632	3114773	302	-	bifunctional pyrimidine regulatory protein PyrR/uracil phosphoribosyltransferase
MSMEG_3047	+	3119664..3123011	3119577	87	carB	carbamoyl phosphate synthase large subunit
MSMEG_3050	+	3124973..3125290	3124899	74	-	integration host factor
MSMEG_3053	+	3126019..3126342	3125894	125	rpoZ	DNA-directed RNA polymerase subunit omega
MSMEG_3055	+	3127746..3128945	3127725	21	metK	S-adenosylmethionine synthetase
MSMEG_3058	+	3130870..3131709	3130826	44	-	lipoprotein, nlpa family protein
MSMEG_3059	-	3131786..3132673	3132733	60	-	esterase
MSMEG_3060	+	3132768..3133439	3132696	72	-	hypothetical protein
MSMEG_3062	+	3135497..3137305	3135442	55	-	hypothetical protein
MSMEG_3063	+	3137299..3137835	3137197	102	-	LemA protein
MSMEG_3066	+	3140241..3140918	3140241	0	rpe	ribulose-phosphate 3-epimerase
MSMEG_3068	+	3142059..3142244	3142005	54	-	hypothetical protein
MSMEG_3070	-	3143957..3144667	3144667	0	-	LprG protein
MSMEG_3071	+	3144739..3145338	3144739	0	ribE	riboflavin synthase subunit alpha
MSMEG_3076	-	3148216..3150126	3150177	51	ggt	gamma-glutamyltransferase
MSMEG_3078	+	3150228..3152348	3150228	0	uvrC	excinuclease ABC subunit C
MSMEG_3082	+	3155445..3155837	3155386	59	-	SOUL heme-binding protein
MSMEG_3084	+	3157277..3158299	3157244	33	gap	glyceraldehyde-3-phosphate dehydrogenase
MSMEG_3087	+	3160365..3160601	3160365	0	secG	preprotein translocase subunit SecG
MSMEG_3097	+	3169942..3172743	3169942	0	ppc	phosphoenolpyruvate carboxylase
MSMEG_3103	-	3177527..3179617	3179665	48	tkt	transketolase
MSMEG_3105	+	3179862..3180788	3179824	38	cyoE	protoheme IX farnesyltransferase
MSMEG_3106	-	3180841..3181869	3181821	-48	-	quinone oxidoreductase
MSMEG_3107	+	3181861..3182799	3181840	21	-	hypothetical protein
MSMEG_3117	-	3191877..3192839	3192839	0	-	cytochrome aa3 controlling protein
MSMEG_3120	-	3194631..3196310	3196307	-3	-	hypothetical protein
MSMEG_3121	+	3196382..3197227	3196418	-36	-	DNA-binding protein
MSMEG_3122	+	3197224..3198657	3197155	69	sufB	FeS assembly protein SufB
MSMEG_3129	-	3203857..3204447	3204447	0	-	HTH-type transcriptional regulator
MSMEG_3132	+	3207089..3207892	3207089	0	-	DNA-binding protein
MSMEG_3138	+	3211820..3212194	3211820	0	trx	thioredoxin
MSMEG_3140	+	3213101..3214729	3213080	21	-	ABC transporter ATP-binding protein
MSMEG_3141	+	3214859..3215056	3214838	21	-	hypothetical protein
MSMEG_3143	-	3215760..3218591	3218680	89	acnA	aconitate hydratase 1
MSMEG_3144	+	3218854..3219456	3218854	0	-	hypothetical protein
MSMEG_3145	+	3219661..3221154	3219564	97	-	secreted cell wall-associated hydrolase
MSMEG_3150	+	3225346..3226113	3225319	27	fabG	3-oxoacyl-ACP reductase
MSMEG_3151	+	3226161..3226970	3226136	25	-	enoyl-ACP reductase
MSMEG_3153	-	3228033..3228908	3228911	3	-	hypothetical protein
MSMEG_3154	+	3228967..3229401	3228967	0	-	membrane protease regulatory membrane protein
MSMEG_3157	-	3231067..3231804	3231804	0	-	hypothetical protein
MSMEG_3158	+	3231961..3233832	3231587	374	mutA	methylmalonyl-CoA mutase, small subunit
MSMEG_3162	+	3237553..3238818	3237553	0	-	beta-lactamase
MSMEG_3164	-	3239637..3239999	3239993	-6	-	hypothetical protein
MSMEG_3168	+	3242433..3242996	3242403	30	-	phenolpthiocerol synthesis type-i polyketide synthase ppse
MSMEG_3169	+	3243269..3246391	3243038	231	ileS	isoleucyl-tRNA synthetase
MSMEG_3170	-	3246446..3246664	3246664	0	-	hypothetical protein
MSMEG_3171	-	3248071..3248559	3248559	0	-	hypothetical protein
MSMEG_3172	+	3246698..3248089	3246698	0	-	DNA polymerase IV
MSMEG_3173	-	3248591..3249553	3249553	0	-	L-asparaginase
MSMEG_3174	+	3249596..3250303	3249596	0	lspA	lipoprotein signal peptidase
MSMEG_3178	+	3253007..3256561	3253005	2	dnaE	DNA polymerase III subunit alpha
MSMEG_3183	+	3258382..3259674	3258382	0	ilvA	threonine dehydratase
MSMEG_3187	-	3265959..3268118	3268125	7	-	acyltransferase domain-containing protein
MSMEG_3195	+	3274521..3274763	3274524	-3	-	hypothetical protein
MSMEG_3196	+	3274778..3275455	3274771	7	-	hypothetical protein
MSMEG_3198	-	3276859..3277524	3277551	27	-	NUDIX family hydrolase
MSMEG_3199	+	3277598..3278641	3277550	48	nadA	quinolinate synthetase
MSMEG_3205	+	3284200..3285537	3284007	193	hisD	histidinol dehydrogenase
MSMEG_3217	+	3294784..3296358	3294784	0	trpE	anthranilate synthase component I
MSMEG_3227	+	3308803..3310221	3308803	0	pyk	pyruvate kinase
MSMEG_3233	-	3316161..3317624	3317656	32	-	cytochrome D ubiquinol oxidase subunit 1
MSMEG_3234	-	3317720..3318295	3318319	24	-	integral membrane protein
MSMEG_3235	+	3318528..3319415	3318406	122	-	amino acid ABC transporter
MSMEG_3238	+	3321162..3322022	3321162	0	-	3-mercaptopyruvate sulfurtransferase
MSMEG_3244	+	3327095..3328519	3327456	-361	-	hypothetical protein
MSMEG_3246	+	3328852..3329478	3328852	0	-	response regulator
MSMEG_3253	-	3335279..3336166	3336166	0	-	hypothetical protein
MSMEG_3255	-	3336777..3337652	3337679	27	-	DoxX subfamily protein
MSMEG_3257	+	3337958..3339346	3337949	9	xylB	xylulokinase
MSMEG_3263	+	3342704..3344113	3342632	72	-	xylulose kinase
MSMEG_3264	-	3344883..3345905	3345905	0	-	transcriptional regulator
MSMEG_3265	+	3346024..3347112	3345999	25	-	arabitol-phosphate dehydrogenase
MSMEG_3273	+	3354888..3355973	3354888	0	-	glutamyl aminopeptidase, M42 family protein
MSMEG_3278	+	3359219..3359566	3359207	12	-	hypothetical protein
MSMEG_3283	-	3364011..3365477	3365520	43	-	membrane transporter
MSMEG_3289	+	3369713..3370798	3369692	21	-	gp61 protein
MSMEG_3297	+	3376204..3377424	3376121	83	-	CadC family transcriptional regulator
MSMEG_3304	+	3383593..3384945	3383575	18	-	succinate semialdehyde dehydrogenase
MSMEG_3308	+	3388088..3388576	3388061	27	-	universal stress protein family protein
MSMEG_3309	+	3388626..3389927	3388626	0	-	tryptophan synthase subunit beta
MSMEG_3310	+	3390024..3390854	3390001	23	-	integral membrane protein
MSMEG_3311	-	3390856..3391146	3391114	-32	-	acyl carrier protein
MSMEG_3312	+	3391207..3391764	3391190	17	-	hemerythrin HHE cation binding domain-containing protein
MSMEG_3313	-	3391777..3392985	3392968	-17	-	xylose repressor
MSMEG_3315	-	3394195..3394488	3394557	69	-	hypothetical protein
MSMEG_3321	+	3400223..3402250	3400202	21	-	ATP/GTP-binding protein
MSMEG_3323	+	3403263..3403796	3403175	88	-	hypothetical protein
MSMEG_3325	-	3404121..3404624	3404755	131	-	hypothetical protein
MSMEG_3328	-	3406973..3407374	3407404	30	-	hypothetical protein
MSMEG_3331	-	3407950..3408447	3408467	20	-	hypothetical protein
MSMEG_3332	+	3408671..3409429	3408539	132	-	TetR family transcriptional regulator
MSMEG_3335	+	3412441..3413250	3412438	3	-	IclR family transcriptional regulator
MSMEG_3342	+	3418987..3419235	3418912	75	-	hypothetical protein
MSMEG_3344	-	3420444..3421532	3421533	1	-	hypothetical protein
MSMEG_3345	-	3421734..3422429	3422429	0	-	GntR family transcriptional regulator
MSMEG_3357	+	3431438..3432004	3431414	24	-	metal-dependent phosphohydrolase
MSMEG_3359	+	3433116..3433571	3432980	136	-	cis-3-chloroacrylic acid dehalogenase
MSMEG_3360	-	3433691..3434278	3434278	0	-	transcriptional regulator
MSMEG_3363	+	3436349..3436951	3436322	27	-	TetR family transcriptional regulator
MSMEG_3363	+	3436349..3436951	3436322	27	-	TetR family transcriptional regulator
MSMEG_3372	-	3442809..3443147	3443147	0	-	ArsR family transcriptional regulator
MSMEG_3375	+	3445911..3447587	3445868	43	-	alcohol dehydrogenase
MSMEG_3377	-	3448679..3449362	3449659	297	-	hypothetical protein
MSMEG_3378	-	3450886..3452058	3452108	50	-	beta-lactamase
MSMEG_3379	+	3450104..3450889	3450104	0	-	2-deoxy-D-gluconate 3-dehydrogenase
MSMEG_3380	+	3452237..3452626	3452210	27	-	pyridoxamine 5'-phosphate oxidase-like FMN-binding protein
MSMEG_3382	+	3453339..3453689	3453327	12	-	ArsR family transcriptional regulator
MSMEG_3404	+	3477089..3478327	3477089	0	-	HNH endonuclease domain-containing protein
MSMEG_3406	+	3479977..3480570	3479977	0	-	TetR family transcriptional regulator
MSMEG_3407	-	3480577..3481794	3481810	16	-	epoxide hydrolase
MSMEG_3408	+	3481863..3482456	3481863	0	-	hypothetical protein
MSMEG_3411	+	3484243..3484680	3484240	3	-	MOSC domain-containing protein
MSMEG_3415	+	3487270..3487755	3487246	24	-	MarR family transcriptional regulator
MSMEG_3419	-	3489877..3490839	3490886	47	-	hypothetical protein
MSMEG_3422	+	3493671..3494702	3493610	61	-	D-isomer specific 2-hydroxyacid dehydrogenase
MSMEG_3424	+	3495569..3496423	3495569	0	-	MerR family transcriptional regulator
MSMEG_3426	-	3497064..3497915	3497949	34	-	short chain dehydrogenase
MSMEG_3430	+	3501227..3501832	3501227	0	-	SAM-dependent methyltransferase
MSMEG_3434	+	3505505..3506134	3505493	12	-	peptidyl-prolyl cis-trans isomerase domain-containing protein
MSMEG_3435	+	3506198..3506590	3506175	23	-	hypothetical protein
MSMEG_3437	-	3507206..3508558	3508601	43	-	esterase
MSMEG_3439	+	3508893..3509048	3508844	49	-	hypothetical protein
MSMEG_3441	-	3510665..3511171	3511269	98	-	hypothetical protein
MSMEG_3443	+	3512255..3512413	3512221	34	-	hypothetical protein
MSMEG_3450	+	3518377..3519072	3518377	0	dehII	haloacid dehalogenase
MSMEG_3451	-	3519095..3519946	3520180	234	-	short-chain dehydrogenase/reductase
MSMEG_3452	+	3520041..3520619	3519974	67	-	TetR family transcriptional regulator
MSMEG_3454	+	3520758..3521030	3520754	4	-	hypothetical protein
MSMEG_3457	-	3522131..3523492	3523511	19	-	DoxD family protein/pyridine nucleotide-disulfide oxidoreductase
MSMEG_3459	-	3524499..3526022	3526083	61	-	hypothetical protein
MSMEG_3460	+	3526436..3526876	3526281	155	-	ferric uptake regulation protein
MSMEG_3465	-	3532122..3533981	3533981	0	-	fatty-acid--CoA ligase
MSMEG_3468	+	3534240..3535796	3534240	0	-	AMP-binding protein
MSMEG_3469	-	3536190..3536777	3536777	0	-	TetR family transcriptional regulator
MSMEG_3471	+	3537873..3539153	3537836	37	-	hypothetical protein
MSMEG_3477	-	3543755..3544417	3544485	68	-	inv protein
MSMEG_3478	+	3544716..3545447	3544770	-54	-	tena/thi-4 family protein
MSMEG_3479	-	3545574..3546068	3546068	0	tpx	thiol peroxidase
MSMEG_3481	-	3547122..3548174	3548120	-54	-	O-succinylbenzoate synthase
MSMEG_3482	+	3548221..3548475	3548186	35	-	hypothetical protein
MSMEG_3488	+	3552713..3553684	3552713	0	-	AraC family transcriptional regulator
MSMEG_3491	-	3556086..3556586	3556667	81	-	hypothetical protein
MSMEG_3492	+	3556736..3557890	3556736	0	-	phosphodiesterase
MSMEG_3493	+	3557926..3558267	3557926	0	-	hypothetical protein
MSMEG_3495	+	3559120..3559596	3558996	124	-	MmpS5 protein
MSMEG_3499	+	3563799..3564401	3563799	0	-	hypothetical protein
MSMEG_3501	-	3565323..3565700	3565763	63	-	hypothetical protein
MSMEG_3503	+	3566211..3566756	3566077	134	-	hypothetical protein
MSMEG_3507	+	3570092..3570985	3570017	75	-	fructose-1,6-bisphosphate aldolase
MSMEG_3512	-	3575284..3576576	3576567	-9	-	competence damage-inducible protein A
MSMEG_3514	-	3577888..3578115	3578115	0	-	hypothetical protein
MSMEG_3515	-	3578173..3578910	3578910	0	-	3-alpha-(or 20-beta)-hydroxysteroid dehydrogenase
MSMEG_3517	-	3580099..3580770	3580836	66	-	HAD-superfamily hydrolase
MSMEG_3522	-	3585553..3585981	3586012	31	-	dopamine receptor D4
MSMEG_3524	+	3586215..3587507	3586182	33	-	linalool 8-monooxygenase
MSMEG_3525	+	3587930..3588706	3587930	0	-	XRE family transcriptional regulator
MSMEG_3527	+	3589470..3590201	3589479	-9	-	HTH-type transcriptional regulator
MSMEG_3528	-	3590832..3591611	3591611	0	-	ErfK/YbiS/YcfS/YnhG family protein
MSMEG_3531	-	3592366..3593796	3593890	94	-	hypothetical protein
MSMEG_3532	-	3595524..3596474	3596475	1	-	serine/threonine dehydratase
MSMEG_3534	+	3596576..3597016	3596539	37	-	4-hydroxybenzoyl-CoA thioesterase
MSMEG_3535	+	3597069..3598112	3597069	0	speB	agmatinase
MSMEG_3536	+	3598192..3600066	3598165	27	-	sugar transporter
MSMEG_3538	-	3600326..3601186	3601288	102	-	cyclopropane-fatty-acyl-phospholipid synthase
MSMEG_3540	+	3601386..3601607	3601356	30	-	hypothetical protein
MSMEG_3545	-	3604423..3605046	3605185	139	-	hypothetical protein
MSMEG_3546	+	3605339..3606676	3605227	112	-	hypothetical protein
MSMEG_3551	+	3610192..3611469	3610192	0	-	linalool 8-monooxygenase
MSMEG_3552	-	3611488..3612708	3612699	-9	-	hypothetical protein
MSMEG_3559	+	3620574..3621500	3620574	0	-	short chain dehydrogenase
MSMEG_3560	-	3621505..3621867	3621867	0	-	hypothetical protein
MSMEG_3561	-	3621908..3623269	3623269	0	glnA	glutamine synthetase
MSMEG_3562	-	3623312..3623794	3623794	0	pcaC	hypothetical protein
MSMEG_3564	-	3626184..3626669	3626720	51	bfr	bacterioferritin
MSMEG_3569	-	3628592..3629335	3629335	0	-	hypothetical protein
MSMEG_3570	+	3629411..3631426	3629411	0	-	hypothetical protein
MSMEG_3574	+	3633987..3635588	3633903	84	-	hypothetical protein
MSMEG_3580	+	3641776..3642765	3641703	73	-	antigen 85-C
MSMEG_3582	+	3643729..3646068	3643708	21	lon	ATP-dependent protease La
MSMEG_3589	+	3654084..3654329	3654067	17	-	hypothetical protein
MSMEG_3592	+	3655466..3656092	3655466	0	-	hypothetical protein
MSMEG_3593	+	3656099..3656827	3656076	23	-	hypothetical protein
MSMEG_3594	+	3656839..3658068	3656839	0	-	anthranilate dioxygenase reductase
MSMEG_3605	-	3668719..3669759	3669859	100	-	sorbitol dehydrogenase
MSMEG_3606	+	3669958..3670938	3669895	63	-	transcriptional regulator
MSMEG_3609	-	3673257..3674240	3674138	-102	-	hydride transferase 1
MSMEG_3611	+	3674267..3676639	3674208	59	xfp	phosphoketolase
MSMEG_3612	+	3676719..3677468	3676698	21	-	integral membrane protein
MSMEG_3616	-	3679739..3680041	3680112	71	-	integral membrane protein
MSMEG_3618	-	3680844..3681905	3681905	0	-	hypothetical protein
MSMEG_3619	+	3682273..3682944	3682224	49	-	short chain dehydrogenase
MSMEG_3627	-	3689452..3689754	3689754	0	ureA	urease subunit gamma
MSMEG_3628	-	3689837..3690232	3690244	12	-	ComA operon protein 2
MSMEG_3629	-	3690396..3691169	3691204	35	-	hypothetical protein
MSMEG_3630	+	3691404..3691811	3691372	32	-	CopY family transcriptional regulator protein
MSMEG_3636	-	3698337..3699386	3699424	38	-	ABC transporter ferric iron-binding periplasmic protein
MSMEG_3637	+	3699761..3701146	3699572	189	-	hypothetical protein
MSMEG_3640	+	3703284..3705449	3702984	300	glcB	malate synthase G
MSMEG_3652	-	3716506..3717096	3717132	36	-	CDP-diacylglycerol--glycerol-3-phosphate 3-phosphatidyltransferase
MSMEG_3654	-	3717156..3719510	3719510	0	azi	preprotein translocase subunit SecA
MSMEG_3655	+	3719609..3721534	3719609	0	-	ABC transporter permease
MSMEG_3657	-	3723502..3725001	3725052	51	-	hypothetical protein
MSMEG_3658	-	3724998..3725492	3725492	0	-	hypothetical protein
MSMEG_3660	+	3726341..3726784	3726295	46	-	hypothetical protein
MSMEG_3661	-	3726804..3727496	3727525	29	-	hypothetical protein
MSMEG_3662	-	3727672..3728298	3728325	27	-	mannose-binding lectin
MSMEG_3663	-	3728448..3729863	3729863	0	-	oxidoreductase
MSMEG_3667	-	3732542..3734104	3734154	50	-	para-nitrobenzyl esterase
MSMEG_3670	+	3736700..3737035	3736700	0	-	transporter small multidrug resistance (SMR) family protein
MSMEG_3671	-	3737317..3738537	3738537	0	-	integral membrane protein
MSMEG_3673	+	3738781..3740985	3738594	187	malQ	4-alpha-glucanotransferase
MSMEG_3677	+	3743679..3745160	3743679	0	-	serine/threonine protein kinase
MSMEG_3678	+	3745516..3745836	3745468	48	-	hypothetical protein
MSMEG_3680	+	3746956..3747261	3746854	102	-	hypothetical protein
MSMEG_3681	-	3748168..3748584	3748623	39	-	hypothetical protein
MSMEG_3684	-	3749291..3750151	3750151	0	-	steroid delta-isomerase
MSMEG_3685	+	3750230..3750661	3750203	27	-	hypothetical protein
MSMEG_3689	-	3753243..3754973	3755061	88	-	sodium:solute symporter
MSMEG_3694	+	3759496..3760995	3759458	38	-	feruloyl-CoA synthetase
MSMEG_3706	+	3770113..3772422	3770092	21	aceA	isocitrate lyase
MSMEG_3713	+	3776635..3777081	3776507	128	-	hypothetical protein
MSMEG_3714	+	3777183..3777833	3777183	0	-	hypothetical protein
MSMEG_3733	-	3800054..3800311	3800349	38	-	hypothetical protein
MSMEG_3743	-	3807352..3808185	3808265	80	soj	SpoOJ regulator protein
MSMEG_3746	-	3809912..3811684	3811747	63	pyrG	CTP synthetase
MSMEG_3748	-	3812765..3813961	3813961	0	-	thiamin pyrophosphokinase catalytic subunit
MSMEG_3752	-	3817594..3817800	3817803	3	-	hypothetical protein
MSMEG_3759	-	3826823..3827446	3827446	0	-	3-methyladenine DNA glycosylase
MSMEG_3760	+	3827521..3827730	3827521	0	-	hypothetical protein
MSMEG_3765	+	3829921..3830556	3829812	109	-	transcriptional regulator
MSMEG_3767	-	3831361..3834354	3834396	42	-	acyl-CoA synthetase
MSMEG_3768	+	3834599..3836371	3834596	3	-	macrolide ABC transporter ATP-binding protein
MSMEG_3770	-	3837986..3839185	3839220	35	argG	argininosuccinate synthase
MSMEG_3776	-	3843864..3844895	3844895	0	argC	N-acetyl-gamma-glutamyl-phosphate reductase
MSMEG_3778	-	3847685..3848755	3848755	0	pheS	phenylalanyl-tRNA synthetase subunit alpha
MSMEG_3780	-	3849549..3850331	3850475	144	-	adenylate and guanylate cyclase catalytic domain-containing protein
MSMEG_3785	-	3854210..3855205	3855250	45	-	PfkB-family protein carbohydrate kinase
MSMEG_3794	-	3862415..3862528	3862560	32	-	hypothetical protein
MSMEG_3795	+	3862580..3862939	3862580	0	-	hypothetical protein
MSMEG_3799	-	3868776..3870062	3870128	66	-	hypothetical protein
MSMEG_3803	-	3873637..3874113	3874156	43	-	lipoprotein LpqH
MSMEG_3804	+	3874246..3874500	3874246	0	-	hypothetical protein
MSMEG_3807	+	3876491..3877093	3876491	0	-	TetR family transcriptional regulator
MSMEG_3808	-	3877922..3880816	3880888	72	uvrA	excinuclease ABC subunit A
MSMEG_3810	+	3880937..3881641	3880937	0	-	hydrolase
MSMEG_3811	-	3881645..3882088	3882220	132	-	universal stress protein family protein
MSMEG_3816	-	3885360..3887570	3887519	-51	uvrB	excinuclease ABC subunit B
MSMEG_3819	+	3888141..3888686	3888105	36	-	hypothetical protein
MSMEG_3822	-	3891418..3892152	3892172	20	-	GntR family transcriptional regulator
MSMEG_3833	-	3903380..3904819	3904943	124	rpsA	30S ribosomal protein S1
MSMEG_3836	-	3905761..3906219	3906246	27	-	hypothetical protein
MSMEG_3839	-	3908769..3911495	3911495	0	-	DNA polymerase I
MSMEG_3848	-	3920451..3921959	3921959	0	-	para-nitrobenzyl esterase
MSMEG_3851	+	3922049..3922738	3922049	0	-	LppI protein
MSMEG_3855	-	3926606..3927340	3927328	-12	-	hypothetical protein
MSMEG_3857	-	3928773..3929126	3929126	0	-	hypothetical protein
MSMEG_3858	+	3929241..3929594	3929178	63	-	hypothetical protein
MSMEG_3862	-	3933944..3934450	3934450	0	fxsA	FxsA protein
MSMEG_3864	-	3934939..3938574	3938796	222	cobN	cobaltochelatase subunit CobN
MSMEG_3869	-	3942049..3942978	3942981	3	-	hypothetical protein
MSMEG_3871	+	3944015..3945133	3944012	3	cobG	precorrin-3B synthase
MSMEG_3879	-	3951760..3952518	3952518	0	-	short chain dehydrogenase
MSMEG_3880	+	3952554..3952973	3952553	1	-	nitrilase/cyanide hydratase and apolipoprotein N-acyltransferase
MSMEG_3881	-	3952974..3954101	3954101	0	-	proline dipeptidase
MSMEG_3882	-	3954112..3954516	3954516	0	-	glyoxalase
MSMEG_3883	+	3954552..3955568	3954589	-37	-	5'-3' exonuclease
MSMEG_3887	-	3960196..3960441	3960462	21	tatA	twin arginine translocase A
MSMEG_3890	-	3962479..3963837	3963837	0	-	proteasome component
MSMEG_3891	+	3963990..3964871	3963990	0	-	hydrolase
MSMEG_3892	+	3964940..3965479	3964940	0	-	hypothetical protein
MSMEG_3896	-	3968209..3968403	3968452	49	-	hypothetical protein
MSMEG_3897	-	3968511..3970007	3970007	0	-	proteasome component
MSMEG_3901	-	3972734..3973267	3973317	50	ectA	L-2,4-diaminobutyric acid acetyltransferase
MSMEG_3902	-	3974235..3976076	3976114	38	-	ATPase AAA
MSMEG_3903	+	3976222..3976725	3976145	77	-	low molecular weight antigen MTB12
MSMEG_3906	-	3977602..3978450	3978450	0	-	tRNA (adenine-N(1)-)-methyltransferase
MSMEG_3907	+	3978534..3979409	3978534	0	-	recombinase B
MSMEG_3909	-	3980700..3981236	3981236	0	-	hypothetical protein
MSMEG_3923	+	3990221..3990724	3990212	9	-	hypothetical protein
MSMEG_3932	-	4000508..4000945	4000977	32	-	hypothetical protein
MSMEG_3935	-	4004936..4005712	4005742	30	-	hypothetical protein
MSMEG_3937	-	4006743..4007213	4007262	49	-	hypothetical protein
MSMEG_3939	+	4007445..4008236	4007418	27	-	universal stress protein family protein
MSMEG_3940	+	4008412..4009293	4008384	28	-	universal stress protein family protein
MSMEG_3942	-	4011176..4012672	4012672	0	-	hypothetical protein
MSMEG_3943	+	4012832..4013794	4012779	53	-	hypothetical protein
MSMEG_3945	-	4014443..4015264	4015377	113	-	universal stress protein family protein
MSMEG_3946	-	4015330..4015905	4015948	43	-	transmembrane protein
MSMEG_3947	-	4017452..4018450	4018450	0	-	6-phosphofructokinase
MSMEG_3948	+	4016065..4017468	4016056	9	-	acyltransferase
MSMEG_3949	+	4018666..4018917	4018629	37	-	hypothetical protein
MSMEG_3950	+	4019051..4019935	4019024	27	-	universal stress protein family protein
MSMEG_3955	-	4025793..4026797	4026820	23	-	hypothetical protein
MSMEG_3959	+	4029539..4030411	4029511	28	-	transcriptional regulator
MSMEG_3961	+	4030991..4031584	4030991	0	-	transcriptional regulator
MSMEG_3962	-	4031670..4032854	4032958	104	-	lactate 2-monooxygenase
MSMEG_3964	+	4033163..4034893	4033163	0	-	pyruvate dehydrogenase
MSMEG_3969	-	4036264..4036668	4036668	0	-	hypothetical protein
MSMEG_3975	+	4043213..4044805	4043175	38	-	regulatory protein
MSMEG_3976	-	4045146..4045796	4045820	24	-	DNA-binding protein
MSMEG_3978	+	4046936..4048078	4046912	24	ampC	beta-lactamase
MSMEG_3985	+	4055023..4056354	4054968	55	-	integral membrane transporter
MSMEG_4007	+	4081401..4082390	4081401	0	-	oxidoreductase, 2OG-Fe(II) oxygenase
MSMEG_4022	+	4093747..4094346	4093727	20	-	TetR family transcriptional regulator
MSMEG_4024	-	4096520..4097857	4097857	0	-	TetR family transcriptional regulator
MSMEG_4029	-	4101244..4101849	4101893	44	-	hypothetical protein
MSMEG_4033	+	4104476..4105129	4104482	-6	-	TetR family transcriptional regulator
MSMEG_4044	-	4115906..4117693	4117719	26	-	GAF domain-containing protein
MSMEG_4053	-	4124109..4126841	4126910	69	-	transcriptional regulatory protein
MSMEG_4057	+	4129302..4129928	4129233	69	-	GntR family transcriptional regulator
MSMEG_4074	+	4146668..4147465	4146595	73	-	peroxisomal trans-2-enoyl-CoA reductase
MSMEG_4079	-	4152916..4153683	4153805	122	-	hydrolase
MSMEG_4087	-	4162983..4164401	4164544	143	-	major facilitator superfamily protein
MSMEG_4088	+	4164825..4165133	4164722	103	-	transposase
MSMEG_4121	-	4201359..4202099	4202141	42	-	GntR family transcriptional regulator
MSMEG_4125	-	4206211..4206993	4207013	20	-	oxidoreductase, short chain dehydrogenase/reductase
MSMEG_4128	-	4209578..4210414	4210455	41	-	hypothetical protein
MSMEG_4129	+	4210513..4211103	4210513	0	-	hypothetical protein
MSMEG_4140	+	4219709..4221142	4219709	0	-	GntR family transcriptional regulator
MSMEG_4141	+	4221338..4222225	4221380	-42	-	hypothetical protein
MSMEG_4142	-	4222396..4223022	4223159	137	-	TetR family transcriptional regulator
MSMEG_4145	-	4224738..4225301	4225352	51	-	cupin
MSMEG_4161	+	4239712..4240125	4239613	99	-	hypothetical protein
MSMEG_4174	-	4253199..4253996	4254027	31	-	IclR family transcriptional regulator
MSMEG_4183	-	4260273..4260950	4260950	0	-	phosphoglycolate phosphatase
MSMEG_4185	-	4261269..4265009	4265402	393	metH	B12-dependent methionine synthase
MSMEG_4186	+	4265484..4266362	4265484	0	-	hypothetical protein
MSMEG_4188	-	4267841..4268728	4268728	0	-	short chain dehydrogenase
MSMEG_4190	-	4270116..4270877	4270877	0	-	inositol monophosphatase
MSMEG_4192	-	4271851..4272438	4272441	3	-	hypothetical protein
MSMEG_4195	-	4274087..4274392	4274444	52	-	hypothetical protein
MSMEG_4196	+	4274534..4275574	4274486	48	-	LppL protein
MSMEG_4200	-	4277491..4278825	4278825	0	-	hypothetical protein
MSMEG_4203	-	4280469..4282310	4282336	26	-	peptidase S8/S53 subtilisin kexin sedolisin
MSMEG_4214	+	4297888..4298610	4297888	0	-	glutamine amidotransferase
MSMEG_4217	-	4299939..4300757	4300825	68	-	DivIVA protein
MSMEG_4222	-	4303689..4304846	4304946	100	ftsZ	cell division protein FtsZ
MSMEG_4228	-	4308690..4310396	4310640	244	ftsW	cell division protein FtsW
MSMEG_4235	-	4319171..4320151	4320198	47	mraW	S-adenosyl-methyltransferase MraW
MSMEG_4236	-	4320309..4320740	4320816	76	mraZ	cell division protein MraZ
MSMEG_4237	-	4321263..4321664	4321776	112	-	transmembrane protein
MSMEG_4238	+	4321921..4322538	4321840	81	-	hypothetical protein
MSMEG_4239	+	4322593..4323288	4322593	0	-	LppM protein
MSMEG_4242	-	4326128..4326532	4326532	0	-	transcriptional regulatory protein
MSMEG_4243	+	4326578..4327846	4326578	0	-	serine/threonine protein kinase
MSMEG_4244	-	4327868..4329262	4329262	0	-	3-deoxy-7-phosphoheptulonate synthase
MSMEG_4247	+	4330759..4332081	4330464	295	-	integral membrane protein
MSMEG_4251	-	4334612..4335049	4335103	54	-	cyclase/dehydrase
MSMEG_4252	-	4335143..4335532	4335533	1	-	hypothetical protein
MSMEG_4253	-	4337414..4338562	4338592	30	-	glycoside hydrolase family protein
MSMEG_4254	+	4335624..4337423	4335592	32	-	AMP-binding protein
MSMEG_4256	-	4339480..4340625	4340720	95	-	NLP/P60 family protein
MSMEG_4257	-	4340779..4341150	4341186	36	-	hypothetical protein
MSMEG_4258	-	4343055..4344149	4344149	0	trpD	anthranilate phosphoribosyltransferase
MSMEG_4259	+	4341162..4343180	4341303	-141	-	hypothetical protein
MSMEG_4260	+	4344261..4344872	4344261	0	-	cytochrome C oxidase subunit 3
MSMEG_4261	+	4344911..4345717	4344860	51	-	ubiquinol-cytochrome C reductase cytochrome C subunit
MSMEG_4268	-	4351209..4352234	4352293	59	-	cytochrome C oxidase subunit 2
MSMEG_4269	+	4352394..4354370	4352394	0	asnB	asparagine synthase
MSMEG_4271	+	4355564..4356217	4355537	27	-	hypothetical protein
MSMEG_4272	-	4356255..4356611	4356691	80	-	HesB/YadR/YfhF family protein
MSMEG_4273	+	4356838..4357524	4356838	0	-	integral membrane protein
MSMEG_4276	-	4359885..4360991	4360991	0	ilvE	branched-chain amino acid aminotransferase
MSMEG_4278	-	4361041..4362138	4362138	0	gcvT	glycine cleavage system aminomethyltransferase T
MSMEG_4281	+	4363291..4364850	4363297	-6	-	leucyl aminopeptidase
MSMEG_4282	-	4366658..4367005	4367034	29	-	hypothetical protein
MSMEG_4283	+	4367210..4368967	4367117	93	sucB	dihydrolipoamide acetyltransferase
MSMEG_4285	+	4369946..4370632	4369946	0	lipB	lipoate-protein ligase B
MSMEG_4286	+	4370637..4371581	4370637	0	lipA	lipoyl synthase
MSMEG_4287	+	4371586..4372338	4371586	0	-	integral membrane protein
MSMEG_4288	-	4374158..4374631	4374655	24	-	integral membrane protein
MSMEG_4291	+	4376518..4376949	4376518	0	dtd	D-tyrosyl-tRNA(Tyr) deacylase
MSMEG_4292	+	4376977..4377387	4376977	0	-	integral membrane protein
MSMEG_4294	-	4380541..4381881	4381881	0	glnA	glutamine synthetase
MSMEG_4295	-	4381934..4383436	4383475	39	-	alpha/beta hydrolase
MSMEG_4296	-	4383565..4385097	4385079	-18	-	protease
MSMEG_4297	-	4385129..4386526	4386526	0	-	acyltransferase
MSMEG_4298	+	4386689..4387552	4386620	69	panB	3-methyl-2-oxobutanoate hydroxymethyltransferase
MSMEG_4301	-	4389120..4390904	4390966	62	-	fatty-acid--CoA ligase
MSMEG_4303	-	4393133..4394689	4394689	0	-	methyltransferase
MSMEG_4304	+	4394755..4395333	4394737	18	-	regulatory protein
MSMEG_4306	-	4396429..4397157	4397233	76	-	hypothetical protein
MSMEG_4307	-	4397147..4398298	4398498	200	-	hypothetical protein
MSMEG_4308	+	4398573..4399265	4398573	0	-	5'-nucleotidase
MSMEG_4310	-	4400536..4401492	4401526	34	cobD	cobalamin biosynthesis protein
MSMEG_4313	+	4401829..4402245	4401793	36	-	glyoxalase/bleomycin resistance protein/dioxygenase
MSMEG_4318	+	4404837..4405655	4404795	42	-	hypothetical protein
MSMEG_4321	-	4406378..4406815	4406889	74	-	hypothetical protein
MSMEG_4322	-	4406957..4407487	4407532	45	-	hypothetical protein
MSMEG_4323	+	4407679..4410468	4407620	59	aceE	pyruvate dehydrogenase subunit E1
MSMEG_4324	+	4410564..4411850	4410564	0	-	hypothetical protein
MSMEG_4325	+	4412068..4412940	4412008	60	-	malonyl CoA-ACP transacylase
MSMEG_4326	+	4413021..4413320	4412916	105	acpP	acyl carrier protein
MSMEG_4330	-	4417418..4418167	4418167	0	-	short chain dehydrogenase
MSMEG_4336	-	4424220..4424732	4424822	90	-	hypothetical protein
MSMEG_4337	-	4424856..4425665	4425690	25	-	beta-lactamase
MSMEG_4339	-	4426949..4428589	4428590	1	-	hypothetical protein
MSMEG_4340	+	4428679..4429770	4428679	0	-	NAD/mycothiol-dependent formaldehyde dehydrogenase
MSMEG_4343	-	4432170..4432934	4432934	0	-	hypothetical protein
MSMEG_4353	-	4440809..4441354	4441354	0	-	hypothetical protein
MSMEG_4354	+	4441468..4442991	4441408	60	-	dipeptide-binding protein of ABC transporter
MSMEG_4355	+	4442988..4443965	4443024	-36	-	peptide ABC transporter permease
MSMEG_4358	+	4446420..4447160	4446420	0	-	D-beta-hydroxybutyrate dehydrogenase
MSMEG_4360	-	4447509..4448855	4448914	59	-	hypothetical protein
MSMEG_4362	-	4449005..4449823	4449848	25	-	universal stress protein family protein
MSMEG_4365	+	4450873..4453014	4450818	55	-	hypothetical protein
MSMEG_4368	-	4455998..4456285	4456318	33	-	regulatory protein, FmdB family protein
MSMEG_4370	-	4456431..4457708	4457737	29	-	regulatory protein
MSMEG_4379	+	4465578..4466222	4465568	10	-	isochorismatase hydrolase
MSMEG_4381	+	4468358..4469371	4468358	0	-	amidase
MSMEG_4383	+	4470276..4473152	4470216	60	-	MmpL5 protein
MSMEG_4384	+	4473309..4475720	4473251	58	-	penicillin binding protein transpeptidase domain-containing protein
MSMEG_4396	-	4487275..4488018	4488059	41	-	isochorismatase hydrolase
MSMEG_4399	+	4489599..4489976	4489608	-9	-	hypothetical protein
MSMEG_4401	-	4491063..4491788	4491799	11	-	phosphonoacetaldehyde hydrolase
MSMEG_4431	-	4513754..4516585	4516599	14	-	regulatory protein
MSMEG_4447	+	4528883..4529092	4528883	0	-	hypothetical protein
MSMEG_4449	-	4529467..4530054	4530103	49	-	transcriptional regulator
MSMEG_4450	+	4530136..4531071	4530101	35	-	alpha/beta hydrolase
MSMEG_4454	+	4533404..4534420	4533404	0	ltaE	L-threonine aldolase
MSMEG_4456	-	4535851..4536666	4536666	0	-	hypothetical protein
MSMEG_4464	-	4545500..4547017	4547017	0	-	modulator of DNA gyrase
MSMEG_4466	+	4548039..4548956	4548084	-45	-	ABC transporter permease
MSMEG_4470	-	4551998..4554037	4554037	0	-	ABC transporter
MSMEG_4471	+	4554168..4554617	4554138	30	-	MarR family transcriptional regulator
MSMEG_4473	-	4555859..4556590	4556590	0	-	integral membrane protein
MSMEG_4474	+	4556672..4558594	4556672	0	-	acyl-CoA oxidase
MSMEG_4475	-	4558601..4559080	4559095	15	-	LppP protein
MSMEG_4476	+	4559240..4559560	4559175	65	-	hypothetical protein
MSMEG_4477	-	4559577..4561130	4561130	0	-	hydrolase, alpha/beta hydrolase fold family protein
MSMEG_4479	+	4561426..4561695	4561400	26	-	hypothetical protein
MSMEG_4482	-	4562121..4564031	4564025	-6	dnaG	DNA primase
MSMEG_4483	-	4564085..4565371	4565371	0	-	deoxyguanosinetriphosphate triphosphohydrolase-like protein
MSMEG_4484	+	4565431..4567473	4565431	0	-	transmembrane protein
MSMEG_4485	-	4567679..4569064	4569064	0	glyS	glycyl-tRNA synthetase
MSMEG_4486	+	4569200..4569544	4569181	19	-	ArsR family transcriptional regulator
MSMEG_4491	-	4571664..4572506	4572506	0	recO	DNA repair protein RecO
MSMEG_4497	-	4577310..4578356	4578413	57	-	PhoH family protein
MSMEG_4499	-	4578517..4578684	4578731	47	-	hypothetical protein
MSMEG_4505	-	4582259..4583290	4583318	28	hrcA	heat-inducible transcription repressor
MSMEG_4507	+	4583484..4583798	4583431	53	-	hypothetical protein
MSMEG_4515	-	4600229..4603738	4603781	43	-	non-ribosomal peptide synthetase
MSMEG_4525	-	4612935..4614107	4614107	0	-	coproporphyrinogen III oxidase
MSMEG_4527	+	4614429..4616138	4614209	220	-	ferredoxin sulfite reductase
MSMEG_4534	-	4621748..4621951	4621951	0	-	hypothetical protein
MSMEG_4535	+	4622057..4624063	4622057	0	-	glycoside hydrolase
MSMEG_4536	-	4624067..4625287	4625498	211	-	hypothetical protein
MSMEG_4537	+	4625673..4626596	4625639	34	-	major membrane protein I
MSMEG_4544	-	4636110..4636661	4636661	0	-	methyltransferase small subunit
MSMEG_4553	+	4645741..4646238	4645741	0	-	GAF domain-containing protein
MSMEG_4554	-	4646256..4646960	4646960	0	-	serine/threonine protein kinase
MSMEG_4556	-	4647861..4649756	4649765	9	lepA	GTP-binding protein LepA
MSMEG_4558	+	4649836..4650471	4649836	0	-	hypothetical protein
MSMEG_4561	-	4653276..4654298	4654437	139	-	iron ABC transporter substrate-binding protein
MSMEG_4563	-	4654776..4655399	4655399	0	-	puromycin N-acetyltransferase
MSMEG_4564	-	4655467..4655898	4655982	84	-	hypothetical protein
MSMEG_4568	+	4658741..4659601	4658741	0	-	ribonuclease Z
MSMEG_4570	-	4661412..4663040	4663177	137	-	hypothetical protein
MSMEG_4571	+	4663326..4663586	4663256	70	rpsT	30S ribosomal protein S20
MSMEG_4572	-	4663655..4664614	4664608	-6	-	hypothetical protein
MSMEG_4576	-	4668449..4669255	4669304	49	-	SpfH domain-containing protein
MSMEG_4584	-	4675173..4676447	4676447	0	proA	gamma-glutamyl phosphate reductase
MSMEG_4585	+	4676563..4677423	4676563	0	rbsK	ribokinase
MSMEG_4595	+	4685185..4685997	4685015	170	-	serine/threonine protein kinase
MSMEG_4609	-	4694274..4695215	4695227	12	-	LysR family transcriptional regulator
MSMEG_4617	-	4700974..4703016	4703017	1	nadE	NAD synthetase
MSMEG_4618	+	4703074..4703613	4703074	0	-	isochorismatase
MSMEG_4620	+	4703663..4704511	4703662	1	-	NAD-dependent deacetylase 1
MSMEG_4622	+	4705806..4706447	4705806	0	-	TetR family transcriptional regulator
MSMEG_4625	-	4709385..4709696	4709806	110	rplU	50S ribosomal protein L21
MSMEG_4627	-	4713398..4713817	4713817	0	ndk	nucleoside diphosphate kinase
MSMEG_4630	-	4715751..4718369	4718369	0	valS	valyl-tRNA synthetase
MSMEG_4631	-	4718475..4719089	4719128	39	-	hypothetical protein
MSMEG_4632	-	4719210..4720460	4720460	0	-	saccharopine dehydrogenase
MSMEG_4633	-	4720471..4722462	4722462	0	-	peptidase S9, prolyl oligopeptidase
MSMEG_4641	+	4726899..4728047	4726899	0	-	salicylate hydroxylase
MSMEG_4646	-	4731815..4733770	4733888	118	-	pyruvate synthase
MSMEG_4647	-	4734131..4734955	4735045	90	-	carbohydrate kinase PfkB
MSMEG_4652	+	4739254..4740246	4739254	0	-	D-oliose 4-ketoreductase
MSMEG_4658	-	4745120..4746109	4746176	67	-	sugar ABC transporter substrate-binding protein
MSMEG_4659	-	4746349..4747086	4747132	46	-	GntR family transcriptional regulator
MSMEG_4661	+	4747283..4748260	4747222	61	-	sugar kinase
MSMEG_4668	+	4755030..4757345	4754900	130	-	oxidoreductase alpha (molybdopterin) subunit
MSMEG_4671	-	4759715..4760995	4761246	251	clpX	ATP-dependent protease ATP-binding subunit ClpX
MSMEG_4673	-	4762105..4762716	4762760	44	clpP	ATP-dependent Clp protease proteolytic subunit
MSMEG_4674	-	4762826..4764235	4764274	39	tig	trigger factor
MSMEG_4678	+	4764745..4765266	4764718	27	-	hypothetical protein
MSMEG_4680	+	4765880..4767085	4765852	28	lipP	carboxylesterase
MSMEG_4681	+	4767137..4767955	4767137	0	-	hypothetical protein
MSMEG_4684	-	4770535..4771014	4771014	0	-	ribose-5-phosphate isomerase B
MSMEG_4686	+	4771078..4772004	4770943	135	-	oxidoreductase YdbC
MSMEG_4689	+	4774279..4774683	4774232	47	-	hypothetical protein
MSMEG_4693	-	4778268..4778507	4778507	0	-	hypothetical protein
MSMEG_4694	-	4778559..4779137	4779214	77	-	HNH endonuclease
MSMEG_4695	+	4779348..4779743	4779348	0	-	hypothetical protein
MSMEG_4700	-	4787325..4788998	4789075	77	-	ABC transporter ATP-binding protein
MSMEG_4702	-	4789876..4791876	4791890	14	-	ABC transporter permease
MSMEG_4705	-	4795874..4797340	4797377	37	-	acyltransferase
MSMEG_4707	-	4797653..4798507	4798535	28	-	non-heme bromoperoxidase BPO-A2
MSMEG_4708	+	4798800..4799402	4798800	0	-	methyltransferase
MSMEG_4709	+	4799413..4800162	4799413	0	-	enoyl-CoA hydratase
MSMEG_4712	-	4802460..4803572	4803727	155	-	pyruvate dehydrogenase E1 component subunit alpha
MSMEG_4717	-	4808256..4809797	4809828	31	-	carboxyl transferase domain-containing protein
MSMEG_4719	-	4810498..4812360	4812413	53	-	peptidase S9, prolyl oligopeptidase
MSMEG_4720	+	4812497..4813300	4812492	5	-	hypothetical protein
MSMEG_4721	-	4813302..4814594	4814594	0	-	permease of the major facilitator superfamily protein
MSMEG_4723	-	4815452..4817023	4817070	47	-	hypothetical protein
MSMEG_4724	+	4817123..4817773	4817144	-21	-	oligoribonuclease
MSMEG_4735	-	4835122..4836006	4836007	1	-	hypothetical protein
MSMEG_4738	+	4838569..4839141	4838415	154	-	hypothetical protein
MSMEG_4739	-	4839149..4839829	4839829	0	-	hypothetical protein
MSMEG_4741	+	4841337..4844360	4841307	30	-	MmpL protein
MSMEG_4742	-	4844394..4845170	4845229	59	-	clavaldehyde dehydrogenase
MSMEG_4745	-	4846538..4847740	4847799	59	-	ErfK/YbiS/YcfS/YnhG family protein
MSMEG_4752	-	4849354..4849581	4849619	38	-	hypothetical protein
MSMEG_4753	+	4849686..4850159	4849639	47	-	antioxidant, AhpC/TSA family protein
MSMEG_4757	-	4852999..4862268	4862350	82	-	fatty acid synthase
MSMEG_4765	-	4867557..4868219	4868211	-8	-	MerR family transcriptional regulator
MSMEG_4767	+	4868495..4869766	4868459	36	-	major facilitator superfamily protein permease
MSMEG_4771	-	4872437..4873348	4873615	267	-	hypothetical protein
MSMEG_4776	-	4878596..4879120	4879155	35	-	glyoxalase/bleomycin resistance protein/dioxygenase
MSMEG_4779	-	4880896..4881501	4881551	50	-	regulatory protein
MSMEG_4784	+	4884580..4885089	4884535	45	-	hypothetical protein
MSMEG_4804	+	4903779..4904126	4903734	45	-	hypothetical protein
MSMEG_4811	-	4910179..4910643	4910655	12	-	hypothetical protein
MSMEG_4826	+	4922448..4923749	4922403	45	-	acyl-CoA dehydrogenase
MSMEG_4847	+	4942335..4942997	4942300	35	-	TetR family transcriptional regulator
MSMEG_4891	-	4987610..4988197	4988249	52	-	alkylhydroperoxidase
MSMEG_4893	+	4988811..4990256	4988789	22	-	neutral zinc metallopeptidase
MSMEG_4896	+	4990987..4992840	4990987	0	-	fatty-acid--CoA ligase
MSMEG_4898	+	4993024..4993398	4993024	0	-	hypothetical protein
MSMEG_4900	+	4993399..4993743	4993355	44	-	Pks14 protein
MSMEG_4902	-	4995163..4995921	4995921	0	-	metal-dependent hydrolase of the beta-lactamase superfamily protein III
MSMEG_4910	-	5000844..5001146	5001146	0	clpS	ATP-dependent Clp protease adaptor protein ClpS
MSMEG_4911	+	5001213..5002517	5001213	0	pncB	nicotinate phosphoribosyltransferase
MSMEG_4913	+	5004664..5006106	5004613	51	-	LpqM protein
MSMEG_4915	-	5006969..5009569	5009569	0	-	alpha-glucan phosphorylase
MSMEG_4916	+	5009741..5011819	5009673	68	-	alpha-amylase
MSMEG_4919	-	5014938..5015321	5015312	-9	-	hypothetical protein
MSMEG_4921	+	5016676..5017149	5016676	0	mce	methylmalonyl-CoA epimerase
MSMEG_4923	-	5017466..5018140	5018140	0	-	hypothetical protein
MSMEG_4924	+	5018187..5019794	5018186	1	-	adenylate cyclase
MSMEG_4932	-	5029849..5031105	5031105	0	murA	UDP-N-acetylglucosamine 1-carboxyvinyltransferase
MSMEG_4934	+	5031204..5031776	5031204	0	-	ATP:cob(I)alamin adenosyltransferase
MSMEG_4941	-	5038576..5038836	5038902	66	atpE	F0F1 ATP synthase subunit C
MSMEG_4943	-	5039725..5040171	5040360	189	-	hypothetical protein
MSMEG_4948	-	5043950..5044615	5044647	32	-	Sua5/YciO/YrdC/YwlC family protein
MSMEG_4951	-	5046684..5046911	5046979	68	rpmE	50S ribosomal protein L31
MSMEG_4953	+	5048768..5049373	5048721	47	-	transcriptional regulator
MSMEG_4959	-	5056491..5058143	5058143	0	argS	arginyl-tRNA synthetase
MSMEG_4964	-	5062076..5062879	5062898	19	-	TetR family transcriptional regulator
MSMEG_4967	-	5064154..5065035	5065047	12	-	hypothetical protein
MSMEG_4972	-	5068972..5069505	5069496	-9	-	acetyltransferase
MSMEG_4973	+	5069552..5069935	5069551	1	-	glyoxalase/bleomycin resistance protein/dioxygenase
MSMEG_4979	-	5074346..5075281	5075326	45	cysD	sulfate adenylyltransferase subunit 2
MSMEG_4983	+	5078986..5079549	5078986	0	-	TetR family transcriptional regulator
MSMEG_4985	-	5080106..5080597	5080597	0	-	carbonic anhydrase
MSMEG_4990	-	5087389..5088138	5088138	0	-	DNA-binding response regulator
MSMEG_4992	+	5088250..5088714	5088256	-6	-	hypothetical protein
MSMEG_4993	-	5089057..5089329	5089355	26	-	hypothetical protein
MSMEG_4995	+	5089843..5090820	5089826	17	-	oligopeptide transporter permease AppB
MSMEG_4998	-	5095326..5096555	5096556	1	-	alpha/beta hydrolase
MSMEG_4999	+	5093630..5095336	5093630	0	-	extracellular solute-binding protein
MSMEG_5004	-	5102136..5103290	5103338	48	-	DNA repair exonuclease
MSMEG_5006	+	5103405..5103905	5103405	0	-	phosphohistidine phosphatase
MSMEG_5007	-	5104459..5104992	5105040	48	-	LprB protein
MSMEG_5008	+	5105176..5106912	5105176	0	-	ABC transporter ATP-binding protein
MSMEG_5011	-	5109397..5109594	5109594	0	-	hypothetical protein
MSMEG_5013	+	5109663..5110502	5109632	31	-	hypothetical protein
MSMEG_5016	-	5113573..5113779	5113779	0	-	hypothetical protein
MSMEG_5018	-	5114459..5115583	5115580	-3	-	adenylate and guanylate cyclase catalytic domain-containing protein
MSMEG_5021	-	5117738..5118784	5118784	0	-	alcohol dehydrogenase
MSMEG_5022	+	5118895..5120736	5118895	0	-	flavin-containing monooxygenase FMO
MSMEG_5023	+	5120775..5121482	5120775	0	-	chitooligosaccharide deacetylase
MSMEG_5025	-	5123453..5124289	5124289	0	-	transcriptional regulator
MSMEG_5027	+	5124317..5124787	5124317	0	-	glyoxalase
MSMEG_5028	+	5124797..5125234	5124797	0	-	HIT family protein
MSMEG_5032	-	5128678..5129328	5129328	0	-	transcriptional regulator
MSMEG_5037	+	5130603..5131970	5130603	0	-	oxidoreductase, FAD-binding
MSMEG_5038	+	5132901..5134121	5132901	0	-	cytochrome P450
MSMEG_5042	-	5136571..5138316	5138317	1	-	ATP-dependent rna helicase, dead/deah box family protein
MSMEG_5043	+	5138407..5138946	5138407	0	-	LprE protein
MSMEG_5048	+	5147070..5147831	5147013	57	-	hypothetical protein
MSMEG_5050	-	5153068..5153832	5153855	23	map	methionine aminopeptidase
MSMEG_5052	+	5153902..5154162	5153902	0	-	DNA-binding protein
MSMEG_5053	+	5154241..5155065	5154205	36	-	short chain alcohol dehydrogenase
MSMEG_5055	-	5155924..5157066	5157093	27	-	NAD-dependent malic enzyme
MSMEG_5056	+	5157213..5158280	5157187	26	corA	magnesium and cobalt transporter CorA
MSMEG_5058	-	5158887..5160107	5160163	56	-	ABC transporter ATP-binding protein
MSMEG_5061	-	5161862..5163259	5163322	63	-	extracellular solute-binding protein
MSMEG_5062	-	5163424..5163882	5164003	121	-	hypothetical protein
MSMEG_5063	+	5164005..5164454	5164005	0	-	integral membrane protein
MSMEG_5064	-	5164473..5165429	5165429	0	-	malyl-CoA lyase
MSMEG_5065	+	5165455..5166741	5165455	0	-	Mg/Co/Ni transporter MgtE
MSMEG_5068	+	5168711..5169850	5168713	-2	-	Mrp protein
MSMEG_5072	-	5172290..5173063	5173063	0	-	RNA polymerase sigma factor SigE
MSMEG_5073	+	5173240..5173872	5173240	0	-	O-methyltransferase, family protein 3
MSMEG_5074	+	5173964..5174614	5173955	9	-	transcriptional regulatory protein
MSMEG_5078	-	5178352..5179566	5179640	74	glgC	glucose-1-phosphate adenylyltransferase
MSMEG_5079	+	5177781..5178398	5177781	0	-	hypothetical protein
MSMEG_5080	+	5179761..5180924	5179761	0	-	glycogen synthase
MSMEG_5081	-	5180979..5181146	5181247	101	-	hypothetical protein
MSMEG_5087	-	5186042..5186626	5186599	-27	-	hypothetical protein
MSMEG_5088	+	5186695..5188770	5186680	15	-	hypothetical protein
MSMEG_5100	-	5199494..5202979	5203045	66	-	indolepyruvate ferredoxin oxidoreductase
MSMEG_5101	+	5198683..5199513	5198657	26	-	hypothetical protein
MSMEG_5103	-	5204819..5205886	5205886	0	dapE	succinyl-diaminopimelate desuccinylase
MSMEG_5104	+	5205921..5206865	5205921	0	-	tetrahydropicolinate succinylase
MSMEG_5108	+	5209320..5209718	5209307	13	-	hypothetical protein
MSMEG_5111	+	5212083..5212454	5212036	47	-	hypothetical protein
MSMEG_5114	-	5213151..5214557	5214557	0	-	acyl-CoA synthetase
MSMEG_5116	+	5214644..5215138	5214644	0	-	hypothetical protein
MSMEG_5118	+	5215146..5215685	5215146	0	-	nudix hydrolase
MSMEG_5119	-	5216637..5218265	5218265	0	pruA	1-pyrroline-5-carboxylate dehydrogenase
MSMEG_5120	+	5218349..5219926	5218349	0	-	hypothetical protein
MSMEG_5122	-	5221049..5221372	5221515	143	-	ferredoxin
MSMEG_5126	-	5225815..5228439	5228464	25	fbiC	FO synthase
MSMEG_5127	+	5228643..5229797	5228596	47	-	hypothetical protein
MSMEG_5131	+	5233598..5234785	5233558	40	-	hypothetical protein
MSMEG_5132	-	5234873..5236774	5236774	0	typA	GTP-binding protein TypA
MSMEG_5135	+	5237084..5237347	5237022	62	-	hypothetical protein
MSMEG_5136	-	5237353..5237805	5237830	25	-	hypothetical protein
MSMEG_5144	-	5248344..5250791	5250873	82	-	xylosidase/arabinosidase
MSMEG_5149	-	5254991..5256124	5256184	60	pimE	mannosyltransferase
MSMEG_5150	+	5254729..5255013	5254729	0	phhB	pterin-4-alpha-carbinolamine dehydratase
MSMEG_5151	+	5256323..5256931	5256294	29	-	hypothetical protein
MSMEG_5153	+	5256973..5257956	5256932	41	-	hypothetical protein
MSMEG_5154	-	5258052..5258201	5258201	0	-	hypothetical protein
MSMEG_5156	-	5258919..5259500	5259500	0	-	base excision DNA repair protein, HhH-GPD family protein
MSMEG_5157	+	5259594..5259890	5259560	34	-	hypothetical protein
MSMEG_5163	+	5264488..5265240	5264488	0	-	glycine/betaine ABC transporter periplasmic protein
MSMEG_5164	+	5265330..5266328	5265330	0	-	zinc-binding alcohol dehydrogenase
MSMEG_5169	-	5271099..5271269	5271269	0	-	hypothetical protein
MSMEG_5170	-	5271288..5271731	5271731	0	-	pyridoxamine 5'-phosphate oxidase
MSMEG_5171	+	5271798..5272811	5271797	1	-	hypothetical protein
MSMEG_5174	-	5274219..5274575	5274584	9	-	GntR family transcriptional regulator
MSMEG_5175	+	5274659..5275381	5274659	0	-	NAD-dependent deacetylase
MSMEG_5178	-	5276743..5279016	5279044	28	-	integral membrane protein
MSMEG_5180	+	5279899..5280030	5279899	0	-	hypothetical protein
MSMEG_5189	-	5288282..5289418	5289435	17	-	oxidoreductase
MSMEG_5191	-	5291112..5291633	5291633	0	-	siderophore binding protein
MSMEG_5193	-	5291664..5292626	5292626	0	-	AraC family transcriptional regulator
MSMEG_5196	+	5294168..5294923	5294051	117	-	fasciclin domain-containing protein
MSMEG_5201	+	5298285..5299076	5298236	49	-	GntR family transcriptional regulator
MSMEG_5203	-	5301228..5301752	5301752	0	-	DoxX subfamily protein
MSMEG_5210	-	5309722..5310480	5310480	0	-	hydrolase
MSMEG_5212	-	5310644..5310811	5310811	0	-	hypothetical protein
MSMEG_5213	+	5310853..5311533	5310839	14	-	hypothetical protein
MSMEG_5215	+	5312196..5312690	5312196	0	-	hypothetical protein
MSMEG_5217	-	5313276..5313614	5313614	0	-	hypothetical protein
MSMEG_5218	-	5313647..5314048	5314075	27	-	hypothetical protein
MSMEG_5220	-	5314772..5315719	5315719	0	-	esterase/lipase/thioesterase
MSMEG_5222	-	5316318..5317424	5317424	0	ychF	GTP-dependent nucleic acid-binding protein EngD
MSMEG_5223	+	5317578..5318684	5317509	69	-	hypothetical protein
MSMEG_5224	-	5318699..5319643	5319712	69	ispH	4-hydroxy-3-methylbut-2-enyl diphosphate reductase
MSMEG_5225	+	5319766..5320383	5319766	0	-	hypothetical protein
MSMEG_5231	-	5323876..5324085	5324232	147	-	hypothetical protein
MSMEG_5237	+	5327291..5328478	5327275	16	-	hypothetical protein
MSMEG_5238	-	5329295..5329918	5329918	0	-	hypothetical protein
MSMEG_5239	+	5329974..5331002	5329974	0	glpX	fructose 1,6-bisphosphatase II
MSMEG_5240	+	5331034..5332440	5330998	36	fumC	fumarate hydratase
MSMEG_5246	-	5337654..5338643	5338643	0	-	hypothetical protein
MSMEG_5248	-	5340381..5341208	5341208	0	-	acyl-[ACP] desaturase
MSMEG_5249	-	5341287..5342759	5342759	0	glyA	serine hydroxymethyltransferase
MSMEG_5250	-	5342839..5344104	5344116	12	-	CalR9 protein
MSMEG_5252	+	5344147..5345085	5344147	0	coaA	pantothenate kinase
MSMEG_5253	-	5346674..5347081	5347115	34	-	hypothetical protein
MSMEG_5255	-	5347702..5349066	5349066	0	-	hypothetical protein
MSMEG_5256	-	5349086..5349877	5349877	0	uppS	UDP diphosphate synthase
MSMEG_5257	+	5349936..5350706	5349903	33	-	hemolysin III family channel protein
MSMEG_5258	-	5350825..5351199	5351199	0	-	steroid delta-isomerase
MSMEG_5261	-	5353479..5354345	5354450	105	-	mycothiol conjugate amidase Mca
MSMEG_5262	+	5354473..5354901	5354470	3	-	hypothetical protein
MSMEG_5263	+	5355102..5355596	5355058	44	greA	transcription elongation factor GreA
MSMEG_5265	-	5356323..5357477	5357480	3	-	cystathionine gamma-synthase
MSMEG_5266	-	5358691..5359428	5359428	0	-	RDD family protein
MSMEG_5267	+	5357517..5358707	5357517	0	-	glutaryl-CoA dehydrogenase
MSMEG_5268	-	5359516..5360649	5360868	219	-	hypothetical protein
MSMEG_5270	-	5360957..5362348	5362348	0	-	cystathionine beta-synthase
MSMEG_5271	-	5362378..5363424	5363475	51	-	esterase
MSMEG_5272	+	5363628..5364581	5363628	0	-	hypothetical protein
MSMEG_5273	+	5364613..5365830	5364591	22	-	acetyl-CoA acetyltransferase
MSMEG_5274	+	5365924..5367126	5365923	1	purT	phosphoribosylglycinamide formyltransferase 2
MSMEG_5275	-	5367202..5368038	5368078	40	-	permease of the major facilitator superfamily protein
MSMEG_5276	+	5368214..5369260	5368214	0	-	3-hydroxyisobutyryl-CoA hydrolase
MSMEG_5280	-	5372158..5372706	5372802	96	-	cysteine dioxygenase type I
MSMEG_5281	+	5372831..5373301	5372831	0	-	LpqV protein
MSMEG_5282	-	5373318..5373962	5373990	28	-	transcriptional regulator
MSMEG_5284	+	5375747..5376769	5375765	-18	-	patatin
MSMEG_5285	-	5376770..5377642	5377642	0	-	phospholipase
MSMEG_5286	-	5378758..5379807	5379828	21	dapB	dihydrodipicolinate reductase N-terminus domain-containing protein
MSMEG_5287	+	5377718..5378761	5377677	41	-	dehydrogenase
MSMEG_5291	-	5382807..5384423	5384435	12	-	long-chain-fatty-acid--CoA ligase
MSMEG_5292	+	5384572..5384877	5384506	66	-	hypothetical protein
MSMEG_5298	-	5389047..5389361	5389378	17	-	hypothetical protein
MSMEG_5302	-	5390951..5392324	5392363	39	-	aerobic C4-dicarboxylate transporter
MSMEG_5307	+	5397936..5398649	5397936	0	-	TetR family transcriptional regulator
MSMEG_5308	-	5398656..5399762	5399851	89	-	hypothetical protein
MSMEG_5310	-	5400867..5401676	5401693	17	-	SAM-dependent methyltransferase
MSMEG_5317	+	5405691..5406437	5405709	-18	-	hypothetical protein
MSMEG_5323	-	5411574..5412371	5412403	32	-	hypothetical protein
MSMEG_5325	-	5413309..5413632	5413611	-21	-	hypothetical protein
MSMEG_5327	+	5413873..5414196	5413830	43	-	hypothetical protein
MSMEG_5328	+	5414528..5414827	5414488	40	-	hypothetical protein
MSMEG_5333	+	5420232..5420573	5420197	35	-	hypothetical protein
MSMEG_5339	+	5424226..5425299	5424191	35	-	nitrile hydratase regulator1
MSMEG_5340	-	5425307..5425912	5425912	0	-	TetR family transcriptional regulator
MSMEG_5343	-	5427543..5427890	5427915	25	-	hypothetical protein
MSMEG_5344	-	5427953..5428183	5428183	0	-	hypothetical protein
MSMEG_5345	+	5428272..5429072	5428281	-9	-	glycosyl hydrolase family protein
MSMEG_5349	+	5433042..5433650	5433019	23	-	hypothetical protein
MSMEG_5351	-	5435376..5435558	5435558	0	-	hypothetical protein
MSMEG_5352	+	5435666..5435977	5435647	19	-	hypothetical protein
MSMEG_5355	-	5437985..5438560	5438692	132	-	hypothetical protein
MSMEG_5359	-	5440718..5441167	5441167	0	cynS	cyanate hydratase
MSMEG_5362	+	5442231..5442995	5442231	0	-	hypothetical protein
MSMEG_5368	+	5446146..5447081	5446070	76	ehuB	ectoine/hydroxyectoine ABC transporter solute-binding protein
MSMEG_5372	-	5449234..5451729	5451732	3	-	sensor protein KdpD
MSMEG_5375	-	5454493..5455191	5455221	30	-	GntR family transcriptional regulator
MSMEG_5388	+	5466725..5466973	5466678	47	-	hypothetical protein
MSMEG_5390	+	5466991..5467392	5466905	86	-	hypothetical protein
MSMEG_5395	+	5473206..5475725	5473206	0	-	sensor protein KdpD
MSMEG_5402	-	5481632..5482420	5482420	0	-	dehydrogenase DhgA
MSMEG_5404	+	5482552..5484423	5482552	0	-	propionate--CoA ligase
MSMEG_5405	+	5486438..5486791	5486438	0	-	ArsR family transcriptional regulator
MSMEG_5406	+	5487002..5487118	5486926	76	-	hypothetical protein
MSMEG_5412	+	5491336..5492376	5491284	52	-	immunogenic protein MPT63
MSMEG_5415	-	5494583..5495866	5495905	39	eno	phosphopyruvate hydratase
MSMEG_5416	-	5495931..5496605	5496866	261	-	LpqU protein
MSMEG_5418	+	5496846..5497778	5496787	59	-	iron permease
MSMEG_5423	-	5505030..5508677	5508680	3	mfd	transcription-repair coupling factor
MSMEG_5424	-	5508726..5509340	5509361	21	-	TetR family transcriptional regulator
MSMEG_5426	+	5509565..5511013	5509427	138	glmU	bifunctional N-acetylglucosamine-1-phosphate uridyltransferase/glucosamine-1-phosphate acetyltransferase
MSMEG_5427	+	5511115..5512095	5511084	31	-	ribose-phosphate pyrophosphokinase
MSMEG_5431	+	5514158..5514805	5514039	119	-	50S ribosomal protein L25
MSMEG_5434	+	5516811..5517245	5516700	111	-	hypothetical protein
MSMEG_5435	-	5517344..5518981	5519269	288	-	long-chain-fatty-acid--CoA ligase
MSMEG_5436	-	5519402..5520370	5520364	-6	ispE	4-diphosphocytidyl-2-C-methyl-D-erythritol kinase
MSMEG_5440	-	5523539..5524393	5524393	0	-	deoxyribonuclease
MSMEG_5441	+	5524418..5525965	5524416	2	metG	methionyl-tRNA synthetase
MSMEG_5445	-	5530749..5531585	5531585	0	-	hypothetical protein
MSMEG_5446	+	5529526..5530779	5529526	0	pabB	aminodeoxychorismate synthase component I
MSMEG_5448	-	5534381..5535589	5535589	0	arcA	arginine deiminase
MSMEG_5452	-	5536711..5537388	5537389	1	-	hypothetical protein
MSMEG_5454	+	5538195..5539166	5538195	0	-	choloylglycine hydrolase
MSMEG_5458	-	5542495..5543496	5543496	0	-	cyclic nucleotide-binding protein
MSMEG_5462	+	5545249..5546187	5545213	36	rarD	RarD protein
MSMEG_5468	-	5550191..5551345	5551408	63	-	hypothetical protein
MSMEG_5471	-	5553543..5554439	5554466	27	galU	UTP-glucose-1-phosphate uridylyltransferase
MSMEG_5473	+	5555211..5557037	5555167	44	-	transporter
MSMEG_5475	-	5557934..5558698	5558713	15	-	acetate operon repressor
MSMEG_5479	+	5562618..5562938	5562592	26	-	type I antifreeze protein
MSMEG_5482	+	5564013..5564483	5563973	40	mscL	large-conductance mechanosensitive channel
MSMEG_5483	-	5564562..5565209	5565362	153	-	porin
MSMEG_5486	-	5566507..5567841	5567922	81	-	peptidase S1 and S6, chymotrypsin/Hap
MSMEG_5488	-	5569498..5570190	5570184	-6	-	DNA-binding response regulator
MSMEG_5489	-	5570348..5570521	5570586	65	rpmF	50S ribosomal protein L32
MSMEG_5496	+	5579234..5580490	5579251	-17	-	MscS mechanosensitive ion channel
MSMEG_5502	+	5584716..5586893	5584677	39	-	hypothetical protein
MSMEG_5504	+	5588558..5589319	5588558	0	-	hypothetical protein
MSMEG_5505	+	5589415..5589999	5589414	1	-	hypothetical protein
MSMEG_5506	-	5590070..5590582	5590787	205	-	hypothetical protein
MSMEG_5509	+	5594766..5595632	5594835	-69	-	hypothetical protein
MSMEG_5512	-	5598646..5600031	5600028	-3	-	magnesium chelatase
MSMEG_5513	+	5600142..5601998	5600142	0	-	serine/threonine protein kinase
MSMEG_5518	-	5606450..5607349	5607435	86	-	antigen 34 kDa
MSMEG_5520	+	5608770..5609618	5608770	0	-	hypothetical protein
MSMEG_5522	+	5611326..5611943	5611308	18	-	TetR family transcriptional regulator
MSMEG_5525	-	5614853..5616016	5616080	64	sucC	succinyl-CoA synthetase subunit beta
MSMEG_5526	+	5616372..5617415	5616235	137	-	peptidoglycan-binding LysM
MSMEG_5534	-	5622802..5625153	5625156	3	pcrA	ATP-dependent DNA helicase PcrA
MSMEG_5535	+	5625064..5625345	5625225	-161	-	hypothetical protein
MSMEG_5537	-	5625750..5627759	5627784	25	-	integral membrane protein
MSMEG_5538	-	5628893..5630341	5630341	0	-	[NADP+] succinate-semialdehyde dehydrogenase
MSMEG_5539	+	5627890..5628903	5627866	24	-	hypothetical protein
MSMEG_5541	+	5630392..5632041	5630392	0	pgi	glucose-6-phosphate isomerase
MSMEG_5543	-	5632985..5633326	5633395	69	-	hypothetical protein
MSMEG_5545	-	5634240..5635106	5635106	0	-	formamidopyrimidine-DNA glycosylase
MSMEG_5546	-	5636862..5637251	5637254	3	-	membrane spanning protein
MSMEG_5548	-	5637258..5637998	5637998	0	cobF	precorrin 6A synthase
MSMEG_5549	+	5638116..5639345	5638089	27	-	hypothetical protein
MSMEG_5553	+	5641267..5643117	5641240	27	cheR	chemotaxis protein CheR
MSMEG_5554	-	5643478..5644194	5644217	23	-	ANTAR domain-containing protein
MSMEG_5556	+	5645336..5646550	5645270	66	-	MFS permease
MSMEG_5557	-	5646557..5647120	5647170	50	-	hypothetical protein
MSMEG_5559	+	5647818..5649233	5647786	32	-	metabolite/sugar transporter
MSMEG_5560	+	5649256..5649882	5649256	0	-	hypothetical protein
MSMEG_5562	+	5649967..5650446	5649967	0	rnhA	ribonuclease H
MSMEG_5567	-	5654425..5655027	5655027	0	-	TetR family transcriptional regulator
MSMEG_5568	+	5655119..5655880	5655087	32	-	clavaldehyde dehydrogenase
MSMEG_5570	-	5656824..5659091	5659091	0	-	ATP-dependent DNA ligase
MSMEG_5576	+	5664415..5665851	5664424	-9	-	D-mannonate oxidoreductase
MSMEG_5580	+	5668970..5669956	5669000	-30	-	Ku protein
MSMEG_5582	-	5670763..5671227	5671255	28	-	hypothetical protein
MSMEG_5585	-	5675106..5675636	5675638	2	-	hypothetical protein
MSMEG_5587	+	5675160..5675426	5675136	24	-	hypothetical protein
MSMEG_5589	+	5675819..5677042	5675788	31	-	manganese transporter MntH
MSMEG_5590	-	5678088..5679185	5679187	2	-	carboxylate-amine ligase
MSMEG_5592	+	5679244..5680065	5679247	-3	-	hypothetical protein
MSMEG_5595	-	5683665..5684138	5684165	27	-	MarR family transcriptional regulator
MSMEG_5597	+	5685226..5685846	5685196	30	-	TetR family transcriptional regulator
MSMEG_5602	+	5688973..5689389	5688973	0	-	hypothetical protein
MSMEG_5605	+	5690437..5691825	5690437	0	-	cytochrome bd ubiquinol oxidase subunit I
MSMEG_5607	+	5693137..5693385	5693088	49	-	hypothetical protein
MSMEG_5610	+	5696228..5697178	5696046	182	-	transcriptional regulator family protein
MSMEG_5611	+	5697272..5697730	5697211	61	-	spore protein
MSMEG_5613	-	5698339..5698731	5698758	27	-	transmembrane protein
MSMEG_5617	-	5700826..5701302	5701364	62	-	immunogenic protein MPT63
MSMEG_5635	-	5720548..5720736	5720736	0	-	hypothetical protein
MSMEG_5639	-	5725931..5726662	5726662	0	-	enoyl-CoA hydratase
MSMEG_5641	-	5728812..5729963	5730018	55	-	glycoside hydrolase family protein
MSMEG_5642	+	5730092..5731561	5730092	0	-	acetyl-coenzyme a carboxylase carboxyl transferase
MSMEG_5645	-	5734567..5735295	5735295	0	-	hypothetical protein
MSMEG_5646	+	5735881..5736054	5735472	409	-	hypothetical protein
MSMEG_5648	-	5736936..5737325	5737325	0	-	hypothetical protein
MSMEG_5650	-	5739055..5740743	5740743	0	-	AMP-dependent synthetase/ligase
MSMEG_5652	-	5741657..5742577	5742694	117	-	alpha/beta hydrolase
MSMEG_5658	+	5748411..5749523	5748411	0	-	epoxide hydrolase
MSMEG_5661	-	5753419..5755335	5755366	31	-	ABC transporter ATP-binding protein
MSMEG_5662	+	5755451..5756161	5755451	0	prrA	DNA-binding response regulator PrrA
MSMEG_5664	-	5757592..5757954	5757955	1	-	hypothetical protein
MSMEG_5666	+	5757986..5758234	5757986	0	-	hypothetical protein
MSMEG_5672	-	5763378..5764682	5764745	63	gltA	type II citrate synthase
MSMEG_5673	-	5764801..5765442	5765442	0	-	transcriptional regulator
MSMEG_5675	-	5766819..5767511	5767511	0	pdxH	pyridoxamine 5'-phosphate oxidase
MSMEG_5676	+	5767553..5768686	5767553	0	-	citrate synthase 2
MSMEG_5679	-	5769670..5769984	5769984	0	-	DNA-binding protein
MSMEG_5680	+	5770134..5770589	5769966	168	-	glyoxalase
MSMEG_5682	-	5772279..5773256	5773340	84	-	hypothetical protein
MSMEG_5684	+	5774274..5775386	5774274	0	-	phosphoserine aminotransferase
MSMEG_5685	+	5775478..5776308	5775467	11	-	DNA-binding protein
MSMEG_5688	-	5777448..5777879	5777879	0	-	MarR family transcriptional regulator
MSMEG_5689	+	5777961..5778230	5777961	0	-	hypothetical protein
MSMEG_5691	-	5778712..5779497	5779507	10	-	hypothetical protein
MSMEG_5693	+	5779698..5781245	5779593	105	-	transporter major facilitator family protein
MSMEG_5696	-	5782812..5783261	5783390	129	-	cold-shock DNA-binding domain-containing protein
MSMEG_5697	+	5783385..5783795	5783358	27	-	hypothetical protein
MSMEG_5700	+	5785578..5787038	5785575	3	-	hypothetical protein
MSMEG_5701	-	5787056..5787484	5787533	49	moaE	molybdopterin converting factor subunit 2
MSMEG_5704	-	5788473..5788670	5788661	-9	-	hypothetical protein
MSMEG_5705	+	5788729..5790984	5788726	3	-	hypothetical protein
MSMEG_5706	+	5791025..5792782	5791098	-73	-	DNA or RNA helicase of superfamily protein II
MSMEG_5707	-	5792803..5793156	5793147	-9	-	cupin
MSMEG_5710	-	5794807..5795331	5795340	9	-	hypothetical protein
MSMEG_5712	-	5797558..5798490	5798490	0	-	LysR family transcriptional regulator
MSMEG_5713	+	5796496..5797728	5796460	36	-	major facilitator family protein transporter
MSMEG_5715	-	5799650..5800642	5800642	0	-	hypothetical protein
MSMEG_5717	+	5800752..5801177	5800752	0	-	pyridoxamine 5'-phosphate oxidase
MSMEG_5722	-	5806701..5806889	5806889	0	-	hypothetical protein
MSMEG_5724	+	5807649..5808116	5807649	0	-	MarR family transcriptional regulator
MSMEG_5725	+	5808140..5809312	5808140	0	-	aminotransferase
MSMEG_5733	-	5816547..5817425	5817425	0	-	universal stress protein family protein
MSMEG_5734	-	5817499..5818581	5818581	0	-	alpha-methylacyl-CoA racemase
MSMEG_5735	+	5818600..5820267	5818600	0	-	indole-3-pyruvate decarboxylase
MSMEG_5736	-	5820278..5820718	5820718	0	-	cyclase/dehydrase
MSMEG_5738	+	5820751..5821098	5820751	0	-	hypothetical protein
MSMEG_5740	-	5824860..5825105	5825129	24	-	hypothetical protein
MSMEG_5741	-	5825153..5825788	5825808	20	-	hypothetical protein
MSMEG_5766	+	5840791..5841132	5840759	32	-	hypothetical protein
MSMEG_5767	-	5841139..5842152	5842208	56	-	hypothetical protein
MSMEG_5770	-	5843430..5843888	5843900	12	-	hypothetical protein
MSMEG_5771	-	5843975..5844388	5844461	73	-	hypothetical protein
MSMEG_5773	+	5844594..5845598	5844560	34	-	fatty acid desaturase
MSMEG_5776	+	5849446..5850114	5849446	0	phoU	phosphate transporter regulatory protein PhoU
MSMEG_5784	-	5856707..5857492	5857597	105	-	transcriptional regulatory protein
MSMEG_5785	+	5857658..5858473	5857676	-18	-	hypothetical protein
MSMEG_5789	+	5859664..5860497	5859623	41	-	thiosulfate sulfurtransferase
MSMEG_5795	-	5862693..5863562	5863580	18	-	4-amino-4-deoxychorismate lyase
MSMEG_5796	+	5863663..5864742	5863663	0	-	glycine cleavage T-protein (aminomethyl transferase)
MSMEG_5797	+	5865007..5865180	5864933	74	-	hypothetical protein
MSMEG_5798	-	5865211..5866293	5866294	1	purM	phosphoribosylaminoimidazole synthetase
MSMEG_5799	+	5866339..5867736	5866397	-58	-	nucleoside-diphosphate-sugar epimerase
MSMEG_5800	-	5867744..5869279	5869312	33	purF	amidophosphoribosyltransferase
MSMEG_5803	+	5871708..5872067	5871681	27	-	hypothetical protein
MSMEG_5816	+	5882145..5883410	5882055	90	-	hypothetical protein
MSMEG_5817	-	5883420..5883806	5883806	0	-	hypothetical protein
MSMEG_5821	-	5887175..5887831	5887834	3	-	caax amino protease
MSMEG_5824	-	5889558..5891855	5891855	0	purL	phosphoribosylformylglycinamidine synthase II
MSMEG_5826	+	5892606..5894912	5893122	-516	-	pyruvate decarboxylase
MSMEG_5828	-	5895289..5896554	5896554	0	-	aminopeptidase
MSMEG_5829	+	5896604..5897635	5896604	0	-	Dyp-type peroxidase
MSMEG_5830	+	5897635..5898432	5897531	104	-	hypothetical protein
MSMEG_5832	-	5899268..5899516	5899507	-9	purS	phosphoribosylformylglycinamidine synthase subunit PurS
MSMEG_5834	+	5900103..5900858	5900220	-117	-	metallo-beta-lactamase superfamily protein
MSMEG_5835	-	5900871..5902514	5902514	0	-	FAD-binding dehydrogenase
MSMEG_5837	-	5903317..5903802	5903802	0	-	glutathione peroxidase
MSMEG_5838	-	5903822..5904367	5904367	0	-	TetR family transcriptional regulator
MSMEG_5841	-	5906984..5907883	5907883	0	purC	phosphoribosylaminoimidazole-succinocarboxamide synthase
MSMEG_5843	-	5909473..5910120	5910063	-57	-	hypothetical protein
MSMEG_5847	-	5912178..5913602	5913596	-6	purB	adenylosuccinate lyase
MSMEG_5852	-	5918416..5919597	5919684	87	purD	phosphoribosylamine--glycine ligase
MSMEG_5854	+	5921046..5921669	5921046	0	-	TetR family transcriptional regulator
MSMEG_5868	-	5933938..5934246	5934279	33	-	hypothetical protein
MSMEG_5871	+	5934342..5934770	5934354	-12	-	HIT family protein
MSMEG_5872	-	5936199..5936918	5936918	0	phoP	DNA-binding response regulator PhoP
MSMEG_5873	+	5937058..5937876	5937058	0	-	hypothetical protein
MSMEG_5875	-	5938421..5938591	5938576	-15	-	hypothetical protein
MSMEG_5877	-	5938617..5939687	5939753	66	-	hypothetical protein
MSMEG_5879	-	5940642..5941298	5941387	89	-	D-alanyl-D-alanine dipeptidase
MSMEG_5884	+	5945888..5946787	5945888	0	-	3-hydroxyisobutyrate dehydrogenase
MSMEG_5885	-	5946791..5947627	5947659	32	-	short chain dehydrogenase
MSMEG_5887	+	5948845..5949216	5948759	86	-	intersectin-EH binding protein Ibp1
MSMEG_5889	+	5949761..5950150	5949720	41	-	hypothetical protein
MSMEG_5890	+	5950199..5950363	5950199	0	-	hypothetical protein
MSMEG_5901	-	5961722..5962585	5962585	0	-	TrnB2 protein
MSMEG_5912	+	5971046..5972599	5971011	35	gabD2	succinate-semialdehyde dehydrogenase
MSMEG_5916	-	5976314..5976595	5976676	81	-	hypothetical protein
MSMEG_5920	-	5979753..5980784	5981025	241	-	FMN-dependent monooxygenase
MSMEG_5924	+	5984266..5984898	5984262	4	-	hypothetical protein
MSMEG_5925	+	5985003..5986154	5984980	23	-	Rieske (2Fe-2S) domain-containing protein
MSMEG_5928	-	5988156..5988833	5988863	30	-	hypothetical protein
MSMEG_5934	-	5994025..5994357	5994387	30	-	hypothetical protein
MSMEG_5935	-	5994502..5996577	5996577	0	-	ATP-dependent DNA helicase
MSMEG_5936	-	5996684..5997067	5997102	35	-	hypothetical protein
MSMEG_5941	+	6000020..6001720	6000020	0	-	3-ketosteroid-delta-1-dehydrogenase
MSMEG_5947	+	6007711..6008229	6007618	93	cysE	serine O-acetyltransferase
MSMEG_5950	+	6011799..6012347	6011772	27	-	colanic acid biosynthesis acetyltransferase WcaF
MSMEG_5956	-	6016202..6017173	6017318	145	-	NAD dependent epimerase/dehydratase
MSMEG_5967	-	6030680..6032335	6032449	114	-	glucose-methanol-choline oxidoreductase
MSMEG_5989	-	6055221..6056327	6056357	30	-	hypothetical protein
MSMEG_5996	+	6062510..6063673	6062510	0	-	acetyl-CoA acetyltransferase
MSMEG_6009	-	6073484..6074101	6074101	0	-	TetR family transcriptional regulator
MSMEG_6012	-	6075845..6077023	6077023	0	-	acyl-CoA dehydrogenase
MSMEG_6029	+	6096471..6097322	6096469	2	-	hypothetical protein
MSMEG_6032	+	6098766..6099374	6098692	74	-	TetR family transcriptional regulator
MSMEG_6038	-	6104435..6105625	6105656	31	-	pigment production hydroxylase
MSMEG_6042	+	6109952..6110566	6109754	198	-	TetR family transcriptional regulator
MSMEG_6044	-	6111320..6112420	6112420	0	-	ligand-binding /sugar binding domain-containing protein
MSMEG_6053	+	6121140..6121799	6121140	0	bluB	cob(II)yrinic acid a,c-diamide reductase
MSMEG_6054	+	6121823..6122608	6121823	0	-	LamB/YcsF family protein
MSMEG_6059	-	6127628..6127912	6127912	0	-	hypothetical protein
MSMEG_6060	+	6127999..6129036	6127999	0	-	permease
MSMEG_6064	-	6131586..6132566	6132718	152	-	lipoprotein
MSMEG_6071	+	6135261..6136205	6135261	0	-	metallo-beta-lactamase superfamily protein
MSMEG_6077	-	6141027..6141515	6141535	20	-	CarD family transcriptional regulator
MSMEG_6078	+	6141800..6142360	6141769	31	-	LpqE protein
MSMEG_6080	+	6143853..6144971	6143828	25	-	DNA integrity scanning protein DisA
MSMEG_6085	-	6148672..6149445	6149462	17	-	hydrolase, alpha/beta hydrolase fold family protein
MSMEG_6086	+	6149485..6149802	6149485	0	-	antibiotic biosynthesis monooxygenase domain-containing protein
MSMEG_6090	-	6152546..6152758	6152878	120	-	hypothetical protein
MSMEG_6091	-	6152971..6155517	6155592	75	-	negative regulator of genetic competence ClpC/mecB
MSMEG_6092	-	6155786..6156130	6156176	46	-	Lsr2 protein
MSMEG_6094	-	6156246..6157769	6157769	0	lysS	lysyl-tRNA synthetase
MSMEG_6098	-	6160864..6161811	6161839	28	-	chalcone/stilbene synthase
MSMEG_6105	-	6166447..6168759	6168850	91	-	cell division protein
MSMEG_6109	+	6172152..6172883	6172152	0	-	LpqG protein
MSMEG_6110	-	6172888..6173469	6173463	-6	hpt	hypoxanthine phosphoribosyltransferase
MSMEG_6113	-	6175537..6176979	6176958	-21	dacB	D-alanyl-D-alanine carboxypeptidase/D-alanyl-D-alanine-endopeptidase
MSMEG_6114	+	6177063..6177551	6176993	70	ppa	inorganic pyrophosphatase
MSMEG_6125	-	6188858..6189787	6189787	0	-	transcriptional regulatory protein
MSMEG_6126	+	6187851..6188864	6187860	-9	-	D-isomer specific 2-hydroxyacid dehydrogenase
MSMEG_6127	+	6190044..6190403	6189895	149	-	anti-anti-sigma factor
MSMEG_6129	+	6190437..6190883	6190434	3	-	hypothetical protein
MSMEG_6131	-	6192886..6194094	6194160	66	-	magnesium or manganese-dependent protein phosphatase
MSMEG_6135	-	6198302..6198706	6198718	12	-	hypothetical protein
MSMEG_6137	+	6200005..6203940	6200005	0	-	non-ribosomal peptide synthetase
MSMEG_6145	+	6213505..6214221	6213368	137	-	hypothetical protein
MSMEG_6150	+	6219676..6220032	6219667	9	-	4-carboxymuconolactone decarboxylase
MSMEG_6151	+	6220029..6220904	6220029	0	-	alpha/beta hydrolase
MSMEG_6153	-	6221127..6222335	6222336	1	-	DNA polymerase III subunit delta'
MSMEG_6154	+	6222417..6224108	6222417	0	-	adenylate cyclase
MSMEG_6159	-	6229963..6230166	6230349	183	-	hypothetical protein
MSMEG_6160	+	6230468..6232798	6230422	46	-	ATP-dependent rna helicase, dead/deah box family protein
MSMEG_6163	+	6235347..6236363	6235347	0	-	hypothetical protein
MSMEG_6173	+	6241372..6242253	6241384	-12	-	morphological differentiation-associated protein
MSMEG_6174	-	6242692..6243474	6243474	0	-	IclR family transcriptional regulator
MSMEG_6179	+	6247672..6250494	6248539	-867	-	acetyl-coenzyme A synthetase
MSMEG_6180	-	6250558..6251238	6251306	68	-	hypothetical protein
MSMEG_6182	+	6251411..6251920	6251380	31	-	hypothetical protein
MSMEG_6187	-	6255512..6256291	6256291	0	nth	endonuclease III
MSMEG_6188	+	6256441..6256734	6256441	0	-	hypothetical protein
MSMEG_6189	+	6256824..6257498	6256773	51	-	Crp/Fnr family transcriptional regulator protein
MSMEG_6192	-	6258847..6259008	6259008	0	-	hypothetical protein
MSMEG_6193	+	6259056..6260090	6259056	0	-	anion-transporting ATPase
MSMEG_6199	-	6266743..6267099	6267216	117	-	transcription factor WhiB
MSMEG_6201	+	6267483..6269849	6267396	87	-	transglycosylase
MSMEG_6202	+	6269949..6270935	6269949	0	-	hypothetical protein
MSMEG_6206	-	6272798..6274021	6274021	0	-	serine/threonine protein kinase
MSMEG_6209	+	6275481..6275699	6275481	0	-	hypothetical protein
MSMEG_6211	-	6276404..6276556	6276556	0	-	hypothetical protein
MSMEG_6212	+	6276681..6277265	6276639	42	-	hemerythrin HHE cation binding domain-containing protein
MSMEG_6213	-	6277327..6278220	6278252	32	-	manganese containing catalase
MSMEG_6214	-	6278296..6278760	6278760	0	-	GatB/Yqey domain-containing protein
MSMEG_6215	-	6278771..6279496	6279496	0	-	hypothetical protein
MSMEG_6216	+	6279519..6280592	6279513	6	-	integral membrane protein
MSMEG_6219	+	6282344..6283315	6282291	53	-	ATPase AAA
MSMEG_6221	-	6284642..6285634	6285634	0	-	integral membrane protein
MSMEG_6222	+	6285668..6286591	6285668	0	-	integral membrane protein
MSMEG_6227	+	6290798..6291538	6290759	39	-	PadR family transcriptional regulator
MSMEG_6229	-	6292243..6293760	6293797	37	glpK	glycerol kinase
MSMEG_6231	+	6293807..6294562	6293816	-9	-	hypothetical protein
MSMEG_6233	-	6297491..6298297	6298297	0	-	hypothetical protein
MSMEG_6234	+	6298376..6299845	6298376	0	-	hypothetical protein
MSMEG_6235	+	6299856..6300536	6299865	-9	-	thiopurine S-methyltransferase (tpmt) superfamily protein
MSMEG_6239	-	6303617..6304816	6304858	42	-	1,3-propanediol dehydrogenase
MSMEG_6242	-	6307532..6308803	6308844	41	-	alcohol dehydrogenase
MSMEG_6251	-	6316930..6317583	6317571	-12	-	hypothetical protein
MSMEG_6253	-	6318227..6318691	6318691	0	-	fur family protein transcriptional regulator
MSMEG_6254	-	6318744..6319214	6319214	0	-	hypothetical protein
MSMEG_6257	-	6321515..6322780	6322821	41	-	aspartate kinase
MSMEG_6258	+	6322878..6323498	6322878	0	-	nitroreductase
MSMEG_6265	+	6330437..6331087	6330369	68	-	transcriptional regulator
MSMEG_6275	-	6340409..6341422	6341422	0	-	DNA polymerase III subunit epsilon
MSMEG_6276	+	6341496..6342719	6341496	0	-	mur ligase
MSMEG_6280	-	6344931..6345239	6345356	117	-	hypothetical protein
MSMEG_6281	+	6345388..6346182	6345397	-9	-	N-acetylmuramoyl-L-alanine amidase
MSMEG_6282	-	6346190..6346627	6346698	71	-	KanY protein
MSMEG_6283	+	6346717..6348117	6346717	0	-	FAD binding domain-containing protein
MSMEG_6284	+	6348114..6349427	6348096	18	-	cyclopropane-fatty-acyl-phospholipid synthase
MSMEG_6286	-	6351487..6352773	6352919	146	-	aspartate transaminase
MSMEG_6288	+	6353155..6354036	6352991	164	-	hypothetical protein
MSMEG_6289	+	6354081..6355103	6354081	0	-	trypsin
MSMEG_6291	+	6356801..6358051	6356746	55	-	D-amino-acid dehydrogenase
MSMEG_6292	+	6358172..6358645	6358155	17	-	transcription elongation factor GreA
MSMEG_6300	+	6366544..6367221	6366465	79	-	GntR family transcriptional regulator
MSMEG_6302	-	6368286..6369332	6369332	0	ligC	ATP-dependent DNA ligase
MSMEG_6303	-	6370453..6371685	6371715	30	-	para-nitrobenzyl esterase
MSMEG_6305	+	6371770..6372138	6371770	0	-	hypothetical protein
MSMEG_6307	+	6373123..6374550	6373075	48	-	glutamine-binding periplasmic protein/glutamine transporter permease
MSMEG_6312	-	6378073..6379317	6379302	-15	-	cytochrome P450
MSMEG_6314	-	6381142..6382050	6382050	0	-	haloalkane dehalogenase
MSMEG_6315	+	6380664..6381155	6380664	0	-	lipoprotein LpqH
MSMEG_6316	+	6382186..6382716	6382139	47	-	lipoprotein LpqH
MSMEG_6317	+	6382820..6383470	6382820	0	-	lipolytic protein G-D-S-L
MSMEG_6322	-	6389612..6390985	6390985	0	-	bifunctional wax ester synthase/acyl-CoA diacylglycerol acyltransferase
MSMEG_6328	-	6394590..6395096	6395096	0	-	hypothetical protein
MSMEG_6329	-	6396103..6396618	6396705	87	-	hypothetical protein
MSMEG_6330	+	6395196..6396140	6395181	15	-	prephenate dehydrogenase
MSMEG_6336	+	6400335..6400700	6400335	0	-	hypothetical protein
MSMEG_6337	-	6400727..6401740	6401736	-4	-	phosphotransferase enzyme family protein
MSMEG_6343	-	6407249..6407746	6407746	0	-	hypothetical protein
MSMEG_6345	+	6407908..6408258	6407838	70	-	hypothetical protein
MSMEG_6351	+	6410654..6411739	6410654	0	hisC	aminotransferase
MSMEG_6354	+	6413230..6413949	6413184	46	-	serine esterase, cutinase
MSMEG_6356	-	6414574..6415206	6415458	252	-	AraC family transcriptional regulator
MSMEG_6361	-	6417795..6418307	6418307	0	-	MarR family transcriptional regulator
MSMEG_6365	+	6421207..6421734	6421077	130	-	hypothetical protein
MSMEG_6368	-	6424261..6424665	6424665	0	-	DNA-binding protein
MSMEG_6372	+	6426713..6427120	6426713	0	-	membrane protein
MSMEG_6382	+	6436944..6438350	6436968	-24	-	oxidoreductase, FAD-binding
MSMEG_6384	+	6438913..6441132	6438834	79	katG	catalase/peroxidase HPI
MSMEG_6385	+	6441262..6442026	6441233	29	-	short chain dehydrogenase
MSMEG_6394	-	6464462..6465475	6465502	27	-	hypothetical protein
MSMEG_6398	-	6467091..6468098	6468212	114	-	antigen 85-A
MSMEG_6402	-	6472402..6472944	6472963	19	-	PAP2 superfamily protein
MSMEG_6404	-	6474878..6476116	6476117	1	glf	UDP-galactopyranose mutase
MSMEG_6405	+	6476344..6477261	6476241	103	-	Erp protein
MSMEG_6406	+	6477408..6479018	6477408	0	-	N-acetylmuramoyl-L-alanine amidase
MSMEG_6407	-	6479076..6479900	6479929	29	-	cof family hydrolase
MSMEG_6409	-	6480665..6481456	6481456	0	-	acyltransferase
MSMEG_6410	+	6481598..6483154	6481567	31	-	Rieske 2Fe-2S family protein
MSMEG_6412	-	6483487..6484305	6484334	29	-	hypothetical protein
MSMEG_6414	+	6485712..6487163	6485721	-9	-	hypothetical protein
MSMEG_6417	+	6487586..6487774	6487586	0	-	hypothetical protein
MSMEG_6418	-	6488454..6489386	6489386	0	-	prephenate dehydratase
MSMEG_6422	+	6492624..6493169	6492624	0	-	ferritin family protein
MSMEG_6424	-	6494033..6495190	6495190	0	-	transmembrane protein
[truncated: 143 more rows]
