# Supplementary material for: Transcriptome Landscape of Mycobacterium smegmatis
Source: Front Microbiol. 2017 Dec 18;8:2505. doi: 10.3389/fmicb.2017.02505 (PMC5741613; doi:10.3389/fmicb.2017.02505)
Supplement: Table S4 — Eight genes randomly selected to perform 5′-RACE experiments. [file Table4.XLSX]

## Sheet: Sheet1
Table S4. Eight genes were randomly selected to perform 5'-RACE experiments
TSSs of all the eight genes identified by 5'-RACE were identical with RNA-seq identified
Locus_tag	gene_name	product
MSMEG_2196	msdgc-1	sensory box/response regulator
MSMEG_3756	rrlA	23S ribosomal RNA
MSMEG_3757	rrsA	16S ribosomal RNA
MSMEG_4985		carbonic anhydrase
MSMEG_5223		hypothetical protein
MSMEG_6235		thiopurine S-methyltransferase (tpmt) superfamily protein
MSMEG_6917	leuS	leucyl-tRNA synthetase
MSMEG_6920		hypothetical protein
