# Supplementary material for: Transcriptome Landscape of Mycobacterium smegmatis
Source: Front Microbiol. 2017 Dec 18;8:2505. doi: 10.3389/fmicb.2017.02505 (PMC5741613; doi:10.3389/fmicb.2017.02505)
Supplement: Table S5 — Structural re-annotation of genes in M. smegamtis mc2155. [file Table5.XLSX]

## Sheet: Sheet1
Table S5. Structural re-annotation of genes in M. smegamtis mc2155
The column "5'-UTR length" indicates the distance between a 5'-end identified by RNA-seq and a translation initiation site (TIS) from NCBI.
In the column "multiple of 3 (1-yes/0-no)", it is shown that whether a value in "5'-UTR length" is a multiple of 3.
Additionally, the 3-nucloetide of proposed new TIS is shown in the column "Nucleotides of 5'-end and next two nucleotides"
Gene_code	Strand	5'-end	Predicted TIS from NCBI	5'-UTR length	multiple of 3 (1-yes/0-no)	Nucleotides of 5'-end and next two nucleotides	Corrected TIS	Product
MSMEG_0091	-	117185	117193	-8	0			transcriptional regulator
MSMEG_0102	-	125866	125875	-9	1	ATG	125866	acyl-CoA dehydrogenase
MSMEG_0187	-	213006	213024	-18	1	GTG	213006	acetyltransferase
MSMEG_0216	+	242620	242603	-17	0			3-hydroxyacyl-CoA dehydrogenase
MSMEG_0219	-	246263	246293	-30	1	GTG	246263	RNA polymerase factor sigma-70
MSMEG_0220	+	246360	246357	-3	1	GTG	246360	monoglyceride lipase
MSMEG_0316	+	348069	348060	-9	1	ATG	348069	NagC regulator
MSMEG_0363	+	403870	403864	-6	1	ATG	403870	TetR family transcriptional regulator
MSMEG_0392	-	442968	443201	-233	0			glycosyl transferase family protein
MSMEG_0460	-	537279	537297	-18	1	GTG	537279	alpha/beta hydrolase
MSMEG_0597	-	676024	676060	-36	1	GTG	676024	hypothetical protein
MSMEG_0628	-	710326	710328	-2	0			amidohydrolase
MSMEG_0637	-	718954	719002	-48	1	ATG	718954	iron-sulfur binding oxidoreductase
MSMEG_0644	+	727028	726931	-97	0			cupin
MSMEG_0743	+	829550	829538	-12	1	GTG	829550	xanthine dehydrogenase
MSMEG_0777	+	860557	860554	-3	1	GTG	860557	F420-dependent glucose-6-phosphate dehydrogenase
MSMEG_0806	+	890652	890643	-9	1	ATG	890652	hydrolase
MSMEG_0815	+	899387	899192	-195	1	ATG	899387	TetR family transcriptional regulator
MSMEG_0859	+	940315	939739	-576	1	GTG	940315	TetR family transcriptional regulator
MSMEG_0899	-	986370	986376	-6	1	GTG	986370	prolyl oligopeptidase
MSMEG_0923	-	1006115	1006302	-187	0			hypothetical protein
MSMEG_0924	-	1007160	1007163	-3	1	ATG	1007160	carbon-nitrogen hydrolase
MSMEG_0963	+	1037552	1037522	-30	1	ATG	1037552	hypothetical protein
MSMEG_0969	+	1042046	1042040	-6	1	ATG	1042046	glutamate-1-semialdehyde aminotransferase
MSMEG_1001	+	1071288	1071264	-24	1	GTG	1071288	acetyltransferase, gnat family protein
MSMEG_1015	-	1085963	1085972	-9	1	GTG	1085963	TetR family transcriptional regulator
MSMEG_1078	-	1142857	1142866	-9	1	ATG	1142857	hydrolase
MSMEG_1101	+	1164289	1164280	-9	1	ATG	1164289	hypothetical protein
MSMEG_1108	+	1171639	1171579	-60	1	GTG	1171639	alpha/beta hydrolase
MSMEG_1111	-	1175275	1175296	-21	1	ATG	1175275	hypothetical protein
MSMEG_1178	+	1238703	1238701	-2	0			transcriptional regulator
MSMEG_1292	-	1385939	1385990	-51	1	ATG	1385939	FAD binding domain-containing protein
MSMEG_1328	-	1428591	1428596	-5	0			exodeoxyribonuclease V subunit gamma
MSMEG_1384	-	1487409	1487475	-66	1	ATG	1487409	hypothetical protein
MSMEG_1421	+	1522924	1522905	-19	0			hypothetical protein
MSMEG_1475	-	1567133	1567187	-54	1	GTG	1567133	hypothetical protein
MSMEG_1495	+	1586763	1586745	-18	1	GTG	1586763	HAD-superfamily hydrolase
MSMEG_1506	-	1598372	1598429	-57	1	GTG	1598372	TetR family transcriptional regulator
MSMEG_1586	-	1675405	1675408	-3	1	ATG	1675405	beta-lactamase
MSMEG_1676	+	1768761	1768749	-12	1	ATG	1768761	adenosine deaminase
MSMEG_1763	+	1854619	1854610	-9	1	ATG	1854619	leucine-responsive regulatory protein
MSMEG_1783	-	1868518	1868551	-33	1	ATG	1868518	hypothetical protein
MSMEG_1788	+	1871277	1871258	-19	0			hypothetical protein
MSMEG_1794	+	1872909	1872888	-21	1	ATG	1872909	dehydrogenase
MSMEG_1825	+	1900401	1900308	-93	1	ATG	1900401	dTDP-4-dehydrorhamnose reductase
MSMEG_1837	-	1913104	1913127	-23	0			hypothetical protein
MSMEG_1842	+	1916498	1916396	-102	1	GTG	1916498	TetR family transcriptional regulator
MSMEG_1874	+	1950446	1950437	-9	1	ATG	1950446	DNA-binding response regulator MtrA
MSMEG_1885	+	1964047	1963982	-65	0			2Fe-2S iron-sulfur cluster binding domain-containing protein
MSMEG_1891	+	1970524	1970515	-9	1	ATG	1970524	hypothetical protein
MSMEG_1894	-	1974510	1974519	-9	1	ATG	1974510	short chain dehydrogenase
MSMEG_1952	+	2029155	2029125	-30	1	ATG	2029155	ATP-dependent DNA helicase
MSMEG_1958	+	2035990	2035981	-9	1	GTG	2035990	PDZ domain-containing protein
MSMEG_1967	+	2048661	2048646	-15	1	GTG	2048661	TetR family transcriptional regulator
MSMEG_2019	+	2096417	2096408	-9	1	GTG	2096417	short-chain dehydrogenase/reductase SDR
MSMEG_2226	-	2305155	2305179	-24	1	GTT	2305155	hypothetical protein
MSMEG_2249	+	2329887	2329816	-71	0			hypothetical protein
MSMEG_2376	-	2458861	2458879	-18	1	ATG	2458861	hypothetical protein
MSMEG_2380	-	2464300	2464348	-48	1	ATG	2464300	sugar transporter family protein
MSMEG_2391	-	2475340	2475352	-12	1	GTG	2475340	polyphosphate kinase
MSMEG_2451	+	2533012	2533009	-3	1	GTG	2533012	HAD-superfamily hydrolase
MSMEG_2538	-	2624085	2624094	-9	1	ATG	2624085	MarR family transcriptional regulator
MSMEG_2626	+	2707324	2707322	-2	0			hypothetical protein
MSMEG_2642	+	2723205	2723196	-9	1	ATG	2723205	hypothetical protein
MSMEG_2682	+	2759699	2759690	-9	1	ATG	2759699	transcriptional regulator
MSMEG_2690	+	2765674	2765524	-150	1	ATG	2765674	DNA translocase FtsK
MSMEG_2767	-	2833273	2833276	-3	1	ATG	2833273	hypothetical protein
MSMEG_2786	-	2853683	2853692	-9	1	ATG	2853683	alpha/beta hydrolase
MSMEG_2913	-	2978114	2978126	-12	1	GTG	2978114	hydrolase
MSMEG_3007	-	3076143	3076152	-9	1	ATG	3076143	succinate-semialdehyde dehydrogenase
MSMEG_3106	-	3181821	3181869	-48	1	GTG	3181821	quinone oxidoreductase
MSMEG_3120	-	3196307	3196310	-3	1	ATG	3196307	hypothetical protein
MSMEG_3121	+	3196418	3196382	-36	1	GTG	3196418	DNA-binding protein
MSMEG_3164	-	3239993	3239999	-6	1	GTG	3239993	hypothetical protein
MSMEG_3195	+	3274524	3274521	-3	1	GTG	3274524	hypothetical protein
MSMEG_3244	+	3327456	3327095	-361	0			hypothetical protein
MSMEG_3311	-	3391114	3391146	-32	0			acyl carrier protein
MSMEG_3313	-	3392968	3392985	-17	0			xylose repressor
MSMEG_3478	+	3544770	3544716	-54	1	ATG	3544770	tena/thi-4 family protein
MSMEG_3481	-	3548120	3548174	-54	1	GTG	3548120	O-succinylbenzoate synthase
MSMEG_3512	-	3576567	3576576	-9	1	GTG	3576567	competence damage-inducible protein A
MSMEG_3527	+	3589479	3589470	-9	1	ATG	3589479	HTH-type transcriptional regulator
MSMEG_3552	-	3612699	3612708	-9	1	ATG	3612699	hypothetical protein
MSMEG_3609	-	3674138	3674240	-102	1	GTG	3674138	hydride transferase 1
MSMEG_3816	-	3887519	3887570	-51	1	ATG	3887519	excinuclease ABC subunit B
MSMEG_3855	-	3927328	3927340	-12	1	ATG	3927328	hypothetical protein
MSMEG_3883	+	3954589	3954552	-37	0			5'-3' exonuclease
MSMEG_4033	+	4104482	4104476	-6	1	ATG	4104482	TetR family transcriptional regulator
MSMEG_4141	+	4221380	4221338	-42	1	ATG	4221380	hypothetical protein
MSMEG_4259	+	4341303	4341162	-141	1	ATG	4341303	hypothetical protein
MSMEG_4281	+	4363297	4363291	-6	1	GTG	4363297	leucyl aminopeptidase
MSMEG_4296	-	4385079	4385097	-18	1	ATG	4385079	protease
MSMEG_4355	+	4443024	4442988	-36	1	GTG	4443024	peptide ABC transporter permease
MSMEG_4399	+	4489608	4489599	-9	1	ATG	4489608	hypothetical protein
MSMEG_4466	+	4548084	4548039	-45	1	ATG	4548084	ABC transporter permease
MSMEG_4482	-	4564025	4564031	-6	1	GTG	4564025	DNA primase
MSMEG_4572	-	4664608	4664614	-6	1	GTG	4664608	hypothetical protein
MSMEG_4724	+	4817144	4817123	-21	1	GTG	4817144	oligoribonuclease
MSMEG_4765	-	4868211	4868219	-8	0			MerR family transcriptional regulator
MSMEG_4919	-	5015312	5015321	-9	1	ATG	5015312	hypothetical protein
MSMEG_4972	-	5069496	5069505	-9	1	ATG	5069496	acetyltransferase
MSMEG_4992	+	5088256	5088250	-6	1	ATG	5088256	hypothetical protein
MSMEG_5018	-	5115580	5115583	-3	1	GTG	5115580	adenylate and guanylate cyclase catalytic domain-containing protein
MSMEG_5068	+	5168713	5168711	-2	0			Mrp protein
MSMEG_5087	-	5186599	5186626	-27	1	GTG	5186599	hypothetical protein
MSMEG_5284	+	5375765	5375747	-18	1	ATG	5375765	patatin
MSMEG_5317	+	5405709	5405691	-18	1	ATG	5405709	hypothetical protein
MSMEG_5325	-	5413611	5413632	-21	1	GTG	5413611	hypothetical protein
MSMEG_5345	+	5428281	5428272	-9	1	GTG	5428281	glycosyl hydrolase family protein
MSMEG_5436	-	5520364	5520370	-6	1	GTG	5520364	4-diphosphocytidyl-2-C-methyl-D-erythritol kinase
MSMEG_5488	-	5570184	5570190	-6	1	GTG	5570184	DNA-binding response regulator
MSMEG_5496	+	5579251	5579234	-17	0			MscS mechanosensitive ion channel
MSMEG_5509	+	5594835	5594766	-69	1	ATG	5594835	hypothetical protein
MSMEG_5512	-	5600028	5600031	-3	1	GTG	5600028	magnesium chelatase
MSMEG_5535	+	5625225	5625064	-161	0			hypothetical protein
MSMEG_5576	+	5664424	5664415	-9	1	GTG	5664424	D-mannonate oxidoreductase
MSMEG_5580	+	5669000	5668970	-30	1	ATG	5669000	Ku protein
MSMEG_5592	+	5679247	5679244	-3	1	ATG	5679247	hypothetical protein
MSMEG_5704	-	5788661	5788670	-9	1	GTG	5788661	hypothetical protein
MSMEG_5706	+	5791098	5791025	-73	0			DNA or RNA helicase of superfamily protein II
MSMEG_5707	-	5793147	5793156	-9	1	ATG	5793147	cupin
MSMEG_5785	+	5857676	5857658	-18	1	GTG	5857676	hypothetical protein
MSMEG_5799	+	5866397	5866339	-58	0			nucleoside-diphosphate-sugar epimerase
MSMEG_5826	+	5893122	5892606	-516	1	ATG	5893122	pyruvate decarboxylase
MSMEG_5832	-	5899507	5899516	-9	1	GTG	5899507	phosphoribosylformylglycinamidine synthase subunit PurS
MSMEG_5834	+	5900220	5900103	-117	1	ATG	5900220	metallo-beta-lactamase superfamily protein
MSMEG_5843	-	5910063	5910120	-57	1	ATG	5910063	hypothetical protein
MSMEG_5847	-	5913596	5913602	-6	1	GTG	5913596	adenylosuccinate lyase
MSMEG_5871	+	5934354	5934342	-12	1	ATG	5934354	HIT family protein
MSMEG_5875	-	5938576	5938591	-15	1	ATG	5938576	hypothetical protein
MSMEG_6110	-	6173463	6173469	-6	1	GTG	6173463	hypoxanthine phosphoribosyltransferase
MSMEG_6113	-	6176958	6176979	-21	1	AGG	6176958	D-alanyl-D-alanine carboxypeptidase/D-alanyl-D-alanine-endopeptidase
MSMEG_6126	+	6187860	6187851	-9	1	GTG	6187860	D-isomer specific 2-hydroxyacid dehydrogenase
MSMEG_6173	+	6241384	6241372	-12	1	GTG	6241384	morphological differentiation-associated protein
MSMEG_6179	+	6248539	6247672	-867	1	ATG	6248539	acetyl-coenzyme A synthetase
MSMEG_6231	+	6293816	6293807	-9	1	ATG	6293816	hypothetical protein
MSMEG_6235	+	6299865	6299856	-9	1	ATG	6299865	thiopurine S-methyltransferase (tpmt) superfamily protein
MSMEG_6251	-	6317571	6317583	-12	1	ATG	6317571	hypothetical protein
MSMEG_6281	+	6345397	6345388	-9	1	GTG	6345397	N-acetylmuramoyl-L-alanine amidase
MSMEG_6312	-	6379302	6379317	-15	1	ATG	6379302	cytochrome P450
MSMEG_6337	-	6401736	6401740	-4	0			phosphotransferase enzyme family protein
MSMEG_6382	+	6436968	6436944	-24	1	ATG	6436968	oxidoreductase, FAD-binding
MSMEG_6414	+	6485721	6485712	-9	1	ATG	6485721	hypothetical protein
MSMEG_6471	-	6536660	6536726	-66	1	GTG	6536660	glycine/D-amino acid oxidase
MSMEG_6532	+	6590305	6590293	-12	1	ATG	6590305	transcriptional regulatory protein
MSMEG_6565	-	6621079	6621100	-21	1	ATG	6621079	hypothetical protein
MSMEG_6667	-	6720956	6720974	-18	1	GTG	6720956	hypothetical protein
MSMEG_6737	+	6784137	6784100	-37	0			hypothetical protein
MSMEG_6860	-	6909737	6909740	-3	1	GTG	6909737	hypothetical protein
MSMEG_6901	-	6948522	6948579	-57	1	GTG	6948522	hypothetical protein
