# Supplementary material for: Transcriptome Landscape of Mycobacterium smegmatis
Source: Front Microbiol. 2017 Dec 18;8:2505. doi: 10.3389/fmicb.2017.02505 (PMC5741613; doi:10.3389/fmicb.2017.02505)
Supplement: Table S6 — Genome-wide operon (sub-operon) identificaiton. [file Table6.XLSX]

## Sheet: Sheet1
Table S6. Genome-wide operon (suboperon) identificaiton
The column "Independently transcribed transcript" shows the first gene of independently transcribed "single gene (monocistron) or operon (polycistron)" indicated in the last column.
Predicted M. smegmatis mc2155 operons from DOOR (http://csbl.bmb.uga.edu/DOOR/) were comprehensively evaluated by this study.
In the column "Category", confirmed: in a operon, RNA-seq annotated equal number of gene to DOOR; extended: in a operon, RNA-seq annotated more genes than DOOR; dismissed: in a operon, RNA-seq annotated less genes than DOOR; new: this operon was not annotated by DOOR; alternative: suboperon, a gene inside of an operon was transcribed independently.
Independently transcribed transcript	Category	Single gene (monocistron) or Operon (polycistron)
MSMEG_0001	confirmed	MSMEG_0001-MSMEG_0002-MSMEG_0003-MSMEG_0004
MSMEG_0005	confirmed	MSMEG_0005-MSMEG_0006-MSMEG_0007
MSMEG_0008	tRNA	MSMEG_0008
MSMEG_0009	dismissed	MSMEG_0009
MSMEG_0010	tRNA	MSMEG_0010
MSMEG_0020	confirmed	MSMEG_0020
MSMEG_0023	confirmed	MSMEG_0023
MSMEG_0024	confirmed	MSMEG_0024
MSMEG_0026	confirmed	MSMEG_0026
MSMEG_0027	confirmed	MSMEG_0027-MSMEG_0029
MSMEG_0029	alternative	MSMEG_0029
MSMEG_0035	extended	MSMEG_0035-MSMEG_0034-MSMEG_0033-MSMEG_0032-MSMEG_0031-MSMEG_0030-MSMEG_0028
MSMEG_0037	tRNA	MSMEG_0037
MSMEG_0042	confirmed	MSMEG_0042
MSMEG_0043	confirmed	MSMEG_0043
MSMEG_0044	confirmed	MSMEG_0044-MSMEG_0045-MSMEG_0046
MSMEG_0047	confirmed	MSMEG_0047
MSMEG_0048	confirmed	MSMEG_0048
MSMEG_0049	confirmed	MSMEG_0049
MSMEG_0050	confirmed	MSMEG_0050
MSMEG_0051	confirmed	MSMEG_0051
MSMEG_0052	confirmed	MSMEG_0052-MSMEG_0054
MSMEG_0053	confirmed	MSMEG_0053
MSMEG_0054	alternative	MSMEG_0054
MSMEG_0055	confirmed	MSMEG_0055-MSMEG_0056-MSMEG_0057-MSMEG_0058-MSMEG_0059-MSMEG_0060-MSMEG_0061-MSMEG_0062
MSMEG_0063	confirmed	MSMEG_0063
MSMEG_0064	confirmed	MSMEG_0064
MSMEG_0065	confirmed	MSMEG_0065-MSMEG_0066
MSMEG_0066	alternative	MSMEG_0066
MSMEG_0067	confirmed	MSMEG_0067-MSMEG_0068
MSMEG_0069	confirmed	MSMEG_0069
MSMEG_0070	confirmed	MSMEG_0070-MSMEG_0071
MSMEG_0076	confirmed	MSMEG_0076
MSMEG_0078	confirmed	MSMEG_0078-MSMEG_0077
MSMEG_0083	confirmed	MSMEG_0083-MSMEG_0082-MSMEG_0081-MSMEG_0080-MSMEG_0079
MSMEG_0084	alternative	MSMEG_0084
MSMEG_0087	confirmed	MSMEG_0087-MSMEG_0086-MSMEG_0085-MSMEG_0084
MSMEG_0091	confirmed	MSMEG_0091-MSMEG_0090
MSMEG_0092	confirmed	MSMEG_0092-MSMEG_0093-MSMEG_0095
MSMEG_0096	confirmed	MSMEG_0096-MSMEG_0097-MSMEG_0098-MSMEG_0099-MSMEG_0101
MSMEG_0102	alternative	MSMEG_0102-MSMEG_0100
MSMEG_0110	alternative	MSMEG_0110-MSMEG_0109-MSMEG_0108-MSMEG_0107
MSMEG_0111	extended	MSMEG_0111-MSMEG_0110-MSMEG_0109-MSMEG_0108-MSMEG_0107
MSMEG_0113	confirmed	MSMEG_0113-MSMEG_0114-MSMEG_0116
MSMEG_0119	confirmed	MSMEG_0119
MSMEG_0120	confirmed	MSMEG_0120-MSMEG_0121
MSMEG_0121	alternative	MSMEG_0121
MSMEG_0127	confirmed	MSMEG_0127-MSMEG_0126-MSMEG_0124
MSMEG_0129	confirmed	MSMEG_0129
MSMEG_0132	confirmed	MSMEG_0132-MSMEG_0133-MSMEG_0134-MSMEG_0135-MSMEG_0136-MSMEG_0137-MSMEG_0138-MSMEG_0139-MSMEG_0140-MSMEG_0141-MSMEG_0142-MSMEG_0143-MSMEG_0145
MSMEG_0146	alternative	MSMEG_0146
MSMEG_0158	alternative	MSMEG_0158
MSMEG_0166	confirmed	MSMEG_0166
MSMEG_0167	confirmed	MSMEG_0167
MSMEG_0170	confirmed	MSMEG_0170
MSMEG_0172	confirmed	MSMEG_0172
MSMEG_0179	confirmed	MSMEG_0179
MSMEG_0180	confirmed	MSMEG_0180
MSMEG_0184	alternative	MSMEG_0184
MSMEG_0187	alternative	MSMEG_0187
MSMEG_0188	confirmed	MSMEG_0188
MSMEG_0194	confirmed	MSMEG_0194
MSMEG_0202	confirmed	MSMEG_0202
MSMEG_0203	confirmed	MSMEG_0203
MSMEG_0206	confirmed	MSMEG_0206
MSMEG_0208	confirmed	MSMEG_0208-MSMEG_0209
MSMEG_0209	alternative	MSMEG_0209
MSMEG_0215	confirmed	MSMEG_0215-MSMEG_0214-MSMEG_0213-MSMEG_0212-MSMEG_0211
MSMEG_0216	confirmed	MSMEG_0216
MSMEG_0217	confirmed	MSMEG_0217
MSMEG_0219	confirmed	MSMEG_0219
MSMEG_0220	confirmed	MSMEG_0220-MSMEG_0221-MSMEG_0222-MSMEG_0223-MSMEG_0224
MSMEG_0226	confirmed	MSMEG_0226-MSMEG_0225
MSMEG_0229	confirmed	MSMEG_0229
MSMEG_0230	confirmed	MSMEG_0230
MSMEG_0231	confirmed	MSMEG_0231
MSMEG_0233	confirmed	MSMEG_0233
MSMEG_0234	confirmed	MSMEG_0234
MSMEG_0235	confirmed	MSMEG_0235-MSMEG_0236
MSMEG_0237	confirmed	MSMEG_0237
MSMEG_0241	new	MSMEG_0241-MSMEG_0240-MSMEG_0239-MSMEG_0238
MSMEG_0242	confirmed	MSMEG_0242
MSMEG_0243	confirmed	MSMEG_0243-MSMEG_0244-MSMEG_0246
MSMEG_0248	confirmed	MSMEG_0248-MSMEG_0247-MSMEG_0245
MSMEG_0249	confirmed	MSMEG_0249
MSMEG_0250	confirmed	MSMEG_0250
MSMEG_0252	confirmed	MSMEG_0252-MSMEG_0251
MSMEG_0253	confirmed	MSMEG_0253-MSMEG_0254
MSMEG_0255	confirmed	MSMEG_0255
MSMEG_0260	confirmed	MSMEG_0260-MSMEG_0261-MSMEG_0262-MSMEG_0263-MSMEG_0264
MSMEG_0265	confirmed	MSMEG_0265
MSMEG_0266	confirmed	MSMEG_0266
MSMEG_0267	confirmed	MSMEG_0267
MSMEG_0280	confirmed	MSMEG_0280-MSMEG_0278
MSMEG_0301	confirmed	MSMEG_0301
MSMEG_0305	confirmed	MSMEG_0305-MSMEG_0304-MSMEG_0302
MSMEG_0309	alternative	MSMEG_0309
MSMEG_0310	new	MSMEG_0310-MSMEG_0309
MSMEG_0311	confirmed	MSMEG_0311
MSMEG_0314	confirmed	MSMEG_0314-MSMEG_0313-MSMEG_0312
MSMEG_0316	confirmed	MSMEG_0316
MSMEG_0317	confirmed	MSMEG_0317-MSMEG_0315
MSMEG_0319	confirmed	MSMEG_0319
MSMEG_0321	confirmed	MSMEG_0321-MSMEG_0320-MSMEG_0318
MSMEG_0331	confirmed	MSMEG_0331-MSMEG_0330
MSMEG_0343	confirmed	MSMEG_0343
MSMEG_0356	confirmed	MSMEG_0356
MSMEG_0357	confirmed	MSMEG_0357-MSMEG_0358
MSMEG_0360	confirmed	MSMEG_0360-MSMEG_0359
MSMEG_0361	confirmed	MSMEG_0361
MSMEG_0362	confirmed	MSMEG_0362
MSMEG_0363	confirmed	MSMEG_0363
MSMEG_0364	confirmed	MSMEG_0364-MSMEG_0365-MSMEG_0366
MSMEG_0368	confirmed	MSMEG_0368-MSMEG_0369-MSMEG_0370
MSMEG_0372	confirmed	MSMEG_0372-MSMEG_0371
MSMEG_0373	confirmed	MSMEG_0373
MSMEG_0375	confirmed	MSMEG_0375
MSMEG_0380	confirmed	MSMEG_0380-MSMEG_0381-MSMEG_0382
MSMEG_0384	confirmed	MSMEG_0384
MSMEG_0386	confirmed	MSMEG_0386
MSMEG_0387	confirmed	MSMEG_0387
MSMEG_0388	confirmed	MSMEG_0388-MSMEG_0389
MSMEG_0391	confirmed	MSMEG_0391
MSMEG_0392	confirmed	MSMEG_0392
MSMEG_0393	confirmed	MSMEG_0393
MSMEG_0394	confirmed	MSMEG_0394
MSMEG_0399	extended	MSMEG_0399-MSMEG_0400-MSMEG_0401-MSMEG_0402-MSMEG_0403
MSMEG_0406	extended	MSMEG_0406
MSMEG_0407	confirmed	MSMEG_0407
MSMEG_0408	confirmed	MSMEG_0408
MSMEG_0409	extended	MSMEG_0409-MSMEG_0410-MSMEG_0411-MSMEG_0412
MSMEG_0415	alternative	MSMEG_0415
MSMEG_0416	confirmed	MSMEG_0416
MSMEG_0420	new	MSMEG_0420-MSMEG_0419
MSMEG_0422	confirmed	MSMEG_0422
MSMEG_0423	confirmed	MSMEG_0423
MSMEG_0424	confirmed	MSMEG_0424
MSMEG_0430	confirmed	MSMEG_0430
MSMEG_0432	alternative	MSMEG_0432-MSMEG_0431
MSMEG_0436	confirmed	MSMEG_0436-MSMEG_0435-MSMEG_0434
MSMEG_0437	alternative	MSMEG_0437
MSMEG_0438	alternative	MSMEG_0438-MSMEG_0437
MSMEG_0441	alternative	MSMEG_0441-MSMEG_0440-MSMEG_0439-MSMEG_0438-MSMEG_0437
MSMEG_0442	confirmed	MSMEG_0442-MSMEG_0441-MSMEG_0440-MSMEG_0439-MSMEG_0438-MSMEG_0437
MSMEG_0451	confirmed	MSMEG_0451
MSMEG_0454	new	MSMEG_0454-MSMEG_0455
MSMEG_0457	confirmed	MSMEG_0457-MSMEG_0456
MSMEG_0460	confirmed	MSMEG_0460
MSMEG_0464	confirmed	MSMEG_0464
MSMEG_0465	confirmed	MSMEG_0465
MSMEG_0466	confirmed	MSMEG_0466
MSMEG_0469	confirmed	MSMEG_0469
MSMEG_0492	confirmed	MSMEG_0492-MSMEG_0491
MSMEG_0503	confirmed	MSMEG_0503-MSMEG_0502-MSMEG_0501
MSMEG_0519	confirmed	MSMEG_0519
MSMEG_0520	confirmed	MSMEG_0520
MSMEG_0522	confirmed	MSMEG_0522
MSMEG_0523	alternative	MSMEG_0523
MSMEG_0530	confirmed	MSMEG_0530
MSMEG_0532	confirmed	MSMEG_0532-MSMEG_0531
MSMEG_0536	alternative	MSMEG_0536
MSMEG_0538	alternative	MSMEG_0538-MSMEG_0537-MSMEG_0536
MSMEG_0539	dismissed	MSMEG_0539
MSMEG_0540	confirmed	MSMEG_0540
MSMEG_0541	confirmed	MSMEG_0541-MSMEG_0542
MSMEG_0544	confirmed	MSMEG_0544
MSMEG_0546	confirmed	MSMEG_0546
MSMEG_0547	alternative	MSMEG_0547
MSMEG_0551	confirmed	MSMEG_0551-MSMEG_0550-MSMEG_0549-MSMEG_0547
MSMEG_0552	confirmed	MSMEG_0552
MSMEG_0557	confirmed	MSMEG_0557-MSMEG_0558
MSMEG_0559	confirmed	MSMEG_0559
MSMEG_0562	alternative	MSMEG_0562
MSMEG_0564	alternative	MSMEG_0564-MSMEG_0562
MSMEG_0566	alternative	MSMEG_0566-MSMEG_0565-MSMEG_0564-MSMEG_0562
MSMEG_0579	confirmed	MSMEG_0579
MSMEG_0580	alternative	MSMEG_0580
MSMEG_0586	confirmed	MSMEG_0586
MSMEG_0595	confirmed	MSMEG_0595-MSMEG_0594-MSMEG_0593
MSMEG_0596	confirmed	MSMEG_0596-MSMEG_0598
MSMEG_0597	confirmed	MSMEG_0597
MSMEG_0598	alternative	MSMEG_0598
MSMEG_0599	confirmed	MSMEG_0599-MSMEG_0600
MSMEG_0600	alternative	MSMEG_0600
MSMEG_0601	alternative	MSMEG_0601
MSMEG_0602	confirmed	MSMEG_0602-MSMEG_0601
MSMEG_0606	confirmed	MSMEG_0606-MSMEG_0605-MSMEG_0604-MSMEG_0603
MSMEG_0608	confirmed	MSMEG_0608
MSMEG_0609	confirmed	MSMEG_0609-MSMEG_0607
MSMEG_0612	confirmed	MSMEG_0612
MSMEG_0614	alternative	MSMEG_0614
MSMEG_0615	confirmed	MSMEG_0615-MSMEG_0616-MSMEG_0617-MSMEG_0618-MSMEG_0619-MSMEG_0620-MSMEG_0621-MSMEG_0622-MSMEG_0623-MSMEG_0624-MSMEG_0626
MSMEG_0620	alternative	MSMEG_0620-MSMEG_0621-MSMEG_0622-MSMEG_0623-MSMEG_0624-MSMEG_0626
MSMEG_0625	alternative	MSMEG_0625
MSMEG_0628	confirmed	MSMEG_0628-MSMEG_0627-MSMEG_0625
MSMEG_0629	confirmed	MSMEG_0629
MSMEG_0632	new	MSMEG_0632-MSMEG_0631
MSMEG_0633	confirmed	MSMEG_0633
MSMEG_0634	confirmed	MSMEG_0634
MSMEG_0635	confirmed	MSMEG_0635
MSMEG_0636	alternative	MSMEG_0636
MSMEG_0637	confirmed	MSMEG_0637-MSMEG_0636
MSMEG_0638	confirmed	MSMEG_0638
MSMEG_0643	confirmed	MSMEG_0643-MSMEG_0642-MSMEG_0641-MSMEG_0640-MSMEG_0639
MSMEG_0644	new	MSMEG_0644-MSMEG_0645
MSMEG_0645	alternative	MSMEG_0645
MSMEG_0651	confirmed	MSMEG_0651-MSMEG_0652
MSMEG_0663	confirmed	MSMEG_0663
MSMEG_0664	confirmed	MSMEG_0664-MSMEG_0666
MSMEG_0665	confirmed	MSMEG_0665
MSMEG_0668	alternative	MSMEG_0668-MSMEG_0670
MSMEG_0670	alternative	MSMEG_0670
MSMEG_0672	new	MSMEG_0672-MSMEG_0671-MSMEG_0669
MSMEG_0673	dismissed	MSMEG_0673
MSMEG_0674	confirmed	MSMEG_0674
MSMEG_0677	tRNA	MSMEG_0677
MSMEG_0678	new	MSMEG_0678-MSMEG_0679
MSMEG_0679	alternative	MSMEG_0679
MSMEG_0681	dismissed	MSMEG_0681-MSMEG_0682-MSMEG_0683
MSMEG_0686	dismissed	MSMEG_0686-MSMEG_0685-MSMEG_0684
MSMEG_0688	dismissed	MSMEG_0688-MSMEG_0687
MSMEG_0689	confirmed	MSMEG_0689
MSMEG_0690	confirmed	MSMEG_0690
MSMEG_0692	confirmed	MSMEG_0692-MSMEG_0691
MSMEG_0693	confirmed	MSMEG_0693
MSMEG_0695	confirmed	MSMEG_0695
MSMEG_0697	confirmed	MSMEG_0697-MSMEG_0696
MSMEG_0698	confirmed	MSMEG_0698
MSMEG_0699	confirmed	MSMEG_0699
MSMEG_0700	confirmed	MSMEG_0700
MSMEG_0702	alternative	MSMEG_0702
MSMEG_0704	extended	MSMEG_0704-MSMEG_0703-MSMEG_0702
MSMEG_0709	confirmed	MSMEG_0709-MSMEG_0710-MSMEG_0711-MSMEG_0713
MSMEG_0712	confirmed	MSMEG_0712
MSMEG_0717	alternative	MSMEG_0717
MSMEG_0719	dismissed	MSMEG_0719-MSMEG_0717
MSMEG_0724	confirmed	MSMEG_0724-MSMEG_0725
MSMEG_0726	confirmed	MSMEG_0726
MSMEG_0728	alternative	MSMEG_0728
MSMEG_0729	new	MSMEG_0729-MSMEG_0728
MSMEG_0731	confirmed	MSMEG_0731-MSMEG_0730
MSMEG_0732	confirmed	MSMEG_0732
MSMEG_0736	confirmed	MSMEG_0736-MSMEG_0737-MSMEG_0738-MSMEG_0739-MSMEG_0740-MSMEG_0741
MSMEG_0741	alternative	MSMEG_0741
MSMEG_0742	confirmed	MSMEG_0742
MSMEG_0750	confirmed	MSMEG_0750
MSMEG_0752	confirmed	MSMEG_0752
MSMEG_0753	confirmed	MSMEG_0753
MSMEG_0754	confirmed	MSMEG_0754
MSMEG_0755	confirmed	MSMEG_0755
MSMEG_0756	dismissed	MSMEG_0756
MSMEG_0759	confirmed	MSMEG_0759-MSMEG_0760
MSMEG_0762	alternative	MSMEG_0762-MSMEG_0761
MSMEG_0763	alternative	MSMEG_0763-MSMEG_0762-MSMEG_0761
MSMEG_0764	confirmed	MSMEG_0764-MSMEG_0763-MSMEG_0762-MSMEG_0761
MSMEG_0765	confirmed	MSMEG_0765-MSMEG_0766-MSMEG_0767-MSMEG_0768-MSMEG_0769-MSMEG_0770
MSMEG_0766	alternative	MSMEG_0766-MSMEG_0767-MSMEG_0768-MSMEG_0769-MSMEG_0770
MSMEG_0771	dismissed	MSMEG_0771
MSMEG_0775	confirmed	MSMEG_0775
MSMEG_0776	confirmed	MSMEG_0776
MSMEG_0777	confirmed	MSMEG_0777
MSMEG_0780	extended	MSMEG_0780-MSMEG_0779-MSMEG_0778
MSMEG_0781	confirmed	MSMEG_0781-MSMEG_0782-MSMEG_0783-MSMEG_0784
MSMEG_0782	alternative	MSMEG_0782-MSMEG_0783-MSMEG_0784
MSMEG_0783	alternative	MSMEG_0783-MSMEG_0784
MSMEG_0788	extended	MSMEG_0788-MSMEG_0787-MSMEG_0786
MSMEG_0789	confirmed	MSMEG_0789
MSMEG_0790	confirmed	MSMEG_0790
MSMEG_0791	confirmed	MSMEG_0791-MSMEG_0792-MSMEG_0793-MSMEG_0794-MSMEG_0795-MSMEG_0796
MSMEG_0792	alternative	MSMEG_0792-MSMEG_0793-MSMEG_0794-MSMEG_0795-MSMEG_0796
MSMEG_0806	dismissed	MSMEG_0806-MSMEG_0807
MSMEG_0814	alternative	MSMEG_0814
MSMEG_0815	confirmed	MSMEG_0815
MSMEG_0816	confirmed	MSMEG_0816-MSMEG_0814
MSMEG_0817	confirmed	MSMEG_0817
MSMEG_0826	confirmed	MSMEG_0826-MSMEG_0825-MSMEG_0824-MSMEG_0823
MSMEG_0828	confirmed	MSMEG_0828
MSMEG_0829	confirmed	MSMEG_0829
MSMEG_0832	confirmed	MSMEG_0832-MSMEG_0830
MSMEG_0833	confirmed	MSMEG_0833
MSMEG_0833	extended	MSMEG_0833-MSMEG_0834-MSMEG_0835-MSMEG_0836-MSMEG_0837
MSMEG_0834	confirmed	MSMEG_0834-MSMEG_0835-MSMEG_0836-MSMEG_0837
MSMEG_0835	alternative	MSMEG_0835-MSMEG_0836-MSMEG_0837
MSMEG_0835	alternative	MSMEG_0835-MSMEG_0836-MSMEG_0837
MSMEG_0838	confirmed	MSMEG_0838
MSMEG_0839	confirmed	MSMEG_0839
MSMEG_0848	confirmed	MSMEG_0848-MSMEG_0847-MSMEG_0846-MSMEG_0845-MSMEG_0844-MSMEG_0843
MSMEG_0854	confirmed	MSMEG_0854-MSMEG_0856
MSMEG_0859	confirmed	MSMEG_0859
MSMEG_0863	confirmed	MSMEG_0863-MSMEG_0862-MSMEG_0861-MSMEG_0860-MSMEG_0858
MSMEG_0864	confirmed	MSMEG_0864-MSMEG_0865-MSMEG_0867
MSMEG_0866	confirmed	MSMEG_0866
MSMEG_0867	alternative	MSMEG_0867
MSMEG_0874	confirmed	MSMEG_0874
MSMEG_0876	confirmed	MSMEG_0876
MSMEG_0877	dismissed	MSMEG_0877
MSMEG_0880	confirmed	MSMEG_0880
MSMEG_0882	alternative	MSMEG_0882
MSMEG_0883	confirmed	MSMEG_0883-MSMEG_0882
MSMEG_0884	confirmed	MSMEG_0884
MSMEG_0885	alternative	MSMEG_0885
MSMEG_0886	confirmed	MSMEG_0886-MSMEG_0885
MSMEG_0887	confirmed	MSMEG_0887-MSMEG_0888-MSMEG_0889
MSMEG_0889	alternative	MSMEG_0889
MSMEG_0890	dismissed	MSMEG_0890
MSMEG_0892	dismissed	MSMEG_0892
MSMEG_0897	alternative	MSMEG_0897-MSMEG_0898
MSMEG_0899	confirmed	MSMEG_0899
MSMEG_0900	confirmed	MSMEG_0900-MSMEG_0901
MSMEG_0903	confirmed	MSMEG_0903-MSMEG_0904
MSMEG_0906	confirmed	MSMEG_0906-MSMEG_0905
MSMEG_0909	extended	MSMEG_0909-MSMEG_0911-MSMEG_0912
MSMEG_0913	confirmed	MSMEG_0913
MSMEG_0916	confirmed	MSMEG_0916-MSMEG_0915
MSMEG_0917	confirmed	MSMEG_0917
MSMEG_0918	confirmed	MSMEG_0918
MSMEG_0919	confirmed	MSMEG_0919
MSMEG_0920	confirmed	MSMEG_0920-MSMEG_0921-MSMEG_0922
MSMEG_0924	alternative	MSMEG_0924-MSMEG_0923
MSMEG_0926	alternative	MSMEG_0926-MSMEG_0925-MSMEG_0924-MSMEG_0923
MSMEG_0927	confirmed	MSMEG_0927-MSMEG_0926-MSMEG_0925-MSMEG_0924-MSMEG_0923
MSMEG_0928	confirmed	MSMEG_0928-MSMEG_0929
MSMEG_0929	alternative	MSMEG_0929
MSMEG_0930	dismissed	MSMEG_0930
MSMEG_0932	confirmed	MSMEG_0932-MSMEG_0933-MSMEG_0934-MSMEG_0935
MSMEG_0935	alternative	MSMEG_0935
MSMEG_0936	confirmed	MSMEG_0936-MSMEG_0937
MSMEG_0937	alternative	MSMEG_0937
MSMEG_0938	confirmed	MSMEG_0938
MSMEG_0939	confirmed	MSMEG_0939-MSMEG_0940-MSMEG_0941-MSMEG_0942-MSMEG_0943
MSMEG_0943	alternative	MSMEG_0943
MSMEG_0944	confirmed	MSMEG_0944
MSMEG_0945	confirmed	MSMEG_0945-MSMEG_0946-MSMEG_0947
MSMEG_0948	confirmed	MSMEG_0948
MSMEG_0949	dismissed	MSMEG_0949
MSMEG_0951	confirmed	MSMEG_0951
MSMEG_0963	confirmed	MSMEG_0963-MSMEG_0964
MSMEG_0965	confirmed	MSMEG_0965
MSMEG_0967	confirmed	MSMEG_0967-MSMEG_0966
MSMEG_0968	confirmed	MSMEG_0968-MSMEG_0969-MSMEG_0970-MSMEG_0971-MSMEG_0972-MSMEG_0973-MSMEG_0974-MSMEG_0975
MSMEG_0969	alternative	MSMEG_0969-MSMEG_0970-MSMEG_0971-MSMEG_0972-MSMEG_0973-MSMEG_0974-MSMEG_0975
MSMEG_0976	confirmed	MSMEG_0976
MSMEG_0977	extended	MSMEG_0977-MSMEG_0978-MSMEG_0979
MSMEG_0982	confirmed	MSMEG_0982-MSMEG_0984
MSMEG_0986	new	MSMEG_0986-MSMEG_0985-MSMEG_0983
MSMEG_0987	confirmed	MSMEG_0987
MSMEG_1001	confirmed	MSMEG_1001
MSMEG_1005	confirmed	MSMEG_1005-MSMEG_1006
MSMEG_1006	alternative	MSMEG_1006
MSMEG_1007	confirmed	MSMEG_1007
MSMEG_1008	confirmed	MSMEG_1008
MSMEG_1010	confirmed	MSMEG_1010-MSMEG_1011
MSMEG_1015	confirmed	MSMEG_1015-MSMEG_1014-MSMEG_1013
MSMEG_1023	confirmed	MSMEG_1023-MSMEG_1024
MSMEG_1026	confirmed	MSMEG_1026
MSMEG_1028	confirmed	MSMEG_1028
MSMEG_1029	confirmed	MSMEG_1029
MSMEG_1030	confirmed	MSMEG_1030
MSMEG_1033	dismissed	MSMEG_1033
MSMEG_1044	confirmed	MSMEG_1044-MSMEG_1045-MSMEG_1046-MSMEG_1047-MSMEG_1048-MSMEG_1049-MSMEG_1050
MSMEG_1046	alternative	MSMEG_1046-MSMEG_1047-MSMEG_1048-MSMEG_1049-MSMEG_1050
MSMEG_1049	alternative	MSMEG_1049-MSMEG_1050
MSMEG_1051	confirmed	MSMEG_1051
MSMEG_1055	confirmed	MSMEG_1055
MSMEG_1057	dismissed	MSMEG_1057
MSMEG_1060	confirmed	MSMEG_1060
MSMEG_1061	confirmed	MSMEG_1061
MSMEG_1064	confirmed	MSMEG_1064-MSMEG_1065-MSMEG_1066
MSMEG_1065	alternative	MSMEG_1065-MSMEG_1066
MSMEG_1067	alternative	MSMEG_1067
MSMEG_1068	confirmed	MSMEG_1068-MSMEG_1067
MSMEG_1073	confirmed	MSMEG_1073
MSMEG_1075	confirmed	MSMEG_1075
MSMEG_1076	confirmed	MSMEG_1076
MSMEG_1077	alternative	MSMEG_1077
MSMEG_1078	confirmed	MSMEG_1078-MSMEG_1077
MSMEG_1097	dismissed	MSMEG_1097
MSMEG_1101	confirmed	MSMEG_1101-MSMEG_1102-MSMEG_1103
MSMEG_1103	alternative	MSMEG_1103
MSMEG_1106	confirmed	MSMEG_1106-MSMEG_1107-MSMEG_1108-MSMEG_1109-MSMEG_1110
MSMEG_1108	alternative	MSMEG_1108-MSMEG_1109-MSMEG_1110
MSMEG_1111	confirmed	MSMEG_1111
MSMEG_1112	confirmed	MSMEG_1112
MSMEG_1115	confirmed	MSMEG_1115
MSMEG_1131	confirmed	MSMEG_1131
MSMEG_1132	confirmed	MSMEG_1132
MSMEG_1133	confirmed	MSMEG_1133-MSMEG_1134
MSMEG_1134	alternative	MSMEG_1134
MSMEG_1136	dismissed	MSMEG_1136
MSMEG_1140	confirmed	MSMEG_1140
MSMEG_1151	confirmed	MSMEG_1151
MSMEG_1165	confirmed	MSMEG_1165
MSMEG_1166	tRNA	MSMEG_1166
MSMEG_1167	confirmed	MSMEG_1167
MSMEG_1169	dismissed	MSMEG_1169
MSMEG_1175	confirmed	MSMEG_1175-MSMEG_1176
MSMEG_1184	confirmed	MSMEG_1184
MSMEG_1188	confirmed	MSMEG_1188
MSMEG_1189	confirmed	MSMEG_1189
MSMEG_1193	confirmed	MSMEG_1193
MSMEG_1194	confirmed	MSMEG_1194
MSMEG_1195	confirmed	MSMEG_1195
MSMEG_1199	confirmed	MSMEG_1199
MSMEG_1204	confirmed	MSMEG_1204
MSMEG_1205	confirmed	MSMEG_1205-MSMEG_1203
MSMEG_1206	confirmed	MSMEG_1206
MSMEG_1210	confirmed	MSMEG_1210
MSMEG_1211	confirmed	MSMEG_1211
MSMEG_1212	confirmed	MSMEG_1212
MSMEG_1213	confirmed	MSMEG_1213-MSMEG_1214
MSMEG_1215	confirmed	MSMEG_1215
MSMEG_1216	alternative	MSMEG_1216
MSMEG_1220	confirmed	MSMEG_1220-MSMEG_1219-MSMEG_1218-MSMEG_1217-MSMEG_1216
MSMEG_1221	confirmed	MSMEG_1221
MSMEG_1226	confirmed	MSMEG_1226
MSMEG_1242	extended	MSMEG_1242-MSMEG_1243-MSMEG_1244-MSMEG_1245-MSMEG_1246
MSMEG_1250	confirmed	MSMEG_1250-MSMEG_1249
MSMEG_1260	confirmed	MSMEG_1260
MSMEG_1261	confirmed	MSMEG_1261-MSMEG_1262
MSMEG_1265	confirmed	MSMEG_1265
MSMEG_1268	confirmed	MSMEG_1268
MSMEG_1277	confirmed	MSMEG_1277-MSMEG_1278
MSMEG_1279	confirmed	MSMEG_1279-MSMEG_1280-MSMEG_1281-MSMEG_1282
MSMEG_1283	confirmed	MSMEG_1283-MSMEG_1284
MSMEG_1287	confirmed	MSMEG_1287-MSMEG_1286-MSMEG_1285
MSMEG_1289	confirmed	MSMEG_1289
MSMEG_1292	confirmed	MSMEG_1292-MSMEG_1291
MSMEG_1295	dismissed	MSMEG_1295-MSMEG_1296-MSMEG_1297-MSMEG_1298
MSMEG_1305	dismissed	MSMEG_1305
MSMEG_1311	confirmed	MSMEG_1311
MSMEG_1313	confirmed	MSMEG_1313-MSMEG_1315
MSMEG_1315	alternative	MSMEG_1315
MSMEG_1316	confirmed	MSMEG_1316
MSMEG_1317	dismissed	MSMEG_1317
MSMEG_1322	dismissed	MSMEG_1322
MSMEG_1331	alternative	MSMEG_1331
MSMEG_1332	confirmed	MSMEG_1332-MSMEG_1331
MSMEG_1334	confirmed	MSMEG_1334
MSMEG_1337	tRNA	MSMEG_1337
MSMEG_1338	tRNA	MSMEG_1338
MSMEG_1339	extended	MSMEG_1339-MSMEG_1340-MSMEG_1341-MSMEG_1342
MSMEG_1344	confirmed	MSMEG_1344-MSMEG_1345-MSMEG_1346-MSMEG_1347
MSMEG_1346	alternative	MSMEG_1346-MSMEG_1347
MSMEG_1350	confirmed	MSMEG_1350
MSMEG_1353	confirmed	MSMEG_1353-MSMEG_1352
MSMEG_1356	alternative	MSMEG_1356
MSMEG_1357	confirmed	MSMEG_1357-MSMEG_1356
MSMEG_1358	confirmed	MSMEG_1358
MSMEG_1360	confirmed	MSMEG_1360-MSMEG_1361-MSMEG_1362-MSMEG_1363
MSMEG_1363	alternative	MSMEG_1363
MSMEG_1364	confirmed	MSMEG_1364
MSMEG_1365	confirmed	MSMEG_1365
MSMEG_1366	confirmed	MSMEG_1366
MSMEG_1367	confirmed	MSMEG_1367-MSMEG_1368
MSMEG_1376	confirmed	MSMEG_1376-MSMEG_1377-MSMEG_1378-MSMEG_1379
MSMEG_1380	confirmed	MSMEG_1380
MSMEG_1381	confirmed	MSMEG_1381-MSMEG_1382-MSMEG_1383
MSMEG_1383	alternative	MSMEG_1383
MSMEG_1384	confirmed	MSMEG_1384
MSMEG_1385	confirmed	MSMEG_1385
MSMEG_1387	dismissed	MSMEG_1387-MSMEG_1388-MSMEG_1389-MSMEG_1390
MSMEG_1390	alternative	MSMEG_1390
MSMEG_1394	confirmed	MSMEG_1394-MSMEG_1393
MSMEG_1395	confirmed	MSMEG_1395-MSMEG_1396
MSMEG_1397	confirmed	MSMEG_1397
MSMEG_1402	new	MSMEG_1402-MSMEG_1403
MSMEG_1410	dismissed	MSMEG_1410
MSMEG_1414	confirmed	MSMEG_1414-MSMEG_1413-MSMEG_1412-MSMEG_1411
MSMEG_1416	dismissed	MSMEG_1416
MSMEG_1418	confirmed	MSMEG_1418-MSMEG_1417
MSMEG_1421	confirmed	MSMEG_1421-MSMEG_1422-MSMEG_1423-MSMEG_1424
MSMEG_1425	confirmed	MSMEG_1425-MSMEG_1426-MSMEG_1428
MSMEG_1430	confirmed	MSMEG_1430
MSMEG_1432	confirmed	MSMEG_1432-MSMEG_1434
MSMEG_1435	confirmed	MSMEG_1435-MSMEG_1436-MSMEG_1437-MSMEG_1438-MSMEG_1439-MSMEG_1440-MSMEG_1441-MSMEG_1442-MSMEG_1443-MSMEG_1444-MSMEG_1445
MSMEG_1448	confirmed	MSMEG_1448-MSMEG_1447
MSMEG_1451	confirmed	MSMEG_1451-MSMEG_1452
MSMEG_1465	confirmed	MSMEG_1465-MSMEG_1466-MSMEG_1467-MSMEG_1468
MSMEG_1469	confirmed	MSMEG_1469-MSMEG_1470-MSMEG_1471-MSMEG_1472-MSMEG_1473-MSMEG_1474
MSMEG_1475	confirmed	MSMEG_1475
MSMEG_1482	confirmed	MSMEG_1482-MSMEG_1481-MSMEG_1480-MSMEG_1479
MSMEG_1483	confirmed	MSMEG_1483-MSMEG_1484-MSMEG_1485
MSMEG_1492	dismissed	MSMEG_1492
MSMEG_1494	confirmed	MSMEG_1494-MSMEG_1493
MSMEG_1495	confirmed	MSMEG_1495
MSMEG_1496	alternative	MSMEG_1496
MSMEG_1498	confirmed	MSMEG_1498-MSMEG_1497-MSMEG_1496
MSMEG_1501	confirmed	MSMEG_1501-MSMEG_1502-MSMEG_1503-MSMEG_1504
MSMEG_1506	confirmed	MSMEG_1506-MSMEG_1505
MSMEG_1512	alternative	MSMEG_1512-MSMEG_1510
MSMEG_1519	confirmed	MSMEG_1519
MSMEG_1526	alternative	MSMEG_1526
MSMEG_1528	alternative	MSMEG_1528-MSMEG_1526
MSMEG_1529	alternative	MSMEG_1529-MSMEG_1528-MSMEG_1526
MSMEG_1530	confirmed	MSMEG_1530-MSMEG_1529-MSMEG_1528-MSMEG_1526
MSMEG_1531	confirmed	MSMEG_1531
MSMEG_1540	confirmed	MSMEG_1540
MSMEG_1542	confirmed	MSMEG_1542
MSMEG_1543	confirmed	MSMEG_1543
MSMEG_1546	confirmed	MSMEG_1546-MSMEG_1547-MSMEG_1548
MSMEG_1552	confirmed	MSMEG_1552-MSMEG_1553-MSMEG_1554
MSMEG_1556	confirmed	MSMEG_1556-MSMEG_1557
MSMEG_1559	confirmed	MSMEG_1559
MSMEG_1561	confirmed	MSMEG_1561
MSMEG_1565	confirmed	MSMEG_1565
MSMEG_1568	confirmed	MSMEG_1568-MSMEG_1570
MSMEG_1573	dismissed	MSMEG_1573-MSMEG_1574-MSMEG_1575-MSMEG_1576-MSMEG_1577-MSMEG_1578-MSMEG_1579-MSMEG_1580-MSMEG_1581
MSMEG_1574	alternative	MSMEG_1574-MSMEG_1575-MSMEG_1576-MSMEG_1577-MSMEG_1578-MSMEG_1579-MSMEG_1580-MSMEG_1581
MSMEG_1582	dismissed	MSMEG_1582-MSMEG_1583
MSMEG_1592	confirmed	MSMEG_1592-MSMEG_1594
MSMEG_1597	confirmed	MSMEG_1597
MSMEG_1599	confirmed	MSMEG_1599-MSMEG_1600
MSMEG_1602	extended	MSMEG_1602-MSMEG_1603-MSMEG_1604
MSMEG_1605	dismissed	MSMEG_1605
MSMEG_1610	confirmed	MSMEG_1610-MSMEG_1611
MSMEG_1621	dismissed	MSMEG_1621
MSMEG_1624	confirmed	MSMEG_1624-MSMEG_1625
MSMEG_1629	confirmed	MSMEG_1629-MSMEG_1627
MSMEG_1632	confirmed	MSMEG_1632
MSMEG_1634	confirmed	MSMEG_1634-MSMEG_1635
MSMEG_1635	alternative	MSMEG_1635
MSMEG_1637	confirmed	MSMEG_1637-MSMEG_1638-MSMEG_1639-MSMEG_1640-MSMEG_1641
MSMEG_1642	confirmed	MSMEG_1642
MSMEG_1643	confirmed	MSMEG_1643
MSMEG_1644	alternative	MSMEG_1644
MSMEG_1645	confirmed	MSMEG_1645-MSMEG_1644
MSMEG_1647	confirmed	MSMEG_1647
MSMEG_1654	confirmed	MSMEG_1654
MSMEG_1655	confirmed	MSMEG_1655
MSMEG_1656	confirmed	MSMEG_1656-MSMEG_1657-MSMEG_1658
MSMEG_1657	alternative	MSMEG_1657-MSMEG_1658
MSMEG_1658	alternative	MSMEG_1658
MSMEG_1661	confirmed	MSMEG_1661
MSMEG_1663	dismissed	MSMEG_1663-MSMEG_1662
MSMEG_1665	confirmed	MSMEG_1665-MSMEG_1666-MSMEG_1668
MSMEG_1666	alternative	MSMEG_1666-MSMEG_1668
MSMEG_1672	confirmed	MSMEG_1672-MSMEG_1671-MSMEG_1670-MSMEG_1669
MSMEG_1675	confirmed	MSMEG_1675
MSMEG_1676	confirmed	MSMEG_1676
MSMEG_1681	alternative	MSMEG_1681-MSMEG_1680-MSMEG_1679-MSMEG_1677
MSMEG_1682	confirmed	MSMEG_1682-MSMEG_1681-MSMEG_1680-MSMEG_1679-MSMEG_1677
MSMEG_1683	confirmed	MSMEG_1683
MSMEG_1684	confirmed	MSMEG_1684
MSMEG_1694	confirmed	MSMEG_1694
MSMEG_1695	dismissed	MSMEG_1695
MSMEG_1701	confirmed	MSMEG_1701
MSMEG_1702	confirmed	MSMEG_1702-MSMEG_1703
MSMEG_1704	confirmed	MSMEG_1704-MSMEG_1705-MSMEG_1706
MSMEG_1711	alternative	MSMEG_1711-MSMEG_1710-MSMEG_1709-MSMEG_1708-MSMEG_1707
MSMEG_1712	confirmed	MSMEG_1712-MSMEG_1711-MSMEG_1710-MSMEG_1709-MSMEG_1708-MSMEG_1707
MSMEG_1713	confirmed	MSMEG_1713-MSMEG_1714-MSMEG_1715
MSMEG_1716	confirmed	MSMEG_1716
MSMEG_1717	confirmed	MSMEG_1717
MSMEG_1722	confirmed	MSMEG_1722
MSMEG_1723	confirmed	MSMEG_1723
MSMEG_1724	confirmed	MSMEG_1724
MSMEG_1725	confirmed	MSMEG_1725-MSMEG_1726
MSMEG_1728	new	MSMEG_1728-MSMEG_1730
MSMEG_1731	confirmed	MSMEG_1731
MSMEG_1734	confirmed	MSMEG_1734
MSMEG_1735	dismissed	MSMEG_1735-MSMEG_1736
MSMEG_1736	alternative	MSMEG_1736
MSMEG_1738	confirmed	MSMEG_1738
MSMEG_1739	alternative	MSMEG_1739
MSMEG_1740	confirmed	MSMEG_1740
MSMEG_1741	confirmed	MSMEG_1741-MSMEG_1739
MSMEG_1742	confirmed	MSMEG_1742-MSMEG_1743
MSMEG_1745	confirmed	MSMEG_1745
MSMEG_1758	confirmed	MSMEG_1758-MSMEG_1757-MSMEG_1756
MSMEG_1760	alternative	MSMEG_1760
MSMEG_1762	confirmed	MSMEG_1762-MSMEG_1760
MSMEG_1766	confirmed	MSMEG_1766-MSMEG_1767-MSMEG_1768
MSMEG_1769	confirmed	MSMEG_1769
MSMEG_1770	confirmed	MSMEG_1770
MSMEG_1771	confirmed	MSMEG_1771-MSMEG_1772
MSMEG_1773	confirmed	MSMEG_1773
MSMEG_1774	confirmed	MSMEG_1774
MSMEG_1775	confirmed	MSMEG_1775
MSMEG_1776	confirmed	MSMEG_1776
MSMEG_1777	confirmed	MSMEG_1777
MSMEG_1783	dismissed	MSMEG_1783-MSMEG_1782-MSMEG_1781-MSMEG_1780-MSMEG_1779
MSMEG_1784	confirmed	MSMEG_1784
MSMEG_1786	confirmed	MSMEG_1786
MSMEG_1787	confirmed	MSMEG_1787
MSMEG_1788	confirmed	MSMEG_1788-MSMEG_1789-MSMEG_1790
MSMEG_1791	confirmed	MSMEG_1791
MSMEG_1792	confirmed	MSMEG_1792
MSMEG_1794	confirmed	MSMEG_1794
MSMEG_1799	confirmed	MSMEG_1799
MSMEG_1803	confirmed	MSMEG_1803-MSMEG_1804-MSMEG_1806
MSMEG_1807	confirmed	MSMEG_1807
MSMEG_1809	alternative	MSMEG_1809-MSMEG_1808
MSMEG_1810	extended	MSMEG_1810-MSMEG_1809-MSMEG_1808
MSMEG_1813	extended	MSMEG_1813-MSMEG_1812-MSMEG_1811
MSMEG_1817	confirmed	MSMEG_1817
MSMEG_1818	confirmed	MSMEG_1818
MSMEG_1819	confirmed	MSMEG_1819-MSMEG_1820
MSMEG_1821	confirmed	MSMEG_1821-MSMEG_1822
MSMEG_1824	confirmed	MSMEG_1824-MSMEG_1823
MSMEG_1830	confirmed	MSMEG_1830-MSMEG_1829-MSMEG_1827
MSMEG_1831	confirmed	MSMEG_1831
MSMEG_1832	confirmed	MSMEG_1832
MSMEG_1833	confirmed	MSMEG_1833
MSMEG_1834	extended	MSMEG_1834-MSMEG_1835-MSMEG_1836
MSMEG_1837	confirmed	MSMEG_1837
MSMEG_1838	confirmed	MSMEG_1838
MSMEG_1839	confirmed	MSMEG_1839-MSMEG_1840-MSMEG_1841-MSMEG_1842
MSMEG_1843	new	MSMEG_1843
MSMEG_1844	alternative	MSMEG_1844
MSMEG_1847	confirmed	MSMEG_1847-MSMEG_1846-MSMEG_1845-MSMEG_1844
MSMEG_1850	confirmed	MSMEG_1850-MSMEG_1849
MSMEG_1852	confirmed	MSMEG_1852
MSMEG_1854	confirmed	MSMEG_1854-MSMEG_1855
MSMEG_1856	confirmed	MSMEG_1856
MSMEG_1861	confirmed	MSMEG_1861
MSMEG_1873	dismissed	MSMEG_1873
MSMEG_1874	extended	MSMEG_1874-MSMEG_1875-MSMEG_1875
MSMEG_1878	confirmed	MSMEG_1878
MSMEG_1881	confirmed	MSMEG_1881
MSMEG_1885	dismissed	MSMEG_1885-MSMEG_1886
MSMEG_1886	alternative	MSMEG_1886
MSMEG_1887	confirmed	MSMEG_1887
MSMEG_1890	confirmed	MSMEG_1890-MSMEG_1889
MSMEG_1891	confirmed	MSMEG_1891-MSMEG_1892
MSMEG_1894	new	MSMEG_1894-MSMEG_1893
MSMEG_1909	confirmed	MSMEG_1909-MSMEG_1910-MSMEG_1911-MSMEG_1912
MSMEG_1913	confirmed	MSMEG_1913
MSMEG_1916	confirmed	MSMEG_1916
MSMEG_1919	confirmed	MSMEG_1919
MSMEG_1920	alternative	MSMEG_1920
MSMEG_1921	confirmed	MSMEG_1921-MSMEG_1920
MSMEG_1922	confirmed	MSMEG_1922-MSMEG_1923
MSMEG_1924	alternative	MSMEG_1924
MSMEG_1926	confirmed	MSMEG_1926-MSMEG_1925-MSMEG_1924
MSMEG_1927	confirmed	MSMEG_1927-MSMEG_1928
MSMEG_1930	confirmed	MSMEG_1930-MSMEG_1929
MSMEG_1931	confirmed	MSMEG_1931
MSMEG_1932	confirmed	MSMEG_1932
MSMEG_1934	confirmed	MSMEG_1934
MSMEG_1935	confirmed	MSMEG_1935
MSMEG_1936	confirmed	MSMEG_1936
MSMEG_1937	confirmed	MSMEG_1937-MSMEG_1938
MSMEG_1938	alternative	MSMEG_1938
MSMEG_1940	confirmed	MSMEG_1940-MSMEG_1939
MSMEG_1941	confirmed	MSMEG_1941-MSMEG_1943
MSMEG_1945	confirmed	MSMEG_1945-MSMEG_1946
MSMEG_1946	alternative	MSMEG_1946
MSMEG_1947	confirmed	MSMEG_1947
MSMEG_1950	dismissed	MSMEG_1950-MSMEG_1951
MSMEG_1952	dismissed	MSMEG_1952
MSMEG_1954	confirmed	MSMEG_1954
MSMEG_1957	confirmed	MSMEG_1957
MSMEG_1958	confirmed	MSMEG_1958-MSMEG_1959
MSMEG_1959	alternative	MSMEG_1959
MSMEG_1965	tRNA	MSMEG_1965
MSMEG_1966	confirmed	MSMEG_1966
MSMEG_1967	confirmed	MSMEG_1967
MSMEG_1970	confirmed	MSMEG_1970
MSMEG_1981	confirmed	MSMEG_1981-MSMEG_1980
MSMEG_1982	confirmed	MSMEG_1982
MSMEG_1985	confirmed	MSMEG_1985
MSMEG_1986	confirmed	MSMEG_1986
MSMEG_1995	confirmed	MSMEG_1995
MSMEG_1996	confirmed	MSMEG_1996
MSMEG_1999	confirmed	MSMEG_1999
MSMEG_2000	confirmed	MSMEG_2000
MSMEG_2009	dismissed	MSMEG_2009
MSMEG_2010	confirmed	MSMEG_2010
MSMEG_2017	confirmed	MSMEG_2017-MSMEG_2016-MSMEG_2015-MSMEG_2014
MSMEG_2019	confirmed	MSMEG_2019
MSMEG_2025	dismissed	MSMEG_2025-MSMEG_2026
MSMEG_2026	alternative	MSMEG_2026
MSMEG_2027	confirmed	MSMEG_2027
MSMEG_2030	confirmed	MSMEG_2030
MSMEG_2032	confirmed	MSMEG_2032
MSMEG_2033	confirmed	MSMEG_2033
MSMEG_2035	confirmed	MSMEG_2035
MSMEG_2037	confirmed	MSMEG_2037-MSMEG_2038
MSMEG_2038	alternative	MSMEG_2038
MSMEG_2044	confirmed	MSMEG_2044-MSMEG_2045-MSMEG_2046-MSMEG_2048
MSMEG_2049	confirmed	MSMEG_2049
MSMEG_2063	confirmed	MSMEG_2063-MSMEG_2062-MSMEG_2061-MSMEG_2060-MSMEG_2059-MSMEG_2058-MSMEG_2057-MSMEG_2056-MSMEG_2055-MSMEG_2054-MSMEG_2053-MSMEG_2052-MSMEG_2051-MSMEG_2050
MSMEG_2078	confirmed	MSMEG_2078
MSMEG_2081	confirmed	MSMEG_2081-MSMEG_2080
MSMEG_2083	confirmed	MSMEG_2083
MSMEG_2084	confirmed	MSMEG_2084
MSMEG_2086	confirmed	MSMEG_2086-MSMEG_2087
MSMEG_2089	dismissed	MSMEG_2089-MSMEG_2090-MSMEG_2091
MSMEG_2092	confirmed	MSMEG_2092
MSMEG_2093	tmRNA	MSMEG_2093
MSMEG_2095	confirmed	MSMEG_2095
MSMEG_2104	confirmed	MSMEG_2104
MSMEG_2105	confirmed	MSMEG_2105
MSMEG_2106	confirmed	MSMEG_2106
MSMEG_2107	confirmed	MSMEG_2107
MSMEG_2110	new	MSMEG_2110-MSMEG_2111
MSMEG_2112	confirmed	MSMEG_2112-MSMEG_2115
MSMEG_2116	confirmed	MSMEG_2116
MSMEG_2117	confirmed	MSMEG_2117-MSMEG_2118-MSMEG_2119
MSMEG_2123	alternative	MSMEG_2123-MSMEG_2122-MSMEG_2121
MSMEG_2124	confirmed	MSMEG_2124-MSMEG_2123-MSMEG_2122-MSMEG_2121
MSMEG_2125	dismissed	MSMEG_2125
MSMEG_2127	confirmed	MSMEG_2127
MSMEG_2132	new	MSMEG_2132-MSMEG_2131-MSMEG_2130
MSMEG_2135	new	MSMEG_2135-MSMEG_2134-MSMEG_2133
MSMEG_2136	confirmed	MSMEG_2136-MSMEG_2137
MSMEG_2137	alternative	MSMEG_2137
MSMEG_2138	tRNA	MSMEG_2138
MSMEG_2142	dismissed	MSMEG_2142
MSMEG_2144	confirmed	MSMEG_2144-MSMEG_2143
MSMEG_2149	confirmed	MSMEG_2149
MSMEG_2157	extended	MSMEG_2157-MSMEG_2159-MSMEG_2160
MSMEG_2162	confirmed	MSMEG_2162-MSMEG_2163
MSMEG_2164	confirmed	MSMEG_2164
MSMEG_2172	confirmed	MSMEG_2172
MSMEG_2173	confirmed	MSMEG_2173
MSMEG_2174	confirmed	MSMEG_2174-MSMEG_2176
MSMEG_2179	confirmed	MSMEG_2179
MSMEG_2182	confirmed	MSMEG_2182
MSMEG_2188	dismissed	MSMEG_2188
MSMEG_2189	dismissed	MSMEG_2189
MSMEG_2192	confirmed	MSMEG_2192
MSMEG_2195	confirmed	MSMEG_2195-MSMEG_2193
MSMEG_2196	alternative	MSMEG_2196
MSMEG_2197	confirmed	MSMEG_2197
MSMEG_2199	confirmed	MSMEG_2199-MSMEG_2198-MSMEG_2196
MSMEG_2200	confirmed	MSMEG_2200-MSMEG_2201
MSMEG_2205	confirmed	MSMEG_2205-MSMEG_2204
MSMEG_2206	confirmed	MSMEG_2206-MSMEG_2207-MSMEG_2208-MSMEG_2209
MSMEG_2211	confirmed	MSMEG_2211
MSMEG_2224	confirmed	MSMEG_2224
MSMEG_2225	dismissed	MSMEG_2225
MSMEG_2245	confirmed	MSMEG_2245
MSMEG_2246	confirmed	MSMEG_2246
MSMEG_2248	confirmed	MSMEG_2248
MSMEG_2249	dismissed	MSMEG_2249
MSMEG_2259	confirmed	MSMEG_2259-MSMEG_2258
MSMEG_2272	confirmed	MSMEG_2272-MSMEG_2271
MSMEG_2273	confirmed	MSMEG_2273-MSMEG_2274-MSMEG_2275-MSMEG_2276
MSMEG_2277	confirmed	MSMEG_2277
MSMEG_2278	confirmed	MSMEG_2278
MSMEG_2280	dismissed	MSMEG_2280
MSMEG_2351	confirmed	MSMEG_2351-MSMEG_2352
MSMEG_2357	dismissed	MSMEG_2357-MSMEG_2358-MSMEG_2359
MSMEG_2361	confirmed	MSMEG_2361-MSMEG_2360
MSMEG_2362	confirmed	MSMEG_2362
MSMEG_2364	dismissed	MSMEG_2364-MSMEG_2365-MSMEG_2366
MSMEG_2367	new	MSMEG_2367
MSMEG_2369	confirmed	MSMEG_2369
MSMEG_2370	confirmed	MSMEG_2370
MSMEG_2372	confirmed	MSMEG_2372-MSMEG_2373-MSMEG_2374
MSMEG_2374	alternative	MSMEG_2374
MSMEG_2376	dismissed	MSMEG_2376-MSMEG_2375
MSMEG_2378	confirmed	MSMEG_2378-MSMEG_2379
MSMEG_2380	confirmed	MSMEG_2380
MSMEG_2381	confirmed	MSMEG_2381-MSMEG_2382-MSMEG_2383
MSMEG_2382	alternative	MSMEG_2382-MSMEG_2383
MSMEG_2384	tRNA	MSMEG_2384
MSMEG_2386	confirmed	MSMEG_2386
MSMEG_2387	confirmed	MSMEG_2387-MSMEG_2388
MSMEG_2389	confirmed	MSMEG_2389
MSMEG_2391	alternative	MSMEG_2391-MSMEG_2390
MSMEG_2392	confirmed	MSMEG_2392-MSMEG_2391-MSMEG_2390
MSMEG_2393	confirmed	MSMEG_2393-MSMEG_2394
MSMEG_2395	confirmed	MSMEG_2395
MSMEG_2396	alternative	MSMEG_2396
MSMEG_2397	new	MSMEG_2397-MSMEG_2396
MSMEG_2398	dismissed	MSMEG_2398-MSMEG_2399
MSMEG_2400	confirmed	MSMEG_2400
MSMEG_2402	confirmed	MSMEG_2402-MSMEG_2403-MSMEG_2404
MSMEG_2408	confirmed	MSMEG_2408-MSMEG_2407
MSMEG_2409	confirmed	MSMEG_2409-MSMEG_2410-MSMEG_2411
MSMEG_2410	alternative	MSMEG_2410-MSMEG_2411
MSMEG_2412	confirmed	MSMEG_2412-MSMEG_2413-MSMEG_2414
MSMEG_2414	alternative	MSMEG_2414
MSMEG_2415	confirmed	MSMEG_2415
MSMEG_2416	confirmed	MSMEG_2416
MSMEG_2417	confirmed	MSMEG_2417-MSMEG_2418-MSMEG_2419
MSMEG_2420	confirmed	MSMEG_2420
MSMEG_2421	confirmed	MSMEG_2421-MSMEG_2422-MSMEG_2423-MSMEG_2424
MSMEG_2424	alternative	MSMEG_2424
MSMEG_2425	dismissed	MSMEG_2425-MSMEG_2426
MSMEG_2430	dismissed	MSMEG_2430-MSMEG_2431
MSMEG_2433	confirmed	MSMEG_2433-MSMEG_2432
MSMEG_2440	confirmed	MSMEG_2440-MSMEG_2441-MSMEG_2442-MSMEG_2443
MSMEG_2449	confirmed	MSMEG_2449-MSMEG_2450
MSMEG_2450	alternative	MSMEG_2450
MSMEG_2451	new	MSMEG_2451-MSMEG_2452
MSMEG_2453	confirmed	MSMEG_2453-MSMEG_2454
MSMEG_2475	confirmed	MSMEG_2475
MSMEG_2476	confirmed	MSMEG_2476
MSMEG_2486	confirmed	MSMEG_2486
MSMEG_2487	confirmed	MSMEG_2487
MSMEG_2488	confirmed	MSMEG_2488
MSMEG_2490	confirmed	MSMEG_2490-MSMEG_2489
MSMEG_2495	confirmed	MSMEG_2495-MSMEG_2494-MSMEG_2493-MSMEG_2491
MSMEG_2507	confirmed	MSMEG_2507-MSMEG_2506-MSMEG_2505-MSMEG_2504-MSMEG_2503-MSMEG_2502-MSMEG_2501-MSMEG_2499
MSMEG_2511	confirmed	MSMEG_2511-MSMEG_2512
MSMEG_2515	confirmed	MSMEG_2515-MSMEG_2517
MSMEG_2516	dismissed	MSMEG_2516
MSMEG_2519	confirmed	MSMEG_2519-MSMEG_2520
MSMEG_2520	alternative	MSMEG_2520
MSMEG_2521	confirmed	MSMEG_2521
MSMEG_2528	alternative	MSMEG_2528
MSMEG_2529	confirmed	MSMEG_2529-MSMEG_2528
MSMEG_2530	confirmed	MSMEG_2530
MSMEG_2540	confirmed	MSMEG_2540-MSMEG_2541-MSMEG_2543
MSMEG_2544	confirmed	MSMEG_2544-MSMEG_2545
MSMEG_2546	dismissed	MSMEG_2546
MSMEG_2553	new	MSMEG_2553-MSMEG_2552-MSMEG_2551
MSMEG_2556	dismissed	MSMEG_2556-MSMEG_2555
MSMEG_2571	confirmed	MSMEG_2571
MSMEG_2575	confirmed	MSMEG_2575
MSMEG_2578	confirmed	MSMEG_2578-MSMEG_2579-MSMEG_2580
MSMEG_2579	alternative	MSMEG_2579-MSMEG_2580
MSMEG_2582	confirmed	MSMEG_2582
MSMEG_2584	dismissed	MSMEG_2584
MSMEG_2585	dismissed	MSMEG_2585
MSMEG_2587	confirmed	MSMEG_2587-MSMEG_2588
MSMEG_2590	confirmed	MSMEG_2590-MSMEG_2591
MSMEG_2591	alternative	MSMEG_2591
MSMEG_2592	confirmed	MSMEG_2592
MSMEG_2594	confirmed	MSMEG_2594-MSMEG_2593
MSMEG_2595	confirmed	MSMEG_2595-MSMEG_2596-MSMEG_2597-MSMEG_2598-MSMEG_2599
MSMEG_2601	confirmed	MSMEG_2601-MSMEG_2602-MSMEG_2603-MSMEG_2604
MSMEG_2605	confirmed	MSMEG_2605
MSMEG_2606	confirmed	MSMEG_2606
MSMEG_2607	confirmed	MSMEG_2607-MSMEG_2608-MSMEG_2609-MSMEG_2610
MSMEG_2612	confirmed	MSMEG_2612-MSMEG_2611
MSMEG_2613	confirmed	MSMEG_2613-MSMEG_2614-MSMEG_2615-MSMEG_2616-MSMEG_2617-MSMEG_2618-MSMEG_2619-MSMEG_2620-MSMEG_2621
MSMEG_2623	confirmed	MSMEG_2623-MSMEG_2622
MSMEG_2624	confirmed	MSMEG_2624-MSMEG_2625
MSMEG_2626	confirmed	MSMEG_2626
MSMEG_2628	confirmed	MSMEG_2628-MSMEG_2629-MSMEG_2630-MSMEG_2631
MSMEG_2629	alternative	MSMEG_2629-MSMEG_2630-MSMEG_2631
MSMEG_2639	confirmed	MSMEG_2639
MSMEG_2641	confirmed	MSMEG_2641
MSMEG_2642	confirmed	MSMEG_2642-MSMEG_2643
MSMEG_2644	alternative	MSMEG_2644
MSMEG_2645	confirmed	MSMEG_2645-MSMEG_2644
MSMEG_2646	confirmed	MSMEG_2646
MSMEG_2647	confirmed	MSMEG_2647-MSMEG_2648-MSMEG_2649
MSMEG_2651	confirmed	MSMEG_2651-MSMEG_2650
MSMEG_2652	confirmed	MSMEG_2652
MSMEG_2653	confirmed	MSMEG_2653
MSMEG_2654	confirmed	MSMEG_2654
MSMEG_2656	confirmed	MSMEG_2656-MSMEG_2657-MSMEG_2658
MSMEG_2659	confirmed	MSMEG_2659
MSMEG_2660	confirmed	MSMEG_2660
MSMEG_2661	confirmed	MSMEG_2661
MSMEG_2664	confirmed	MSMEG_2664-MSMEG_2665-MSMEG_2666-MSMEG_2668
MSMEG_2669	confirmed	MSMEG_2669-MSMEG_2667
MSMEG_2670	confirmed	MSMEG_2670-MSMEG_2671-MSMEG_2672
MSMEG_2679	confirmed	MSMEG_2679
MSMEG_2682	confirmed	MSMEG_2682-MSMEG_2683-MSMEG_2684-MSMEG_2685
MSMEG_2684	alternative	MSMEG_2684-MSMEG_2685
MSMEG_2688	confirmed	MSMEG_2688-MSMEG_2687-MSMEG_2686
MSMEG_2690	confirmed	MSMEG_2690
MSMEG_2692	confirmed	MSMEG_2692-MSMEG_2693
MSMEG_2694	extended	MSMEG_2694-MSMEG_2695-MSMEG_2696
MSMEG_2698	confirmed	MSMEG_2698-MSMEG_2697
MSMEG_2699	confirmed	MSMEG_2699-MSMEG_2700-MSMEG_2701
MSMEG_2701	alternative	MSMEG_2701
MSMEG_2723	confirmed	MSMEG_2723-MSMEG_2724
MSMEG_2727	alternative	MSMEG_2727-MSMEG_2726-MSMEG_2725
MSMEG_2728	confirmed	MSMEG_2728-MSMEG_2727-MSMEG_2726-MSMEG_2725
MSMEG_2731	confirmed	MSMEG_2731
MSMEG_2732	confirmed	MSMEG_2732-MSMEG_2733-MSMEG_2734-MSMEG_2735-MSMEG_2736
MSMEG_2733	alternative	MSMEG_2733-MSMEG_2734-MSMEG_2735-MSMEG_2736
MSMEG_2735	alternative	MSMEG_2735-MSMEG_2736
MSMEG_2737	confirmed	MSMEG_2737
MSMEG_2738	confirmed	MSMEG_2738
MSMEG_2739	confirmed	MSMEG_2739
MSMEG_2740	confirmed	MSMEG_2740
MSMEG_2742	confirmed	MSMEG_2742
MSMEG_2743	confirmed	MSMEG_2743
MSMEG_2748	confirmed	MSMEG_2748
MSMEG_2750	confirmed	MSMEG_2750
MSMEG_2752	confirmed	MSMEG_2752-MSMEG_2751
MSMEG_2753	confirmed	MSMEG_2753
MSMEG_2754	confirmed	MSMEG_2754
MSMEG_2758	confirmed	MSMEG_2758
MSMEG_2760	confirmed	MSMEG_2760
MSMEG_2761	confirmed	MSMEG_2761
MSMEG_2762	confirmed	MSMEG_2762
MSMEG_2763	confirmed	MSMEG_2763
MSMEG_2764	confirmed	MSMEG_2764
MSMEG_2765	confirmed	MSMEG_2765-MSMEG_2766
MSMEG_2768	confirmed	MSMEG_2768-MSMEG_2770
MSMEG_2771	confirmed	MSMEG_2771-MSMEG_2769
MSMEG_2772	confirmed	MSMEG_2772-MSMEG_2773
MSMEG_2773	alternative	MSMEG_2773
MSMEG_2774	confirmed	MSMEG_2774
MSMEG_2775	confirmed	MSMEG_2775-MSMEG_2776-MSMEG_2777
MSMEG_2776	alternative	MSMEG_2776-MSMEG_2777
MSMEG_2779	confirmed	MSMEG_2779-MSMEG_2778
MSMEG_2780	confirmed	MSMEG_2780-MSMEG_2781-MSMEG_2782-MSMEG_2783
MSMEG_2782	alternative	MSMEG_2782-MSMEG_2783
MSMEG_2784	alternative	MSMEG_2784
MSMEG_2786	alternative	MSMEG_2786-MSMEG_2785-MSMEG_2784
MSMEG_2787	extended	MSMEG_2787-MSMEG_2786-MSMEG_2785-MSMEG_2784
MSMEG_2788	confirmed	MSMEG_2788
MSMEG_2790	alternative	MSMEG_2790-MSMEG_2789
MSMEG_2792	confirmed	MSMEG_2792-MSMEG_2791-MSMEG_2790-MSMEG_2789
MSMEG_2793	confirmed	MSMEG_2793
MSMEG_2798	confirmed	MSMEG_2798
MSMEG_2799	confirmed	MSMEG_2799
MSMEG_2800	confirmed	MSMEG_2800
MSMEG_2804	confirmed	MSMEG_2804-MSMEG_2806
MSMEG_2826	dismissed	MSMEG_2826
MSMEG_2833	tRNA	MSMEG_2833
MSMEG_2834	tRNA	MSMEG_2834
MSMEG_2835	tRNA	MSMEG_2835
MSMEG_2836	tRNA	MSMEG_2836
MSMEG_2837	confirmed	MSMEG_2837-MSMEG_2838
MSMEG_2839	confirmed	MSMEG_2839
MSMEG_2849	new	MSMEG_2849-MSMEG_2850
MSMEG_2868	confirmed	MSMEG_2868
MSMEG_2895	confirmed	MSMEG_2895-MSMEG_2896
MSMEG_2897	new	MSMEG_2897-MSMEG_2898
MSMEG_2900	confirmed	MSMEG_2900
MSMEG_2902	confirmed	MSMEG_2902
MSMEG_2910	confirmed	MSMEG_2910
MSMEG_2914	dismissed	MSMEG_2914
MSMEG_2919	extended	MSMEG_2919-MSMEG_2918-MSMEG_2917-MSMEG_2916-MSMEG_2915-MSMEG_2913
MSMEG_2917	alternative	MSMEG_2917-MSMEG_2916-MSMEG_2915-MSMEG_2913
MSMEG_2913	alternative	MSMEG_2913
MSMEG_2923	confirmed	MSMEG_2923
MSMEG_2927	confirmed	MSMEG_2927-MSMEG_2926-MSMEG_2925-MSMEG_2924
MSMEG_2928	confirmed	MSMEG_2928
MSMEG_2929	confirmed	MSMEG_2929-MSMEG_2930
MSMEG_2931	confirmed	MSMEG_2931-MSMEG_2932-MSMEG_2933-MSMEG_2934-MSMEG_2935-MSMEG_2936
MSMEG_2937	confirmed	MSMEG_2937-MSMEG_2938-MSMEG_2939
MSMEG_2940	confirmed	MSMEG_2940
MSMEG_2941	alternative	MSMEG_2941
MSMEG_2942	confirmed	MSMEG_2942-MSMEG_2941
MSMEG_2943	confirmed	MSMEG_2943-MSMEG_2944-MSMEG_2945-MSMEG_2946
MSMEG_2953	extended	MSMEG_2953-MSMEG_2954-MSMEG_2955
MSMEG_2957	confirmed	MSMEG_2957
MSMEG_2958	confirmed	MSMEG_2958
MSMEG_2959	confirmed	MSMEG_2959
MSMEG_2960	extended	MSMEG_2960-MSMEG_2961-MSMEG_2962-MSMEG_2963-MSMEG_2964-MSMEG_2965
MSMEG_2974	new	MSMEG_2974-MSMEG_2973
MSMEG_2975	confirmed	MSMEG_2975-MSMEG_2976-MSMEG_2977
MSMEG_2982	dismissed	MSMEG_2982
MSMEG_2983	confirmed	MSMEG_2983
MSMEG_3000	confirmed	MSMEG_3000-MSMEG_2999-MSMEG_2998
MSMEG_3002	confirmed	MSMEG_3002
MSMEG_3003	confirmed	MSMEG_3003-MSMEG_3004
MSMEG_3007	confirmed	MSMEG_3007-MSMEG_3006-MSMEG_3005
MSMEG_3008	confirmed	MSMEG_3008
MSMEG_3013	confirmed	MSMEG_3013
MSMEG_3014	confirmed	MSMEG_3014
MSMEG_3015	confirmed	MSMEG_3015
MSMEG_3017	dismissed	MSMEG_3017-MSMEG_3018-MSMEG_3019
MSMEG_3020	confirmed	MSMEG_3020-MSMEG_3021
MSMEG_3022	confirmed	MSMEG_3022
MSMEG_3024	extended	MSMEG_3024-MSMEG_3025-MSMEG_3026-MSMEG_3027-MSMEG_3028-MSMEG_3029
MSMEG_3030	confirmed	MSMEG_3030-MSMEG_3031-MSMEG_3033
MSMEG_3032	confirmed	MSMEG_3032
MSMEG_3034	confirmed	MSMEG_3034-MSMEG_3035-MSMEG_3036
MSMEG_3041	confirmed	MSMEG_3041-MSMEG_3040-MSMEG_3039
MSMEG_3042	confirmed	MSMEG_3042-MSMEG_3043-MSMEG_3044-MSMEG_3045-MSMEG_3046
MSMEG_3047	confirmed	MSMEG_3047-MSMEG_3048
MSMEG_3050	confirmed	MSMEG_3050-MSMEG_3051
MSMEG_3059	confirmed	MSMEG_3059
MSMEG_3060	confirmed	MSMEG_3060-MSMEG_3061
MSMEG_3062	confirmed	MSMEG_3062-MSMEG_3063-MSMEG_3064-MSMEG_3065-MSMEG_3066-MSMEG_3067
MSMEG_3063	alternative	MSMEG_3063-MSMEG_3064-MSMEG_3065-MSMEG_3066-MSMEG_3067
MSMEG_3066	alternative	MSMEG_3066-MSMEG_3067
MSMEG_3068	confirmed	MSMEG_3068
MSMEG_3070	confirmed	MSMEG_3070-MSMEG_3069
MSMEG_3071	confirmed	MSMEG_3071-MSMEG_3072-MSMEG_3073-MSMEG_3074
MSMEG_3077	dismissed	MSMEG_3077-MSMEG_3076
MSMEG_3078	confirmed	MSMEG_3078-MSMEG_3079-MSMEG_3080-MSMEG_3081
MSMEG_3082	confirmed	MSMEG_3082-MSMEG_3083
MSMEG_3084	confirmed	MSMEG_3084-MSMEG_3085-MSMEG_3086-MSMEG_3087
MSMEG_3087	alternative	MSMEG_3087
MSMEG_3095	extended	MSMEG_3095-MSMEG_3094-MSMEG_3093-MSMEG_3092-MSMEG_3091-MSMEG_3090-MSMEG_3089
MSMEG_3097	confirmed	MSMEG_3097
MSMEG_3103	confirmed	MSMEG_3103-MSMEG_3102-MSMEG_3101-MSMEG_3100-MSMEG_3099
MSMEG_3105	dismissed	MSMEG_3105
MSMEG_3106	confirmed	MSMEG_3106
MSMEG_3107	confirmed	MSMEG_3107
MSMEG_3117	alternative	MSMEG_3117-MSMEG_3115
MSMEG_3120	confirmed	MSMEG_3120-MSMEG_3119-MSMEG_3118-MSMEG_3117-MSMEG_3115
MSMEG_3121	confirmed	MSMEG_3121-MSMEG_3122-MSMEG_3123-MSMEG_3124-MSMEG_3125-MSMEG_3126-MSMEG_3127
MSMEG_3122	alternative	MSMEG_3122-MSMEG_3123-MSMEG_3124-MSMEG_3125-MSMEG_3126-MSMEG_3127
MSMEG_3129	confirmed	MSMEG_3129-MSMEG_3128
MSMEG_3138	dismissed	MSMEG_3138-MSMEG_3139-MSMEG_3140
MSMEG_3140	alternative	MSMEG_3140
MSMEG_3141	confirmed	MSMEG_3141
MSMEG_3143	confirmed	MSMEG_3143-MSMEG_3142
MSMEG_3144	confirmed	MSMEG_3144
MSMEG_3145	confirmed	MSMEG_3145-MSMEG_3146
MSMEG_3147	extended	MSMEG_3147-MSMEG_3148-MSMEG_3149
MSMEG_3150	confirmed	MSMEG_3150-MSMEG_3151-MSMEG_3152
MSMEG_3153	confirmed	MSMEG_3153
MSMEG_3154	confirmed	MSMEG_3154-MSMEG_3155
MSMEG_3158	confirmed	MSMEG_3158-MSMEG_3159-MSMEG_3160-MSMEG_3161
MSMEG_3162	confirmed	MSMEG_3162
MSMEG_3164	confirmed	MSMEG_3164-MSMEG_3163
MSMEG_3168	dismissed	MSMEG_3168
MSMEG_3169	confirmed	MSMEG_3169
MSMEG_3170	confirmed	MSMEG_3170
MSMEG_3171	alternative	MSMEG_3171
MSMEG_3172	confirmed	MSMEG_3172
MSMEG_3173	confirmed	MSMEG_3173-MSMEG_3171
MSMEG_3174	confirmed	MSMEG_3174-MSMEG_3175-MSMEG_3176
MSMEG_3178	confirmed	MSMEG_3178
MSMEG_3183	confirmed	MSMEG_3183
MSMEG_3188	confirmed	MSMEG_3188-MSMEG_3189-MSMEG_3190-MSMEG_3191-MSMEG_3192
MSMEG_3193	confirmed	MSMEG_3193
MSMEG_3194	confirmed	MSMEG_3194-MSMEG_3195-MSMEG_3196
MSMEG_3195	alternative	MSMEG_3195-MSMEG_3196
MSMEG_3198	confirmed	MSMEG_3198-MSMEG_3197
MSMEG_3199	confirmed	MSMEG_3199-MSMEG_3200-MSMEG_3201
MSMEG_3204	confirmed	MSMEG_3204-MSMEG_3203
MSMEG_3205	confirmed	MSMEG_3205-MSMEG_3206-MSMEG_3207-MSMEG_3208-MSMEG_3209-MSMEG_3210-MSMEG_3211-MSMEG_3212-MSMEG_3213-MSMEG_3214
MSMEG_3215	confirmed	MSMEG_3215
MSMEG_3216	confirmed	MSMEG_3216
MSMEG_3235	confirmed	MSMEG_3235-MSMEG_3236-MSMEG_3237-MSMEG_3238-MSMEG_3239-MSMEG_3240
MSMEG_3238	alternative	MSMEG_3238-MSMEG_3239-MSMEG_3240
MSMEG_3244	confirmed	MSMEG_3244
MSMEG_3246	confirmed	MSMEG_3246
MSMEG_3247	confirmed	MSMEG_3247-MSMEG_3248-MSMEG_3249-MSMEG_3250-MSMEG_3251
MSMEG_3255	confirmed	MSMEG_3255-MSMEG_3254
MSMEG_3264	confirmed	MSMEG_3264-MSMEG_3262
MSMEG_3265	confirmed	MSMEG_3265-MSMEG_3266-MSMEG_3267-MSMEG_3268-MSMEG_3269-MSMEG_3270-MSMEG_3271-MSMEG_3272-MSMEG_3273
MSMEG_3273	alternative	MSMEG_3273
MSMEG_3276	confirmed	MSMEG_3276-MSMEG_3278
MSMEG_3278	alternative	MSMEG_3278
MSMEG_3281	confirmed	MSMEG_3281-MSMEG_3280-MSMEG_3279-MSMEG_3277
MSMEG_3287	confirmed	MSMEG_3287-MSMEG_3286-MSMEG_3285
MSMEG_3289	confirmed	MSMEG_3289
MSMEG_3290	confirmed	MSMEG_3290
MSMEG_3292	confirmed	MSMEG_3292
MSMEG_3293	confirmed	MSMEG_3293
MSMEG_3297	confirmed	MSMEG_3297
MSMEG_3303	dismissed	MSMEG_3303-MSMEG_3304
MSMEG_3304	alternative	MSMEG_3304
MSMEG_3306	confirmed	MSMEG_3306
MSMEG_3308	confirmed	MSMEG_3308-MSMEG_3309
MSMEG_3309	alternative	MSMEG_3309
MSMEG_3310	confirmed	MSMEG_3310
MSMEG_3311	confirmed	MSMEG_3311
MSMEG_3312	confirmed	MSMEG_3312
MSMEG_3315	confirmed	MSMEG_3315
MSMEG_3317	confirmed	MSMEG_3317
MSMEG_3320	confirmed	MSMEG_3320
MSMEG_3323	confirmed	MSMEG_3323
MSMEG_3325	confirmed	MSMEG_3325
MSMEG_3326	confirmed	MSMEG_3326
MSMEG_3328	new	MSMEG_3328-MSMEG_3327
MSMEG_3331	confirmed	MSMEG_3331-MSMEG_3330-MSMEG_3329
MSMEG_3335	confirmed	MSMEG_3335
MSMEG_3342	confirmed	MSMEG_3342-MSMEG_3343
MSMEG_3344	confirmed	MSMEG_3344
MSMEG_3345	confirmed	MSMEG_3345
MSMEG_3357	new	MSMEG_3357-MSMEG_3358
MSMEG_3359	confirmed	MSMEG_3359
MSMEG_3360	confirmed	MSMEG_3360
MSMEG_3363	dismissed	MSMEG_3363-MSMEG_3364
MSMEG_3365	dismissed	MSMEG_3365-MSMEG_3366-MSMEG_3367
MSMEG_3375	confirmed	MSMEG_3375-MSMEG_3376
MSMEG_3378	confirmed	MSMEG_3378
MSMEG_3379	confirmed	MSMEG_3379
MSMEG_3380	confirmed	MSMEG_3380
MSMEG_3381	confirmed	MSMEG_3381
MSMEG_3382	confirmed	MSMEG_3382
MSMEG_3394	dismissed	MSMEG_3394-MSMEG_3395
MSMEG_3398	confirmed	MSMEG_3398-MSMEG_3397-MSMEG_3396
MSMEG_3404	confirmed	MSMEG_3404
MSMEG_3406	confirmed	MSMEG_3406
MSMEG_3407	confirmed	MSMEG_3407
MSMEG_3408	confirmed	MSMEG_3408
MSMEG_3410	confirmed	MSMEG_3410-MSMEG_3409
MSMEG_3411	confirmed	MSMEG_3411
MSMEG_3417	confirmed	MSMEG_3417
MSMEG_3418	confirmed	MSMEG_3418
MSMEG_3419	confirmed	MSMEG_3419
MSMEG_3421	confirmed	MSMEG_3421-MSMEG_3420
MSMEG_3422	new	MSMEG_3422-MSMEG_3423
MSMEG_3424	dismissed	MSMEG_3424
MSMEG_3426	confirmed	MSMEG_3426-MSMEG_3425
MSMEG_3430	confirmed	MSMEG_3430
MSMEG_3434	confirmed	MSMEG_3434-MSMEG_3435-MSMEG_3436
MSMEG_3435	alternative	MSMEG_3435-MSMEG_3436
MSMEG_3437	confirmed	MSMEG_3437
MSMEG_3439	confirmed	MSMEG_3439
MSMEG_3440	confirmed	MSMEG_3440
MSMEG_3441	confirmed	MSMEG_3441
MSMEG_3442	confirmed	MSMEG_3442
MSMEG_3443	confirmed	MSMEG_3443
MSMEG_3450	confirmed	MSMEG_3450
MSMEG_3451	confirmed	MSMEG_3451
MSMEG_3452	confirmed	MSMEG_3452
MSMEG_3457	dismissed	MSMEG_3457
MSMEG_3459	confirmed	MSMEG_3459
MSMEG_3460	confirmed	MSMEG_3460-MSMEG_3461
MSMEG_3465	confirmed	MSMEG_3465-MSMEG_3464
MSMEG_3468	confirmed	MSMEG_3468
MSMEG_3469	confirmed	MSMEG_3469-MSMEG_3467
MSMEG_3471	confirmed	MSMEG_3471-MSMEG_3472-MSMEG_3473-MSMEG_3474
MSMEG_3477	new	MSMEG_3477-MSMEG_3476
MSMEG_3478	confirmed	MSMEG_3478
MSMEG_3479	confirmed	MSMEG_3479
MSMEG_3480	confirmed	MSMEG_3480
MSMEG_3482	confirmed	MSMEG_3482-MSMEG_3483
MSMEG_3488	confirmed	MSMEG_3488
MSMEG_3492	confirmed	MSMEG_3492
MSMEG_3493	new	MSMEG_3493-MSMEG_3494
MSMEG_3495	confirmed	MSMEG_3495-MSMEG_3496
MSMEG_3497	confirmed	MSMEG_3497
MSMEG_3499	new	MSMEG_3499-MSMEG_3450
MSMEG_3501	confirmed	MSMEG_3501
MSMEG_3503	extended	MSMEG_3503-MSMEG_3504-MSMEG_3505-MSMEG_3506
MSMEG_3507	confirmed	MSMEG_3507-MSMEG_3508
MSMEG_3512	dismissed	MSMEG_3512
MSMEG_3514	alternative	MSMEG_3514-MSMEG_3513
MSMEG_3515	confirmed	MSMEG_3515-MSMEG_3514-MSMEG_3513
MSMEG_3517	confirmed	MSMEG_3517
MSMEG_3522	confirmed	MSMEG_3522
MSMEG_3524	confirmed	MSMEG_3524
MSMEG_3528	alternative	MSMEG_3528
MSMEG_3530	new	MSMEG_3530-MSMEG_3528
MSMEG_3531	dismissed	MSMEG_3531
MSMEG_3532	confirmed	MSMEG_3532
MSMEG_3535	confirmed	MSMEG_3535-MSMEG_3534
MSMEG_3536	confirmed	MSMEG_3536-MSMEG_3537
MSMEG_3538	confirmed	MSMEG_3538
MSMEG_3540	confirmed	MSMEG_3540-MSMEG_3542
MSMEG_3543	confirmed	MSMEG_3543-MSMEG_3541
MSMEG_3546	confirmed	MSMEG_3546
MSMEG_3551	dismissed	MSMEG_3551
MSMEG_3552	confirmed	MSMEG_3552
MSMEG_3558	confirmed	MSMEG_3558
MSMEG_3559	confirmed	MSMEG_3559
MSMEG_3560	alternative	MSMEG_3560
MSMEG_3561	alternative	MSMEG_3561-MSMEG_3560
MSMEG_3562	confirmed	MSMEG_3562-MSMEG_3561-MSMEG_3560
MSMEG_3563	confirmed	MSMEG_3563
MSMEG_3564	confirmed	MSMEG_3564
MSMEG_3569	confirmed	MSMEG_3569-MSMEG_3567
MSMEG_3570	confirmed	MSMEG_3570
MSMEG_3574	dismissed	MSMEG_3574-MSMEG_3575-MSMEG_3576
MSMEG_3580	confirmed	MSMEG_3580
MSMEG_3592	dismissed	MSMEG_3592-MSMEG_3593-MSMEG_3594
MSMEG_3593	alternative	MSMEG_3593-MSMEG_3594
MSMEG_3594	alternative	MSMEG_3594
MSMEG_3595	confirmed	MSMEG_3595-MSMEG_3596-MSMEG_3597
MSMEG_3605	extended	MSMEG_3605-MSMEG_3604-MSMEG_3603-MSMEG_3602-MSMEG_3601-MSMEG_3599-MSMEG_3598
MSMEG_3606	confirmed	MSMEG_3606-MSMEG_3607
MSMEG_3608	confirmed	MSMEG_3608
MSMEG_3609	confirmed	MSMEG_3609
MSMEG_3611	confirmed	MSMEG_3611
MSMEG_3612	confirmed	MSMEG_3612
MSMEG_3616	new	MSMEG_3616-MSMEG_3615
MSMEG_3618	confirmed	MSMEG_3618
MSMEG_3619	extended	MSMEG_3619-MSMEG_3620-MSMEG_3621
MSMEG_3621	alternative	MSMEG_3621
MSMEG_3627	dismissed	MSMEG_3627-MSMEG_3626-MSMEG_3625-MSMEG_3624-MSMEG_3623
MSMEG_3628	confirmed	MSMEG_3628
MSMEG_3629	confirmed	MSMEG_3629
MSMEG_3630	confirmed	MSMEG_3630-MSMEG_3631-MSMEG_3632-MSMEG_3634
MSMEG_3636	alternative	MSMEG_3636-MSMEG_3635-MSMEG_3633
MSMEG_3655	confirmed	MSMEG_3655-MSMEG_3656
MSMEG_3657	alternative	MSMEG_3657
MSMEG_3658	confirmed	MSMEG_3658-MSMEG_3657
MSMEG_3661	confirmed	MSMEG_3661
MSMEG_3662	confirmed	MSMEG_3662
MSMEG_3663	new	MSMEG_3663
MSMEG_3667	dismissed	MSMEG_3667-MSMEG_3666-MSMEG_3665
MSMEG_3670	dismissed	MSMEG_3670-MSMEG_3672
MSMEG_3671	confirmed	MSMEG_3671
MSMEG_3673	confirmed	MSMEG_3673
MSMEG_3674	confirmed	MSMEG_3674
MSMEG_3675	confirmed	MSMEG_3675-MSMEG_3676-MSMEG_3677
MSMEG_3677	alternative	MSMEG_3677
MSMEG_3678	confirmed	MSMEG_3678
MSMEG_3680	confirmed	MSMEG_3680
MSMEG_3681	confirmed	MSMEG_3681
MSMEG_3682	confirmed	MSMEG_3682
MSMEG_3683	confirmed	MSMEG_3683
MSMEG_3684	confirmed	MSMEG_3684
MSMEG_3685	new	MSMEG_3685-MSMEG_3686
MSMEG_3689	confirmed	MSMEG_3689-MSMEG_3688
MSMEG_3694	confirmed	MSMEG_3694
MSMEG_3704	confirmed	MSMEG_3704-MSMEG_3705
MSMEG_3706	dismissed	MSMEG_3706
MSMEG_3713	confirmed	MSMEG_3713
MSMEG_3714	confirmed	MSMEG_3714
MSMEG_3718	confirmed	MSMEG_3718
MSMEG_3743	confirmed	MSMEG_3743-MSMEG_3742-MSMEG_3741-MSMEG_3740-MSMEG_3739-MSMEG_3738
MSMEG_3746	confirmed	MSMEG_3746-MSMEG_3745-MSMEG_3744
MSMEG_3755	rRNA	MSMEG_3755
MSMEG_3756	rRNA	MSMEG_3756
MSMEG_3757	rRNA	MSMEG_3757
MSMEG_3758	alternative	MSMEG_3758
MSMEG_3759	confirmed	MSMEG_3759-MSMEG_3758
MSMEG_3766	confirmed	MSMEG_3766-MSMEG_3764
MSMEG_3767	confirmed	MSMEG_3767
MSMEG_3768	confirmed	MSMEG_3768
MSMEG_3770	alternative	MSMEG_3770-MSMEG_3769
MSMEG_3776	confirmed	MSMEG_3776-MSMEG_3775-MSMEG_3774-MSMEG_3773-MSMEG_3772-MSMEG_3771-MSMEG_3770-MSMEG_3769
MSMEG_3778	confirmed	MSMEG_3778-MSMEG_3777
MSMEG_3785	confirmed	MSMEG_3785-MSMEG_3784-MSMEG_3782
MSMEG_3786	confirmed	MSMEG_3786-MSMEG_3787-MSMEG_3788-MSMEG_3789
MSMEG_3794	extended	MSMEG_3794-MSMEG_3793-MSMEG_3792-MSMEG_3791-MSMEG_3790
MSMEG_3795	extended	MSMEG_3795-MSMEG_3796-MSMEG_3797
MSMEG_3799	confirmed	MSMEG_3799-MSMEG_3798
MSMEG_3804	confirmed	MSMEG_3804-MSMEG_3806
MSMEG_3807	dismissed	MSMEG_3807
MSMEG_3808	confirmed	MSMEG_3808
MSMEG_3810	confirmed	MSMEG_3810
MSMEG_3811	confirmed	MSMEG_3811
MSMEG_3812	dismissed	MSMEG_3812
MSMEG_3816	dismissed	MSMEG_3816
MSMEG_3817	extended	MSMEG_3817-MSMEG_3819
MSMEG_3819	alternative	MSMEG_3819
MSMEG_3822	confirmed	MSMEG_3822
MSMEG_3833	confirmed	MSMEG_3833
MSMEG_3836	confirmed	MSMEG_3836-MSMEG_3835-MSMEG_3834
MSMEG_3838	confirmed	MSMEG_3838
MSMEG_3839	dismissed	MSMEG_3839-MSMEG_3837
MSMEG_3848	dismissed	MSMEG_3848
MSMEG_3851	dismissed	MSMEG_3851
MSMEG_3855	confirmed	MSMEG_3855
MSMEG_3857	new	MSMEG_3857-MSMEG_3856
MSMEG_3858	confirmed	MSMEG_3858
MSMEG_3862	alternative	MSMEG_3862-MSMEG_3861-MSMEG_3860-MSMEG_3859
MSMEG_3864	confirmed	MSMEG_3864-MSMEG_3863-MSMEG_3862-MSMEG_3861-MSMEG_3860-MSMEG_3859
MSMEG_3871	dismissed	MSMEG_3871-MSMEG_3872-MSMEG_3873
MSMEG_3879	confirmed	MSMEG_3879-MSMEG_3878-MSMEG_3877-MSMEG_3875
MSMEG_3880	confirmed	MSMEG_3880
MSMEG_3882	confirmed	MSMEG_3882-MSMEG_3881
MSMEG_3883	confirmed	MSMEG_3883
MSMEG_3884	alternative	MSMEG_3884
MSMEG_3887	extended	MSMEG_3887-MSMEG_3886-MSMEG_3885-MSMEG_3884
MSMEG_3896	extended	MSMEG_3896-MSMEG_3895-MSMEG_3894
MSMEG_3897	dismissed	MSMEG_3897
MSMEG_3902	confirmed	MSMEG_3902
MSMEG_3903	confirmed	MSMEG_3903-MSMEG_3904-MSMEG_3905
MSMEG_3906	confirmed	MSMEG_3906
MSMEG_3907	confirmed	MSMEG_3907-MSMEG_3908-MSMEG_3910
MSMEG_3909	dismissed	MSMEG_3909
MSMEG_3918	confirmed	MSMEG_3918
MSMEG_3919	confirmed	MSMEG_3919-MSMEG_3920-MSMEG_3922
MSMEG_3923	confirmed	MSMEG_3923
MSMEG_3932	confirmed	MSMEG_3932-MSMEG_3931-MSMEG_3930-MSMEG_3929-MSMEG_3928-MSMEG_3927-MSMEG_3926
MSMEG_3934	confirmed	MSMEG_3934
MSMEG_3935	confirmed	MSMEG_3935-MSMEG_3933
MSMEG_3937	confirmed	MSMEG_3937-MSMEG_3936
MSMEG_3939	confirmed	MSMEG_3939
MSMEG_3940	confirmed	MSMEG_3940
MSMEG_3942	new	MSMEG_3942-MSMEG_3941
MSMEG_3943	confirmed	MSMEG_3943
MSMEG_3946	new	MSMEG_3946-MSMEG_3945
MSMEG_3945	alternative	MSMEG_3945
MSMEG_3948	confirmed	MSMEG_3948
MSMEG_3947	confirmed	MSMEG_3947
MSMEG_3949	confirmed	MSMEG_3949
MSMEG_3950	confirmed	MSMEG_3950-MSMEG_3952
MSMEG_3954	confirmed	MSMEG_3954
MSMEG_3955	dismissed	MSMEG_3955
MSMEG_3958	confirmed	MSMEG_3958
MSMEG_3959	confirmed	MSMEG_3959-MSMEG_3960-MSMEG_3961
MSMEG_3961	alternative	MSMEG_3961
MSMEG_3962	confirmed	MSMEG_3962
MSMEG_3976	confirmed	MSMEG_3976
MSMEG_3978	confirmed	MSMEG_3978
MSMEG_3988	confirmed	MSMEG_3988
MSMEG_3999	confirmed	MSMEG_3999-MSMEG_4000-MSMEG_4001-MSMEG_4002-MSMEG_4003-MSMEG_4004-MSMEG_4005
MSMEG_4007	confirmed	MSMEG_4007
MSMEG_4018	confirmed	MSMEG_4018
MSMEG_4022	confirmed	MSMEG_4022
MSMEG_4024	confirmed	MSMEG_4024
MSMEG_4038	confirmed	MSMEG_4038-MSMEG_4039-MSMEG_4040
MSMEG_4047	confirmed	MSMEG_4047-MSMEG_4046-MSMEG_4045-MSMEG_4044
MSMEG_4044	alternative	MSMEG_4044
MSMEG_4053	dismissed	MSMEG_4053
MSMEG_4057	confirmed	MSMEG_4057
MSMEG_4063	confirmed	MSMEG_4063
MSMEG_4079	confirmed	MSMEG_4079
MSMEG_4087	extended	MSMEG_4087-MSMEG_4086-MSMEG_4085-MSMEG_4084-MSMEG_4083-MSMEG_4082
MSMEG_4088	confirmed	MSMEG_4088-MSMEG_4089-MSMEG_4090
MSMEG_4121	confirmed	MSMEG_4121
MSMEG_4125	confirmed	MSMEG_4125
MSMEG_4126	confirmed	MSMEG_4126
MSMEG_4128	confirmed	MSMEG_4128-MSMEG_4127
MSMEG_4129	dismissed	MSMEG_4129
MSMEG_4140	confirmed	MSMEG_4140
MSMEG_4141	confirmed	MSMEG_4141
MSMEG_4142	confirmed	MSMEG_4142
MSMEG_4145	confirmed	MSMEG_4145
MSMEG_4161	confirmed	MSMEG_4161
MSMEG_4174	confirmed	MSMEG_4174-MSMEG_4173-MSMEG_4172-MSMEG_4171-MSMEG_4170-MSMEG_4169-MSMEG_4168-MSMEG_4167-MSMEG_4166-MSMEG_4165-MSMEG_4164-MSMEG_4163-MSMEG_4162
MSMEG_4185	confirmed	MSMEG_4185
MSMEG_4186	confirmed	MSMEG_4186
MSMEG_4190	extended	MSMEG_4190-MSMEG_4189-MSMEG_4188-MSMEG_4187
MSMEG_4195	extended	MSMEG_4195-MSMEG_4194-MSMEG_4193-MSMEG_4192-MSMEG_4191
MSMEG_4192	alternative	MSMEG_4192-MSMEG_4191
MSMEG_4196	confirmed	MSMEG_4196-MSMEG_4197-MSMEG_4198
MSMEG_4200	confirmed	MSMEG_4200-MSMEG_4199
MSMEG_4201	tRNA	MSMEG_4201
MSMEG_4203	confirmed	MSMEG_4203-MSMEG_4202
MSMEG_4214	confirmed	MSMEG_4214-MSMEG_4215
MSMEG_4217	new	MSMEG_4217-MSMEG_4216
MSMEG_4222	extended	MSMEG_4222-MSMEG_4221-MSMEG_4220-MSMEG_4219-MSMEG_4218
MSMEG_4235	confirmed	MSMEG_4235-MSMEG_4234-MSMEG_4233-MSMEG_4232-MSMEG_4231-MSMEG_4230-MSMEG_4229-MSMEG_4228-MSMEG_4227-MSMEG_4226-MSMEG_4225
MSMEG_4228	alternative	MSMEG_4228-MSMEG_4227-MSMEG_4226-MSMEG_4225
MSMEG_4236	confirmed	MSMEG_4236
MSMEG_4237	confirmed	MSMEG_4237
MSMEG_4242	confirmed	MSMEG_4242
MSMEG_4243	confirmed	MSMEG_4243
MSMEG_4246	confirmed	MSMEG_4246-MSMEG_4245-MSMEG_4244
MSMEG_4244	alternative	MSMEG_4244
MSMEG_4247	confirmed	MSMEG_4247
MSMEG_4248	confirmed	MSMEG_4248
MSMEG_4254	confirmed	MSMEG_4254
MSMEG_4253	confirmed	MSMEG_4253
MSMEG_4256	confirmed	MSMEG_4256
MSMEG_4257	confirmed	MSMEG_4257
MSMEG_4259	confirmed	MSMEG_4259
MSMEG_4258	confirmed	MSMEG_4258
MSMEG_4260	confirmed	MSMEG_4260-MSMEG_4261-MSMEG_4262-MSMEG_4263
MSMEG_4261	alternative	MSMEG_4261-MSMEG_4262-MSMEG_4263
MSMEG_4265	new	MSMEG_4265-MSMEG_4264
MSMEG_4268	confirmed	MSMEG_4268-MSMEG_4267
MSMEG_4269	confirmed	MSMEG_4269
MSMEG_4270	confirmed	MSMEG_4270
MSMEG_4271	confirmed	MSMEG_4271
MSMEG_4272	confirmed	MSMEG_4272
MSMEG_4273	confirmed	MSMEG_4273-MSMEG_4274-MSMEG_4275-MSMEG_4277
MSMEG_4278	confirmed	MSMEG_4278-MSMEG_4276
MSMEG_4276	alternative	MSMEG_4276
MSMEG_4279	confirmed	MSMEG_4279-MSMEG_4281
MSMEG_4281	alternative	MSMEG_4281
MSMEG_4282	new	MSMEG_4282-MSMEG_4280
MSMEG_4283	confirmed	MSMEG_4283-MSMEG_4284-MSMEG_4285-MSMEG_4286-MSMEG_4287-MSMEG_4289
MSMEG_4288	confirmed	MSMEG_4288
MSMEG_4290	confirmed	MSMEG_4290
MSMEG_4291	confirmed	MSMEG_4291-MSMEG_4292
MSMEG_4298	confirmed	MSMEG_4298
MSMEG_4301	confirmed	MSMEG_4301-MSMEG_4300-MSMEG_4299
MSMEG_4302	confirmed	MSMEG_4302
MSMEG_4303	confirmed	MSMEG_4303
MSMEG_4304	confirmed	MSMEG_4304
MSMEG_4307	extended	MSMEG_4307-MSMEG_4306-MSMEG_4305
MSMEG_4308	confirmed	MSMEG_4308-MSMEG_4309-MSMEG_4311
MSMEG_4310	confirmed	MSMEG_4310
MSMEG_4313	new	MSMEG_4313-MSMEG_4314
MSMEG_4315	confirmed	MSMEG_4315-MSMEG_4316-MSMEG_4317
MSMEG_4318	confirmed	MSMEG_4318
MSMEG_4319	tRNA	MSMEG_4319
MSMEG_4321	confirmed	MSMEG_4321-MSMEG_4320
MSMEG_4322	confirmed	MSMEG_4322
MSMEG_4323	confirmed	MSMEG_4323
MSMEG_4324	confirmed	MSMEG_4324
MSMEG_4325	confirmed	MSMEG_4325
MSMEG_4326	confirmed	MSMEG_4326-MSMEG_4327-MSMEG_4328-MSMEG_4329
MSMEG_4330	confirmed	MSMEG_4330
MSMEG_4336	confirmed	MSMEG_4336
MSMEG_4337	dismissed	MSMEG_4337
MSMEG_4339	confirmed	MSMEG_4339
MSMEG_4340	confirmed	MSMEG_4340-MSMEG_4342
MSMEG_4346	confirmed	MSMEG_4346-MSMEG_4347
MSMEG_4353	confirmed	MSMEG_4353-MSMEG_4352
MSMEG_4354	confirmed	MSMEG_4354-MSMEG_4355-MSMEG_4356-MSMEG_4357-MSMEG_4358
MSMEG_4355	alternative	MSMEG_4355-MSMEG_4356-MSMEG_4357-MSMEG_4358
MSMEG_4358	alternative	MSMEG_4358
MSMEG_4359	confirmed	MSMEG_4359
MSMEG_4360	confirmed	MSMEG_4360
MSMEG_4362	confirmed	MSMEG_4362
MSMEG_4365	confirmed	MSMEG_4365
MSMEG_4368	new	MSMEG_4368-MSMEG_4367-MSMEG_4366
MSMEG_4370	confirmed	MSMEG_4370
MSMEG_4379	confirmed	MSMEG_4379
MSMEG_4381	confirmed	MSMEG_4381-MSMEG_4382
MSMEG_4383	confirmed	MSMEG_4383
MSMEG_4384	confirmed	MSMEG_4384
MSMEG_4385	confirmed	MSMEG_4385-MSMEG_4386-MSMEG_4387-MSMEG_4388-MSMEG_4389-MSMEG_4391
MSMEG_4394	confirmed	MSMEG_4394
MSMEG_4396	confirmed	MSMEG_4396
MSMEG_4399	dismissed	MSMEG_4399
MSMEG_4401	confirmed	MSMEG_4401-MSMEG_4400
MSMEG_4431	dismissed	MSMEG_4431
MSMEG_4447	confirmed	MSMEG_4447-MSMEG_4448
MSMEG_4449	confirmed	MSMEG_4449
MSMEG_4450	confirmed	MSMEG_4450-MSMEG_4451
MSMEG_4454	new	MSMEG_4454-MSMEG_4455
MSMEG_4456	confirmed	MSMEG_4456
MSMEG_4464	confirmed	MSMEG_4464-MSMEG_4463-MSMEG_4461
MSMEG_4466	confirmed	MSMEG_4466-MSMEG_4467-MSMEG_4468
MSMEG_4470	confirmed	MSMEG_4470-MSMEG_4469
MSMEG_4471	confirmed	MSMEG_4471-MSMEG_4472
MSMEG_4473	confirmed	MSMEG_4473
MSMEG_4474	confirmed	MSMEG_4474
MSMEG_4475	confirmed	MSMEG_4475
MSMEG_4476	confirmed	MSMEG_4476
MSMEG_4477	confirmed	MSMEG_4477
MSMEG_4478	tRNA	MSMEG_4478
MSMEG_4479	confirmed	MSMEG_4479
MSMEG_4480	confirmed	MSMEG_4480
MSMEG_4483	confirmed	MSMEG_4483-MSMEG_4482
MSMEG_4482	alternative	MSMEG_4482
MSMEG_4484	confirmed	MSMEG_4484
MSMEG_4485	confirmed	MSMEG_4485
MSMEG_4486	confirmed	MSMEG_4486-MSMEG_4487
MSMEG_4491	confirmed	MSMEG_4491-MSMEG_4490-MSMEG_4489-MSMEG_4488
MSMEG_4492	confirmed	MSMEG_4492
MSMEG_4497	confirmed	MSMEG_4497-MSMEG_4496-MSMEG_4495-MSMEG_4494-MSMEG_4493
MSMEG_4499	confirmed	MSMEG_4499
MSMEG_4505	confirmed	MSMEG_4505-MSMEG_4504-MSMEG_4502
MSMEG_4507	confirmed	MSMEG_4507
MSMEG_4515	confirmed	MSMEG_4515-MSMEG_4514-MSMEG_4513-MSMEG_4512-MSMEG_4511-MSMEG_4510-MSMEG_4509-MSMEG_4508
MSMEG_4525	dismissed	MSMEG_4525-MSMEG_4524
MSMEG_4527	confirmed	MSMEG_4527-MSMEG_4528-MSMEG_4529
MSMEG_4533	confirmed	MSMEG_4533-MSMEG_4530-MSMEG_4532-MSMEG_4531
MSMEG_4534	confirmed	MSMEG_4534
MSMEG_4535	confirmed	MSMEG_4535
MSMEG_4536	confirmed	MSMEG_4536
MSMEG_4537	confirmed	MSMEG_4537-MSMEG_4538-MSMEG_4539-MSMEG_4540
MSMEG_4544	confirmed	MSMEG_4544
MSMEG_4553	confirmed	MSMEG_4553
MSMEG_4558	confirmed	MSMEG_4558
MSMEG_4561	confirmed	MSMEG_4561-MSMEG_4560-MSMEG_4559-MSMEG_4557
MSMEG_4568	confirmed	MSMEG_4568
MSMEG_4570	confirmed	MSMEG_4570-MSMEG_4569-MSMEG_4567
MSMEG_4571	confirmed	MSMEG_4571
MSMEG_4572	dismissed	MSMEG_4572
MSMEG_4576	new	MSMEG_4576-MSMEG_4575
MSMEG_4584	confirmed	MSMEG_4584-MSMEG_4583-MSMEG_4582-MSMEG_4581-MSMEG_4580-MSMEG_4579-MSMEG_4578-MSMEG_4577
MSMEG_4585	confirmed	MSMEG_4585
MSMEG_4595	confirmed	MSMEG_4595
MSMEG_4594	confirmed	MSMEG_4594
MSMEG_4596	confirmed	MSMEG_4596
MSMEG_4598	confirmed	MSMEG_4598-MSMEG_4597
MSMEG_4599	confirmed	MSMEG_4599
MSMEG_4617	confirmed	MSMEG_4617
MSMEG_4618	new	MSMEG_4618-MSMEG_4620
MSMEG_4620	alternative	MSMEG_4620
MSMEG_4622	confirmed	MSMEG_4622
MSMEG_4626	confirmed	MSMEG_4626
MSMEG_4641	confirmed	MSMEG_4641
MSMEG_4646	dismissed	MSMEG_4646-MSMEG_4645
MSMEG_4647	confirmed	MSMEG_4647
MSMEG_4649	confirmed	MSMEG_4649-MSMEG_4650-MSMEG_4651-MSMEG_4652-MSMEG_4653
MSMEG_4652	alternative	MSMEG_4652-MSMEG_4653
MSMEG_4658	confirmed	MSMEG_4658-MSMEG_4657-MSMEG_4656
MSMEG_4659	confirmed	MSMEG_4659
MSMEG_4661	extended	MSMEG_4661-MSMEG_4662-MSMEG_4663-MSMEG_4664-MSMEG_4665-MSMEG_4666
MSMEG_4667	confirmed	MSMEG_4667
MSMEG_4668	confirmed	MSMEG_4668-MSMEG_4669
MSMEG_4671	confirmed	MSMEG_4671
MSMEG_4674	confirmed	MSMEG_4674-MSMEG_4673-MSMEG_4672
MSMEG_4673	alternative	MSMEG_4673-MSMEG_4672
MSMEG_4678	new	MSMEG_4678-MSMEG_4679
MSMEG_4680	confirmed	MSMEG_4680-MSMEG_4681
MSMEG_4681	alternative	MSMEG_4681
MSMEG_4684	confirmed	MSMEG_4684-MSMEG_4683-MSMEG_4682
MSMEG_4686	confirmed	MSMEG_4686
MSMEG_4688	confirmed	MSMEG_4688-MSMEG_4687-MSMEG_4685
MSMEG_4689	new	MSMEG_4689-MSMEG_4690-MSMEG_4691
MSMEG_4694	extended	MSMEG_4694-MSMEG_4693-MSMEG_4692
MSMEG_4693	alternative	MSMEG_4693-MSMEG_4692
MSMEG_4695	confirmed	MSMEG_4695-MSMEG_4696
MSMEG_4700	extended	MSMEG_4700-MSMEG_4699-MSMEG_4698-MSMEG_4697
MSMEG_4705	extended	MSMEG_4705-MSMEG_4704-MSMEG_4703-MSMEG_4702
MSMEG_4706	tRNA	MSMEG_4706
MSMEG_4707	confirmed	MSMEG_4707
MSMEG_4708	confirmed	MSMEG_4708-MSMEG_4709
MSMEG_4709	alternative	MSMEG_4709
MSMEG_4712	confirmed	MSMEG_4712-MSMEG_4711-MSMEG_4710
MSMEG_4717	confirmed	MSMEG_4717-MSMEG_4716-MSMEG_4715-MSMEG_4714-MSMEG_4713
MSMEG_4719	confirmed	MSMEG_4719
MSMEG_4720	confirmed	MSMEG_4720
MSMEG_4721	confirmed	MSMEG_4721
MSMEG_4722	confirmed	MSMEG_4722
MSMEG_4723	confirmed	MSMEG_4723
MSMEG_4724	confirmed	MSMEG_4724
MSMEG_4725	tRNA	MSMEG_4725
MSMEG_4735	confirmed	MSMEG_4735-MSMEG_4734-MSMEG_4733
MSMEG_4738	confirmed	MSMEG_4738
MSMEG_4739	confirmed	MSMEG_4739
MSMEG_4740	confirmed	MSMEG_4740
MSMEG_4741	confirmed	MSMEG_4741
MSMEG_4742	confirmed	MSMEG_4742
MSMEG_4745	confirmed	MSMEG_4745
MSMEG_4746	tRNA	MSMEG_4746
MSMEG_4748	confirmed	MSMEG_4748-MSMEG_4747
MSMEG_4752	confirmed	MSMEG_4752
MSMEG_4753	confirmed	MSMEG_4753
MSMEG_4757	confirmed	MSMEG_4757-MSMEG_4756-MSMEG_4755-MSMEG_4754
MSMEG_4765	confirmed	MSMEG_4765
MSMEG_4767	confirmed	MSMEG_4767
MSMEG_4766	confirmed	MSMEG_4766
MSMEG_4771	confirmed	MSMEG_4771-MSMEG_4770
MSMEG_4776	confirmed	MSMEG_4776
MSMEG_4779	confirmed	MSMEG_4779
MSMEG_4784	confirmed	MSMEG_4784
MSMEG_4804	confirmed	MSMEG_4804
MSMEG_4811	confirmed	MSMEG_4811
MSMEG_4830	dismissed	MSMEG_4830
MSMEG_4834	dismissed	MSMEG_4834-MSMEG_4833-MSMEG_4832
MSMEG_4847	dismissed	MSMEG_4847
MSMEG_4849	confirmed	MSMEG_4849
MSMEG_4888	dismissed	MSMEG_4888
MSMEG_4891	dismissed	MSMEG_4891-MSMEG_4890
MSMEG_4893	confirmed	MSMEG_4893-MSMEG_4894
MSMEG_4896	confirmed	MSMEG_4896
MSMEG_4897	tRNA	MSMEG_4897
MSMEG_4898	confirmed	MSMEG_4898-MSMEG_4900
MSMEG_4900	alternative	MSMEG_4900
MSMEG_4910	confirmed	MSMEG_4910-MSMEG_4909-MSMEG_4908-MSMEG_4907-MSMEG_4904-MSMEG_4906-MSMEG_4905-MSMEG_4903-MSMEG_4902-MSMEG_4901-MSMEG_4899
MSMEG_4902	alternative	MSMEG_4902-MSMEG_4901-MSMEG_4899
MSMEG_4915	confirmed	MSMEG_4915-MSMEG_4914
MSMEG_4916	confirmed	MSMEG_4916-MSMEG_4918
MSMEG_4920	confirmed	MSMEG_4920-MSMEG_4919-MSMEG_4917
MSMEG_4919	alternative	MSMEG_4919-MSMEG_4917
MSMEG_4920	confirmed	MSMEG_4920
MSMEG_4923	dismissed	MSMEG_4923
MSMEG_4924	confirmed	MSMEG_4924-MSMEG_4925
MSMEG_4929	rRNA	MSMEG_4929
MSMEG_4932	confirmed	MSMEG_4932
MSMEG_4934	confirmed	MSMEG_4934
MSMEG_4941	dismissed	MSMEG_4941-MSMEG_4940-MSMEG_4939-MSMEG_4938-MSMEG_4937-MSMEG_4936-MSMEG_4935
MSMEG_4943	dismissed	MSMEG_4943-MSMEG_4942
MSMEG_4951	extended	MSMEG_4951-MSMEG_4950-MSMEG_4949-MSMEG_4948-MSMEG_4947
MSMEG_4948	alternative	MSMEG_4948-MSMEG_4947
MSMEG_4953	confirmed	MSMEG_4953
MSMEG_4954	confirmed	MSMEG_4954
MSMEG_4959	confirmed	MSMEG_4959-MSMEG_4958-MSMEG_4957-MSMEG_4956-MSMEG_4955
MSMEG_4960	tRNA	MSMEG_4960
MSMEG_4964	confirmed	MSMEG_4964-MSMEG_4962
MSMEG_4967	confirmed	MSMEG_4967-MSMEG_4966-MSMEG_4965
MSMEG_4968	confirmed	MSMEG_4968-MSMEG_4969-MSMEG_4970
MSMEG_4972	confirmed	MSMEG_4972-MSMEG_4971
MSMEG_4973	confirmed	MSMEG_4973
MSMEG_4979	dismissed	MSMEG_4979-MSMEG_4978-MSMEG_4977-MSMEG_4976-MSMEG_4975-MSMEG_4974
MSMEG_4985	dismissed	MSMEG_4985
MSMEG_4993	new	MSMEG_4993-MSMEG_4991
MSMEG_4995	confirmed	MSMEG_4995-MSMEG_4996-MSMEG_4997-MSMEG_4999
MSMEG_4999	alternative	MSMEG_4999
MSMEG_4998	confirmed	MSMEG_4998
MSMEG_5004	confirmed	MSMEG_5004-MSMEG_5002
MSMEG_5007	confirmed	MSMEG_5007-MSMEG_5005
MSMEG_5008	confirmed	MSMEG_5008-MSMEG_5009
MSMEG_5011	new	MSMEG_5011-MSMEG_5010
MSMEG_5013	confirmed	MSMEG_5013
MSMEG_5016	confirmed	MSMEG_5016-MSMEG_5015-MSMEG_5014
MSMEG_5021	confirmed	MSMEG_5021-MSMEG_5020-MSMEG_5019-MSMEG_5018-MSMEG_5017
MSMEG_5018	alternative	MSMEG_5018-MSMEG_5017
MSMEG_5022	confirmed	MSMEG_5022
MSMEG_5023	dismissed	MSMEG_5023-MSMEG_5024
MSMEG_5025	confirmed	MSMEG_5025
MSMEG_5027	confirmed	MSMEG_5027-MSMEG_5028-MSMEG_5030
MSMEG_5031	confirmed	MSMEG_5031-MSMEG_5029
MSMEG_5032	confirmed	MSMEG_5032
MSMEG_5037	dismissed	MSMEG_5037
MSMEG_5036	confirmed	MSMEG_5036
MSMEG_5042	confirmed	MSMEG_5042-MSMEG_5041-MSMEG_5039
MSMEG_5043	confirmed	MSMEG_5043-MSMEG_5044-MSMEG_5045
MSMEG_5047	confirmed	MSMEG_5047-MSMEG_5046
MSMEG_5048	extended	MSMEG_5048-MSMEG_5049-MSMEG_5051
MSMEG_5050	confirmed	MSMEG_5050
MSMEG_5052	new	MSMEG_5052-MSMEG_5053
MSMEG_5055	confirmed	MSMEG_5055-MSMEG_5054
MSMEG_5056	confirmed	MSMEG_5056
MSMEG_5062	extended	MSMEG_5062-MSMEG_5061-MSMEG_5060-MSMEG_5059-MSMEG_5058-MSMEG_5057
MSMEG_5058	alternative	MSMEG_5058-MSMEG_5057
MSMEG_5062	confirmed	MSMEG_5062
MSMEG_5063	confirmed	MSMEG_5063
MSMEG_5064	confirmed	MSMEG_5064
MSMEG_5065	confirmed	MSMEG_5065-MSMEG_5066
MSMEG_5067	confirmed	MSMEG_5067-MSMEG_5068
MSMEG_5068	alternative	MSMEG_5068
MSMEG_5072	new	MSMEG_5072-MSMEG_5071-MSMEG_5070-MSMEG_5069
MSMEG_5073	confirmed	MSMEG_5073
MSMEG_5074	confirmed	MSMEG_5074-MSMEG_5075-MSMEG_5076-MSMEG_5077-MSMEG_5079
MSMEG_5078	confirmed	MSMEG_5078
MSMEG_5080	confirmed	MSMEG_5080
MSMEG_5087	confirmed	MSMEG_5087-MSMEG_5086-MSMEG_5085-MSMEG_5084-MSMEG_5083-MSMEG_5082
MSMEG_5084	alternative	MSMEG_5084-MSMEG_5083-MSMEG_5082
MSMEG_5081	confirmed	MSMEG_5081
MSMEG_5088	new	MSMEG_5088-MSMEG_5089-MSMEG_5090-MSMEG_5091
MSMEG_5101	confirmed	MSMEG_5101
MSMEG_5100	confirmed	MSMEG_5100
MSMEG_5103	confirmed	MSMEG_5103
MSMEG_5104	confirmed	MSMEG_5104
MSMEG_5108	confirmed	MSMEG_5108
MSMEG_5109	confirmed	MSMEG_5109-MSMEG_5107
MSMEG_5111	confirmed	MSMEG_5111-MSMEG_5112-MSMEG_5115
MSMEG_5114	confirmed	MSMEG_5114
MSMEG_5116	confirmed	MSMEG_5116-MSMEG_5118
MSMEG_5118	alternative	MSMEG_5118
MSMEG_5119	confirmed	MSMEG_5119-MSMEG_5117
MSMEG_5120	confirmed	MSMEG_5120
MSMEG_5122	confirmed	MSMEG_5122-MSMEG_5121
MSMEG_5124	confirmed	MSMEG_5124
MSMEG_5126	confirmed	MSMEG_5126
MSMEG_5127	confirmed	MSMEG_5127
MSMEG_5131	confirmed	MSMEG_5131
MSMEG_5132	confirmed	MSMEG_5132
MSMEG_5135	confirmed	MSMEG_5135
MSMEG_5136	confirmed	MSMEG_5136
MSMEG_5144	confirmed	MSMEG_5144-MSMEG_5143-MSMEG_5142-MSMEG_5141-MSMEG_5140-MSMEG_5139-MSMEG_5138-MSMEG_5137
MSMEG_5141	alternative	MSMEG_5141-MSMEG_5140-MSMEG_5139-MSMEG_5138-MSMEG_5137
MSMEG_5145	confirmed	MSMEG_5145-MSMEG_5146-MSMEG_5147
MSMEG_5150	confirmed	MSMEG_5150
MSMEG_5149	confirmed	MSMEG_5149
MSMEG_5151	dismissed	MSMEG_5151-MSMEG_5153
MSMEG_5153	alternative	MSMEG_5153
MSMEG_5154	confirmed	MSMEG_5154
MSMEG_5156	confirmed	MSMEG_5156
MSMEG_5163	confirmed	MSMEG_5163
MSMEG_5164	confirmed	MSMEG_5164
MSMEG_5165	dismissed	MSMEG_5165-MSMEG_5166
MSMEG_5170	confirmed	MSMEG_5170-MSMEG_5169
MSMEG_5169	alternative	MSMEG_5169
MSMEG_5171	confirmed	MSMEG_5171-MSMEG_5172-MSMEG_5173
MSMEG_5174	confirmed	MSMEG_5174
MSMEG_5175	confirmed	MSMEG_5175
MSMEG_5180	confirmed	MSMEG_5180
MSMEG_5184	confirmed	MSMEG_5184-MSMEG_5183-MSMEG_5182
MSMEG_5183	alternative	MSMEG_5183-MSMEG_5182
MSMEG_5185	confirmed	MSMEG_5185
MSMEG_5187	confirmed	MSMEG_5187
MSMEG_5189	dismissed	MSMEG_5189-MSMEG_5188
MSMEG_5193	confirmed	MSMEG_5193-MSMEG_5191
MSMEG_5191	alternative	MSMEG_5191
MSMEG_5196	confirmed	MSMEG_5196
MSMEG_5199	confirmed	MSMEG_5199-MSMEG_5198-MSMEG_5197
MSMEG_5201	confirmed	MSMEG_5201
MSMEG_5203	dismissed	MSMEG_5203-MSMEG_5202
MSMEG_5206	confirmed	MSMEG_5206
MSMEG_5208	confirmed	MSMEG_5208-MSMEG_5207-MSMEG_5205
MSMEG_5209	confirmed	MSMEG_5209-MSMEG_5211
MSMEG_5212	new	MSMEG_5212-MSMEG_5210
MSMEG_5213	confirmed	MSMEG_5213
MSMEG_5215	dismissed	MSMEG_5215
MSMEG_5218	extended	MSMEG_5218-MSMEG_5217-MSMEG_5216
MSMEG_5217	alternative	MSMEG_5217-MSMEG_5216
MSMEG_5222	extended	MSMEG_5222-MSMEG_5221-MSMEG_5220-MSMEG_5219
MSMEG_5220	alternative	MSMEG_5220-MSMEG_5219
MSMEG_5223	confirmed	MSMEG_5223
MSMEG_5224	confirmed	MSMEG_5224
MSMEG_5225	confirmed	MSMEG_5225-MSMEG_5226-MSMEG_5227-MSMEG_5228
MSMEG_5231	confirmed	MSMEG_5231-MSMEG_5230-MSMEG_5229
MSMEG_5237	confirmed	MSMEG_5237
MSMEG_5238	confirmed	MSMEG_5238-MSMEG_5236
MSMEG_5239	confirmed	MSMEG_5239-MSMEG_5240
MSMEG_5240	alternative	MSMEG_5240
MSMEG_5243	confirmed	MSMEG_5243-MSMEG_5242-MSMEG_5241
MSMEG_5246	confirmed	MSMEG_5246-MSMEG_5245-MSMEG_5244
MSMEG_5252	confirmed	MSMEG_5252
MSMEG_5256	confirmed	MSMEG_5256-MSMEG_5255
MSMEG_5255	alternative	MSMEG_5255
MSMEG_5257	confirmed	MSMEG_5257
MSMEG_5261	confirmed	MSMEG_5261-MSMEG_5260-MSMEG_5259-MSMEG_5258
MSMEG_5248	alternative	MSMEG_5248
MSMEG_5262	confirmed	MSMEG_5262
MSMEG_5263	confirmed	MSMEG_5263-MSMEG_5264
MSMEG_5265	confirmed	MSMEG_5265
MSMEG_5267	confirmed	MSMEG_5267
MSMEG_5266	confirmed	MSMEG_5266
MSMEG_5268	confirmed	MSMEG_5268
MSMEG_5271	confirmed	MSMEG_5271-MSMEG_5270
MSMEG_5270	alternative	MSMEG_5270
MSMEG_5272	confirmed	MSMEG_5272-MSMEG_5273-MSMEG_5274
MSMEG_5273	alternative	MSMEG_5273-MSMEG_5274
MSMEG_5274	alternative	MSMEG_5274
MSMEG_5275	confirmed	MSMEG_5275
MSMEG_5276	confirmed	MSMEG_5276-MSMEG_5277-MSMEG_5278
MSMEG_5280	confirmed	MSMEG_5280-MSMEG_5279
MSMEG_5281	confirmed	MSMEG_5281
MSMEG_5282	confirmed	MSMEG_5282
MSMEG_5283	confirmed	MSMEG_5283-MSMEG_5284
MSMEG_5284	alternative	MSMEG_5284
MSMEG_5285	confirmed	MSMEG_5285
MSMEG_5287	confirmed	MSMEG_5287
MSMEG_5286	dismissed	MSMEG_5286
MSMEG_5291	confirmed	MSMEG_5291
MSMEG_5292	confirmed	MSMEG_5292-MSMEG_5293
MSMEG_5298	confirmed	MSMEG_5298
MSMEG_5302	confirmed	MSMEG_5302
MSMEG_5303	confirmed	MSMEG_5303-MSMEG_5304-MSMEG_5306
MSMEG_5307	confirmed	MSMEG_5307
MSMEG_5308	confirmed	MSMEG_5308
MSMEG_5310	dismissed	MSMEG_5310-MSMEG_5309
MSMEG_5315	confirmed	MSMEG_5315
MSMEG_5318	confirmed	MSMEG_5318-MSMEG_5316
MSMEG_5323	confirmed	MSMEG_5323
MSMEG_5325	confirmed	MSMEG_5325
MSMEG_5328	confirmed	MSMEG_5328
MSMEG_5333	confirmed	MSMEG_5333
MSMEG_5335	confirmed	MSMEG_5335
MSMEG_5339	confirmed	MSMEG_5339
MSMEG_5340	confirmed	MSMEG_5340
MSMEG_5344	confirmed	MSMEG_5344-MSMEG_5343-MSMEG_5342
MSMEG_5343	alternative	MSMEG_5343-MSMEG_5342
MSMEG_5345	confirmed	MSMEG_5345
MSMEG_5349	dismissed	MSMEG_5349
MSMEG_5351	confirmed	MSMEG_5351
MSMEG_5352	confirmed	MSMEG_5352
MSMEG_5355	confirmed	MSMEG_5355
MSMEG_5359	new	MSMEG_5359-MSMEG_5358
MSMEG_5362	confirmed	MSMEG_5362-MSMEG_5363
MSMEG_5368	confirmed	MSMEG_5368-MSMEG_5369-MSMEG_5370-MSMEG_5371
MSMEG_5375	confirmed	MSMEG_5375
MSMEG_5388	confirmed	MSMEG_5388-MSMEG_5390
MSMEG_5390	alternative	MSMEG_5390
MSMEG_5395	dismissed	MSMEG_5395-MSMEG_5396
MSMEG_5402	dismissed	MSMEG_5402-MSMEG_5401-MSMEG_5400-MSMEG_5399
MSMEG_5404	confirmed	MSMEG_5404
MSMEG_5405	confirmed	MSMEG_5405
MSMEG_5406	confirmed	MSMEG_5406
MSMEG_5412	confirmed	MSMEG_5412
MSMEG_5415	confirmed	MSMEG_5415-MSMEG_5414-MSMEG_5413
MSMEG_5416	confirmed	MSMEG_5416
MSMEG_5424	confirmed	MSMEG_5424-MSMEG_5423-MSMEG_5422
MSMEG_5423	alternative	MSMEG_5423-MSMEG_5422
MSMEG_5426	confirmed	MSMEG_5426-MSMEG_5427-MSMEG_5428-MSMEG_5429-MSMEG_5430
MSMEG_5427	alternative	MSMEG_5427-MSMEG_5428-MSMEG_5429-MSMEG_5430
MSMEG_5431	confirmed	MSMEG_5431-MSMEG_5432
MSMEG_5434	confirmed	MSMEG_5434
MSMEG_5437	confirmed	MSMEG_5437
MSMEG_5440	new	MSMEG_5440-MSMEG_5439-MSMEG_5438
MSMEG_5438	alternative	MSMEG_5438
MSMEG_5441	confirmed	MSMEG_5441-MSMEG_5442
MSMEG_5443	confirmed	MSMEG_5443-MSMEG_5444-MSMEG_5446
MSMEG_5446	alternative	MSMEG_5446
MSMEG_5446	alternative	MSMEG_5446
MSMEG_5445	confirmed	MSMEG_5445
MSMEG_5447	confirmed	MSMEG_5447
MSMEG_5448	confirmed	MSMEG_5448
MSMEG_5452	dismissed	MSMEG_5452
MSMEG_5454	confirmed	MSMEG_5454
MSMEG_5458	dismissed	MSMEG_5458-MSMEG_5457
MSMEG_5462	confirmed	MSMEG_5462
MSMEG_5464	dismissed	MSMEG_5464-MSMEG_5466
MSMEG_5467	tRNA	MSMEG_5467
MSMEG_5468	confirmed	MSMEG_5468
MSMEG_5471	confirmed	MSMEG_5471-MSMEG_5470-MSMEG_5469
MSMEG_5473	confirmed	MSMEG_5473-MSMEG_5474
MSMEG_5475	confirmed	MSMEG_5475
MSMEG_5479	confirmed	MSMEG_5479
MSMEG_5481	confirmed	MSMEG_5481
MSMEG_5480	confirmed	MSMEG_5480
MSMEG_5482	confirmed	MSMEG_5482
MSMEG_5483	confirmed	MSMEG_5483
MSMEG_5489	confirmed	MSMEG_5489
MSMEG_5496	dismissed	MSMEG_5496-MSMEG_5497
MSMEG_5504	dismissed	MSMEG_5504
MSMEG_5505	confirmed	MSMEG_5505
MSMEG_5506	confirmed	MSMEG_5506
MSMEG_5509	confirmed	MSMEG_5509
MSMEG_5512	confirmed	MSMEG_5512-MSMEG_5511
MSMEG_5513	confirmed	MSMEG_5513
MSMEG_5518	confirmed	MSMEG_5518-MSMEG_5517-MSMEG_5516-MSMEG_5515
MSMEG_5515	alternative	MSMEG_5515
MSMEG_5520	confirmed	MSMEG_5520
MSMEG_5522	confirmed	MSMEG_5522
MSMEG_5525	confirmed	MSMEG_5525-MSMEG_5524
MSMEG_5526	dismissed	MSMEG_5526
MSMEG_5534	confirmed	MSMEG_5534
MSMEG_5536	dismissed	MSMEG_5536
MSMEG_5537	confirmed	MSMEG_5537
MSMEG_5539	confirmed	MSMEG_5539
MSMEG_5538	confirmed	MSMEG_5538
MSMEG_5540	confirmed	MSMEG_5540
MSMEG_5543	extended	MSMEG_5543-MSMEG_5542-MSMEG_5540
MSMEG_5545	confirmed	MSMEG_5545-MSMEG_5544
MSMEG_5548	confirmed	MSMEG_5548-MSMEG_5546
MSMEG_5546	alternative	MSMEG_5546
MSMEG_5549	confirmed	MSMEG_5549
MSMEG_5557	confirmed	MSMEG_5557
MSMEG_5559	confirmed	MSMEG_5559-MSMEG_5560
MSMEG_5562	confirmed	MSMEG_5562
MSMEG_5568	confirmed	MSMEG_5568-MSMEG_5569
MSMEG_5575	confirmed	MSMEG_5575-MSMEG_5574-MSMEG_5573-MSMEG_5572-MSMEG_5571-MSMEG_5570
MSMEG_5570	alternative	MSMEG_5570
MSMEG_5576	confirmed	MSMEG_5576-MSMEG_5577
MSMEG_5580	confirmed	MSMEG_5580
MSMEG_5581	confirmed	MSMEG_5581
MSMEG_5582	dismissed	MSMEG_5582
MSMEG_5587	confirmed	MSMEG_5587
MSMEG_5589	confirmed	MSMEG_5589-MSMEG_5591
MSMEG_5590	confirmed	MSMEG_5590
MSMEG_5592	confirmed	MSMEG_5592
MSMEG_5595	confirmed	MSMEG_5595-MSMEG_5594-MSMEG_5593
MSMEG_5597	confirmed	MSMEG_5597
MSMEG_5601	dismissed	MSMEG_5601
MSMEG_5602	confirmed	MSMEG_5602
MSMEG_5605	dismissed	MSMEG_5605-MSMEG_5606
MSMEG_5607	confirmed	MSMEG_5607
MSMEG_5611	confirmed	MSMEG_5611
MSMEG_5613	confirmed	MSMEG_5613-MSMEG_5612
MSMEG_5615	confirmed	MSMEG_5615
MSMEG_5617	extended	MSMEG_5617-MSMEG_5616-MSMEG_5614
MSMEG_5641	confirmed	MSMEG_5641-MSMEG_5640-MSMEG_5639-MSMEG_5638-MSMEG_5637-MSMEG_5636-MSMEG_5635-MSMEG_5634
MSMEG_5639	alternative	MSMEG_5639-MSMEG_5638-MSMEG_5637-MSMEG_5636-MSMEG_5635-MSMEG_5634
MSMEG_5635	alternative	MSMEG_5635-MSMEG_5634
MSMEG_5642	confirmed	MSMEG_5642
MSMEG_5645	confirmed	MSMEG_5645-MSMEG_5644
MSMEG_5648	confirmed	MSMEG_5648
MSMEG_5650	confirmed	MSMEG_5650-MSMEG_5649
MSMEG_5651	confirmed	MSMEG_5651
MSMEG_5652	confirmed	MSMEG_5652
MSMEG_5658	confirmed	MSMEG_5658
MSMEG_5661	confirmed	MSMEG_5661-MSMEG_5660-MSMEG_5659
MSMEG_5662	confirmed	MSMEG_5662-MSMEG_5663
MSMEG_5664	dismissed	MSMEG_5664
MSMEG_5666	dismissed	MSMEG_5666-MSMEG_5667
MSMEG_5670	confirmed	MSMEG_5670-MSMEG_5668
MSMEG_5672	confirmed	MSMEG_5672
MSMEG_5673	confirmed	MSMEG_5673
MSMEG_5675	confirmed	MSMEG_5675-MSMEG_5674
MSMEG_5676	confirmed	MSMEG_5676-MSMEG_5677
MSMEG_5679	confirmed	MSMEG_5679-MSMEG_5678
MSMEG_5680	confirmed	MSMEG_5680
MSMEG_5682	confirmed	MSMEG_5682-MSMEG_5681
MSMEG_5684	dismissed	MSMEG_5684
MSMEG_5685	confirmed	MSMEG_5685
MSMEG_5688	confirmed	MSMEG_5688-MSMEG_5687-MSMEG_5686
MSMEG_5689	confirmed	MSMEG_5689-MSMEG_5690
MSMEG_5691	dismissed	MSMEG_5691
MSMEG_5693	confirmed	MSMEG_5693-MSMEG_5694
MSMEG_5696	confirmed	MSMEG_5696-MSMEG_5695
MSMEG_5697	confirmed	MSMEG_5697-MSMEG_5698-MSMEG_5699
MSMEG_5704	confirmed	MSMEG_5704-MSMEG_5703-MSMEG_5702-MSMEG_5701
MSMEG_5701	alternative	MSMEG_5701
MSMEG_5705	confirmed	MSMEG_5705-MSMEG_5706
MSMEG_5706	alternative	MSMEG_5706
MSMEG_5707	confirmed	MSMEG_5707
MSMEG_5713	confirmed	MSMEG_5713
MSMEG_5712	confirmed	MSMEG_5712
MSMEG_5715	confirmed	MSMEG_5715
MSMEG_5717	confirmed	MSMEG_5717
MSMEG_5719	confirmed	MSMEG_5719
MSMEG_5721	confirmed	MSMEG_5721-MSMEG_5720
MSMEG_5722	confirmed	MSMEG_5722
MSMEG_5725	confirmed	MSMEG_5725-MSMEG_5726-MSMEG_5727-MSMEG_5728
MSMEG_5734	dismissed	MSMEG_5734-MSMEG_5733-MSMEG_5732
MSMEG_5733	alternative	MSMEG_5733-MSMEG_5732
MSMEG_5735	confirmed	MSMEG_5735
MSMEG_5736	confirmed	MSMEG_5736
MSMEG_5738	confirmed	MSMEG_5738
MSMEG_5750	dismissed	MSMEG_5750-MSMEG_5749-MSMEG_5748-MSMEG_5747
MSMEG_5741	dismissed	MSMEG_5741-MSMEG_5740
MSMEG_5740	alternative	MSMEG_5740
MSMEG_5757	tRNA	MSMEG_5757-MSMEG_5756-MSMEG_5755
MSMEG_5766	confirmed	MSMEG_5766
MSMEG_5767	confirmed	MSMEG_5767
MSMEG_5768	confirmed	MSMEG_5768
MSMEG_5771	new	MSMEG_5771-MSMEG_5770-MSMEG_5769
MSMEG_5770	alternative	MSMEG_5770-MSMEG_5769
MSMEG_5773	extended	MSMEG_5773-MSMEG_5774-MSMEG_5775-MSMEG_5776
MSMEG_5776	alternative	MSMEG_5776
MSMEG_5782	confirmed	MSMEG_5782-MSMEG_5781-MSMEG_5780-MSMEG_5779
MSMEG_5785	confirmed	MSMEG_5785-MSMEG_5786
MSMEG_5791	confirmed	MSMEG_5791-MSMEG_5792-MSMEG_5793
MSMEG_5796	confirmed	MSMEG_5796
MSMEG_5797	confirmed	MSMEG_5797
MSMEG_5798	confirmed	MSMEG_5798
MSMEG_5799	confirmed	MSMEG_5799
MSMEG_5800	confirmed	MSMEG_5800
MSMEG_5803	confirmed	MSMEG_5803-MSMEG_5804-MSMEG_5805
MSMEG_5816	confirmed	MSMEG_5816
MSMEG_5817	confirmed	MSMEG_5817
MSMEG_5825	confirmed	MSMEG_5825-MSMEG_5824-MSMEG_5823-MSMEG_5821
MSMEG_5824	alternative	MSMEG_5824-MSMEG_5823-MSMEG_5821
MSMEG_5821	alternative	MSMEG_5821
MSMEG_5826	confirmed	MSMEG_5826
MSMEG_5828	confirmed	MSMEG_5828-MSMEG_5827
MSMEG_5829	confirmed	MSMEG_5829-MSMEG_5830
MSMEG_5830	alternative	MSMEG_5830
MSMEG_5832	confirmed	MSMEG_5832-MSMEG_5831
MSMEG_5834	confirmed	MSMEG_5834
MSMEG_5838	confirmed	MSMEG_5838-MSMEG_5837-MSMEG_5836-MSMEG_5835
MSMEG_5837	alternative	MSMEG_5837-MSMEG_5836-MSMEG_5835
MSMEG_5835	alternative	MSMEG_5835
MSMEG_5841	confirmed	MSMEG_5841-MSMEG_5839
MSMEG_5847	confirmed	MSMEG_5847-MSMEG_5846-MSMEG_5845-MSMEG_5843
MSMEG_5843	alternative	MSMEG_5843
MSMEG_5849	confirmed	MSMEG_5849
MSMEG_5850	confirmed	MSMEG_5850-MSMEG_5848
MSMEG_5851	confirmed	MSMEG_5851
MSMEG_5852	confirmed	MSMEG_5852
MSMEG_5854	dismissed	MSMEG_5854
MSMEG_5859	confirmed	MSMEG_5859-MSMEG_5858-MSMEG_5857-MSMEG_5856-MSMEG_5855
MSMEG_5868	confirmed	MSMEG_5868
MSMEG_5871	confirmed	MSMEG_5871
MSMEG_5872	confirmed	MSMEG_5872-MSMEG_5870
MSMEG_5873	confirmed	MSMEG_5873
MSMEG_5877	confirmed	MSMEG_5877-MSMEG_5875
MSMEG_5875	alternative	MSMEG_5875
MSMEG_5878	confirmed	MSMEG_5878
MSMEG_5879	confirmed	MSMEG_5879
MSMEG_5884	dismissed	MSMEG_5884
MSMEG_5886	confirmed	MSMEG_5886-MSMEG_5885
MSMEG_5885	alternative	MSMEG_5885
MSMEG_5887	confirmed	MSMEG_5887
MSMEG_5888	confirmed	MSMEG_5888
MSMEG_5889	confirmed	MSMEG_5889-MSMEG_5890-MSMEG_5892
MSMEG_5890	alternative	MSMEG_5890-MSMEG_5892
MSMEG_5904	extended	MSMEG_5904-MSMEG_5903-MSMEG_5902-MSMEG_5901-MSMEG_5900-MSMEG_5899-MSMEG_5898-MSMEG_5897-MSMEG_5896-MSMEG_5895-MSMEG_5894-MSMEG_5893
MSMEG_5906	confirmed	MSMEG_5906-MSMEG_5907-MSMEG_5908-MSMEG_5909-MSMEG_5911
MSMEG_5912	confirmed	MSMEG_5912
MSMEG_5914	confirmed	MSMEG_5914-MSMEG_5913
MSMEG_5915	confirmed	MSMEG_5915
MSMEG_5916	confirmed	MSMEG_5916
MSMEG_5921	confirmed	MSMEG_5921-MSMEG_5922-MSMEG_5923
MSMEG_5924	confirmed	MSMEG_5924
MSMEG_5925	confirmed	MSMEG_5925-MSMEG_5927
MSMEG_5935	new	MSMEG_5935-MSMEG_5934
MSMEG_5934	alternative	MSMEG_5934
MSMEG_5940	extended	MSMEG_5940-MSMEG_5939-MSMEG_5937-MSMEG_5936
MSMEG_5936	alternative	MSMEG_5936
MSMEG_5941	confirmed	MSMEG_5941-MSMEG_5943
MSMEG_5947	confirmed	MSMEG_5947
MSMEG_5950	confirmed	MSMEG_5950-MSMEG_5951-MSMEG_5952-MSMEG_5953-MSMEG_5954-MSMEG_5955
MSMEG_5956	confirmed	MSMEG_5956
MSMEG_5963	confirmed	MSMEG_5963-MSMEG_5962-MSMEG_5961-MSMEG_5959
MSMEG_5964	confirmed	MSMEG_5964
MSMEG_5965	confirmed	MSMEG_5965
MSMEG_5989	confirmed	MSMEG_5989-MSMEG_5988
MSMEG_5995	confirmed	MSMEG_5995-MSMEG_5994-MSMEG_5993-MSMEG_5992-MSMEG_5991-MSMEG_5990
MSMEG_5996	confirmed	MSMEG_5996-MSMEG_5997-MSMEG_5998
MSMEG_5997	alternative	MSMEG_5997-MSMEG_5998
MSMEG_6000	confirmed	MSMEG_6000-MSMEG_5999
MSMEG_6001	confirmed	MSMEG_6001-MSMEG_6002-MSMEG_6003-MSMEG_6004
MSMEG_6005	confirmed	MSMEG_6005-MSMEG_6006
MSMEG_6009	confirmed	MSMEG_6009-MSMEG_6008
MSMEG_6010	confirmed	MSMEG_6010
MSMEG_6012	confirmed	MSMEG_6012-MSMEG_6011
MSMEG_6014	confirmed	MSMEG_6014-MSMEG_6015-MSMEG_6016-MSMEG_6017
MSMEG_6021	confirmed	MSMEG_6021-MSMEG_6020-MSMEG_6019-MSMEG_6018
MSMEG_6027	confirmed	MSMEG_6027-MSMEG_6026-MSMEG_6024
MSMEG_6029	dismissed	MSMEG_6029
MSMEG_6032	confirmed	MSMEG_6032
MSMEG_6033	confirmed	MSMEG_6033
MSMEG_6038	confirmed	MSMEG_6038-MSMEG_6037-MSMEG_6036-MSMEG_6035
MSMEG_6041	confirmed	MSMEG_6041
MSMEG_6042	confirmed	MSMEG_6042-MSMEG_6043
MSMEG_6047	confirmed	MSMEG_6047-MSMEG_6046-MSMEG_6045-MSMEG_6044
MSMEG_6044	alternative	MSMEG_6044
MSMEG_6053	dismissed	MSMEG_6053-MSMEG_6054
MSMEG_6054	alternative	MSMEG_6054
MSMEG_6059	confirmed	MSMEG_6059-MSMEG_6058
MSMEG_6060	confirmed	MSMEG_6060-MSMEG_6061
MSMEG_6064	confirmed	MSMEG_6064-MSMEG_6063-MSMEG_6062
MSMEG_6071	dismissed	MSMEG_6071-MSMEG_6072
MSMEG_6077	confirmed	MSMEG_6077-MSMEG_6076-MSMEG_6075-MSMEG_6074-MSMEG_6073
MSMEG_6078	new	MSMEG_6078-MSMEG_6079-MSMEG_6080
MSMEG_6080	alternative	MSMEG_6080
MSMEG_6086	confirmed	MSMEG_6086-MSMEG_6087
MSMEG_6090	confirmed	MSMEG_6090-MSMEG_6089-MSMEG_6088
MSMEG_6091	confirmed	MSMEG_6091
MSMEG_6092	confirmed	MSMEG_6092
MSMEG_6094	confirmed	MSMEG_6094
MSMEG_6098	confirmed	MSMEG_6098-MSMEG_6097-MSMEG_6096
MSMEG_6097	alternative	MSMEG_6097-MSMEG_6096
MSMEG_6099	confirmed	MSMEG_6099
MSMEG_6105	confirmed	MSMEG_6105-MSMEG_6104-MSMEG_6103-MSMEG_6102-MSMEG_6101-MSMEG_6100
MSMEG_6106	confirmed	MSMEG_6106-MSMEG_6107-MSMEG_6108-MSMEG_6109
MSMEG_6109	alternative	MSMEG_6109
MSMEG_6113	confirmed	MSMEG_6113-MSMEG_6112-MSMEG_6111-MSMEG_6110
MSMEG_6110	alternative	MSMEG_6110
MSMEG_6114	confirmed	MSMEG_6114-MSMEG_6116
MSMEG_6126	confirmed	MSMEG_6126
MSMEG_6125	confirmed	MSMEG_6125
MSMEG_6127	confirmed	MSMEG_6127-MSMEG_6129
MSMEG_6129	alternative	MSMEG_6129
MSMEG_6131	confirmed	MSMEG_6131-MSMEG_6130-MSMEG_6128
MSMEG_6135	confirmed	MSMEG_6135
MSMEG_6136	confirmed	MSMEG_6136
MSMEG_6137	confirmed	MSMEG_6137-MSMEG_6138-MSMEG_6140
MSMEG_6142	confirmed	MSMEG_6142-MSMEG_6141-MSMEG_6139
MSMEG_6143	confirmed	MSMEG_6143
MSMEG_6144	confirmed	MSMEG_6144
MSMEG_6145	confirmed	MSMEG_6145
MSMEG_6150	confirmed	MSMEG_6150-MSMEG_6151
MSMEG_6151	alternative	MSMEG_6151
MSMEG_6152	tRNA	MSMEG_6152
MSMEG_6153	confirmed	MSMEG_6153
MSMEG_6154	confirmed	MSMEG_6154
MSMEG_6160	confirmed	MSMEG_6160
MSMEG_6163	confirmed	MSMEG_6163-MSMEG_6166
MSMEG_6173	confirmed	MSMEG_6173
MSMEG_6179	dismissed	MSMEG_6179
MSMEG_6180	confirmed	MSMEG_6180
MSMEG_6182	confirmed	MSMEG_6182-MSMEG_6184
MSMEG_6187	confirmed	MSMEG_6187-MSMEG_6186-MSMEG_6185-MSMEG_6183
MSMEG_6188	confirmed	MSMEG_6188
[truncated: 238 more rows]
