# Supplementary material for: Transcriptome Landscape of Mycobacterium smegmatis
Source: Front Microbiol. 2017 Dec 18;8:2505. doi: 10.3389/fmicb.2017.02505 (PMC5741613; doi:10.3389/fmicb.2017.02505)
Supplement: Table S7 — Expression profiles of genes selected to screen high activity promoters. [file Table7.XLSX]

## Sheet: Sheet1
Table S7. Expression profiles of genes selected to screen high activity promoters
Gene	product	RPKM
		16 h-1	16 h-2	26 h-1	26 h-2	39 h-1	39 h-2
MSMEG_0538	MarR family transcriptional regulator	4447.4	3358.6	11593	3292.4	939.7	970.1
MSMEG_0559	hypothetical protein	27682.1	15301.7	21392.3	14837.2	2486.6	2757.2
MSMEG_0965	porin	4087	4629.8	1951.3	2423.5	463.1	984.5
MSMEG_1060	Lsr2 protein	1826.2	2228.7	1100.7	1011.5	1136	937.9
MSMEG_1076	hypothetical protein	418.6	447.9	5133	25175.9	20091.3	36138
MSMEG_1771	methylase	37.1	58.9	1259.3	5007	7825.2	9594.3
MSMEG_2389	DNA-binding protein HU	1836.3	2104.9	1921.4	2965.7	2294.8	1611.8
MSMEG_2756	hypothetical protein	10804.8	9619.1	12671.8	7529.7	1968.1	2694.8
MSMEG_3022	transglycosylase associated protein	45.3	69	1600.6	6692.1	18148.9	21336.5
MSMEG_3050	integration host factor	6317.9	5877.3	5956.4	6481.4	1832.1	1626
MSMEG_3084	glyceraldehyde-3-phosphate dehydrogenase	2347.2	2541.4	1434.5	917	246.3	415
MSMEG_3255	DoxX subfamily protein	42.7	86.7	1305.3	8981.8	21652.9	19928.4
MSMEG_3896	hypothetical protein	4212.9	3198.7	4653.6	3158.9	3327.3	3919.6
MSMEG_4326	acyl carrier protein	17197.9	29966.4	11620.5	5852.8	1709.9	3061.5
MSMEG_4625	50S ribosomal protein L21	4476.3	6335.8	2919.9	3443.7	515.9	887.1
MSMEG_4891	alkylhydroperoxidase	3377.9	3586.9	2319.6	1235.5	97.7	435.7
MSMEG_4993	hypothetical protein	78.3	43.9	861.7	3290.5	11544.4	11524.4
MSMEG_5081	hypothetical protein	4675.3	3491.6	3430.4	2334.7	944.6	984.5
MSMEG_5543	hypothetical protein	46.3	73	1450.2	11794.3	13452.3	16683.1
MSMEG_5789	thiosulfate sulfurtransferase	4733.6	4138.8	2749.5	1673.1	209	593.8
MSMEG_6427	[Mn] superoxide dismutase	4193.3	3960	1680.9	2555.5	763.5	1060.2
MSMEG_6467	starvation-induced DNA protecting protein	152.3	209.6	2912.6	14034.3	20840.7	24881.2
